# Supplementary material for: A panel of six immune-related mRNAs as biomarkers for tuberculosis diagnosis
Source: Front Genet. 2025 Mar 20;16:1544007. doi: 10.3389/fgene.2025.1544007 (PMC11965592; doi:10.3389/fgene.2025.1544007)
Supplement: Supplementary file 1 [file Table2.xlsx]

## Sheet: Sheet1
Basic Patient Information			Clinical test indicators								PET/CT indicators
Number	Age(y)	Whether there was extrapulmonary tuberculosis（Y/N）	Sputum smear（Y/N）	Solid culture（Y/N）	Liquid culture （Y/N）	Xpert （Y/N）	Tuberculosis antibody（Y/N）	T-spot (ESAT-6）	T-spot (CFP-10）	ESR（mm/h)	SUVmax	SUVmean	SUVmin	MTV	TLG
PET-001	38s	Y	N	N	N	N	N	16	14	16	6.19	3.46	2.48	67.58	234.09
PET-007	33s	Y	N	N	N	Y	N	23	43	44	3.87	2.16	1.55	7.53	16.27
PET-009	37s	Y	N	N	N	N	N	11	23	5	8.45	4.9	3.41	7.88	38.6
PET-010	28s	N	N	N	N	N	Y	9	3	3	3.95	2.33	1.59	2.16	5.01
PET-011	20s	Y	N	N	N	N	Y	23	30	5	10.4	5.37	4.16	27.58	148.04
PET-012	57s	Y	Y	N	N	Y	Y	3	2	36	7.72	3.81	3.09	10.45	39.78
PET-015	23s	Y	N	N	N	Y	Y	2	7	16	4.13	2.08	1.65	32.51	67.54
PET-017	39s	N	N	N	N	Y	Y	0	7	4	5.26	3.2	2.12	2.49	7.97
PET-018	47s	Y	N	N	N	Y	N	10	28	5	11.46	6.22	4.68	2.9	18.07
