# Supplementary material for: A panel of six immune-related mRNAs as biomarkers for tuberculosis diagnosis
Source: Front Genet. 2025 Mar 20;16:1544007. doi: 10.3389/fgene.2025.1544007 (PMC11965592; doi:10.3389/fgene.2025.1544007)
Supplement: Supplementary file 2 [file Table3.xlsx]

## Sheet: Sheet1
Basic Patient Information						Clinical test indicators
Number	采集日期	住院号	样主姓名	Sex	Age(y)	Sputum smear （Y/N）	Culture （Y/N）	Xpert （Y/N）	T-spot （Y/N）	ESR （mm/h)	CRP
1	20200421		邓汉伦	M	21s	N	N	Y	Y	4	<3.14
2	20200421	904519	王春龙	M	32s	Y	N	Y	Y	7	4.93
3	20200421	904562	李运祥	M	72s	Y	N	NA	Y	90	32.4
4	20200421		颜亚	M	24s	Y	Y	Y	Y	38	UA
5	20200421	904502	邵明珠	F	91s	Y	N	NA	NA	26	36.3
6	20200421	904589	朱美霞	F	36s	Y	Y	Y	Y	32	<3.14
7	20200421	904462	吴芸	F	25s	Y	Y	Y	Y	19	<3.14
8	20200421	904627	徐荣	F	34s	N	Y	Y	Y	16	<3.12
9	20200421	904194	赵金存	M	26s	N	Y	Y	Y	2	<3.14
10	20200421	904571	王晨霞	F	22s	Y	N	Y	Y	18	<3.14
11	20200421	904500	朱杰	M	22s	Y	Y	N	Y	53	69.6
12	20200421	904588	沈永嘉	M	68s	Y	Y	NA	NA	51	61.9
13	20200421	904375	陈梦瑶	F	19s	Y	Y	Y	Y	9	<3.14
14	20200421	904555	周立平	M	39s	Y	Y	Y	Y	90	71.6
15	20200421	904459	郭根芳	M	60s	Y	Y	NA	NA	87	60
16	20200421	904505	王梅珍	F	85s	Y	N	NA	NA	44	56.3
17	20200421	904457	张宝勋	M	83s	Y	N	NA	Y	15	UA
18	20200421	904465	张佩芬	F	81s	Y	N	NA	N	48	14.8
19	20200421	904512	李玉珍	F	76s	Y	N	N	Y	21	18.3
20	20200421	904574	张永朋	M	37s	Y	Y	N	Y	7	<3.14
21	20200421	904573	黄荣亮	M	50s	Y	Y	Y	Y	44	17.4
22	20200421	904553	张倩	F	35s	N	Y	Y	Y	43	<3.14
24	20200107	903942	黄喆	M	17s	Y	Y	Y	Y		<3.14
25	20200107	904115	邓汉伦	M	25s	N	Y	Y	Y	4	<3.14
26	20200107	904225	张斌	M	68s	Y	N	Y	Y	UA	<3.14
27	20200107	904376	施龙星	M	24s	Y	Y	Y	Y	57	9.56
28	20200107	904284	颜亚	M	71s	Y	N	Y	NA	38	UA
29	20200107	901754	李嘉祺	M	21s	N	Y	Y	Y	6	<3.14
30	20200107	78349	石鸿福	F	24s	N	N	Y	Y	UA	70.3
