# Supplementary material for: A panel of six immune-related mRNAs as biomarkers for tuberculosis diagnosis
Source: Front Genet. 2025 Mar 20;16:1544007. doi: 10.3389/fgene.2025.1544007 (PMC11965592; doi:10.3389/fgene.2025.1544007)
Supplement: Supplementary file 4 [file Table4.xlsx]

## Sheet: FL_vs_FH.diff_miRNA .exp unfilt
ID	tpm_PET_001L	tpm_PET_007L	tpm_PET_009L	tpm_PET_010L	tpm_PET_011L	tpm_PET_012L	tpm_PET_015L	tpm_PET_017L	tpm_PET_018L	tpm_PET_001H	tpm_PET_007H	tpm_PET_009H	tpm_PET_010H	tpm_PET_011H	tpm_PET_012H	tpm_PET_015H	tpm_PET_017H	tpm_PET_018H	tpm_FL	tpm_FH	log2FC(FH/FL)	pvalue	qvalue	significant	regulate
hsa-miR-4433b-3p	1.21	0	0.09	0.06	0.12	0	0	0	0	0	0.03	0.03	0	0	0	0	0	0	0.16	0.01	-4.62	7.68E-06	9.14E-06	yes	down
hsa-miR-6134	0.12	0	0.05	0.12	0.37	0	0	0	0	0	0	0.03	0	0	0	0	0	0	0.07	0	-4.46	0.00455858	0.00406962	yes	down
hsa-miR-5583-5p	0.24	0.05	0.14	0.12	0	0	0	0	0.82	0	0	0	0	0	0	0	0	0	0.15	0	-4.02	1.12E-05	1.31E-05	yes	down
hsa-miR-3166	0	0	0.05	0.23	0.12	0	0.06	0.15	0.49	0	0	0.07	0	0	0	0	0	0	0.12	0.01	-3.97	0.00187806	0.00178693	yes	down
hsa-miR-6885-3p	0	0	0.09	0.06	0.49	0.11	0.06	0	0.65	0	0	0.03	0.07	0	0	0	0	0	0.16	0.01	-3.87	0.0030271	0.00279045	yes	down
hsa-miR-187-5p	0	0	0	0.12	0.12	0.34	0.11	0.15	0.16	0	0	0	0.07	0	0	0	0	0	0.11	0.01	-3.84	0.00259531	0.00241292	yes	down
hsa-miR-6783-3p	0.24	0.14	0	0.06	0.12	0	0	0.15	0	0	0.05	0	0	0	0	0	0	0	0.08	0.01	-3.83	0.0120913	0.00994831	yes	down
hsa-miR-610	0.73	0.09	0	0.12	0.61	0	0	0	0.65	0	0.03	0.07	0	0	0	0.06	0	0	0.24	0.02	-3.78	2.25E-05	2.59E-05	yes	down
hsa-miR-518e-3p	0.18	0	0.09	0.47	0.74	0.11	0	0.15	1.96	0	0	0.17	0	0	0.13	0	0	0	0.41	0.03	-3.62	6.22E-07	7.82E-07	yes	down
hsa-miR-4435	0	0	0	0.06	0	0.91	0	0	0	0	0	0	0	0	0	0	0	0	0.11	0	-3.56	0.00532971	0.00466212	yes	down
hsa-miR-6756-3p	0	0	0	0	0.12	0	0.06	0	1.14	0	0	0	0	0	0	0	0	0.12	0.15	0.01	-3.46	0.0207198	0.0162268	yes	down
hsa-miR-520a-3p	0	0.24	0.28	0.06	0.74	0	0	0	0.33	0	0.03	0.07	0	0	0	0.06	0	0	0.18	0.02	-3.37	1.19E-05	1.38E-05	yes	down
hsa-miR-1972	0	0	0	0.29	0	0	0	0	0	0	0	0.03	0	0	0	0	0	0	0.03	0	-3.27	0.0113008	0.00936034	yes	down
hsa-miR-3668	0	0	0	0.29	0	0	0	0	0	0	0	0.03	0	0	0	0	0	0	0.03	0	-3.27	0.0113008	0.00936034	yes	down
hsa-miR-490-5p	0.79	0.61	0.37	1.23	1.72	0.69	0	0.75	2.78	0	0	0.14	0.2	0.1	0.27	0.06	0.16	0	0.99	0.1	-3.26	2.41E-27	4.69E-27	yes	down
hsa-miR-6788-5p	0	0	0.28	0.12	0.25	0	0.22	0.15	0.82	0	0	0.03	0.07	0.1	0	0	0	0	0.2	0.02	-3.2	2.49E-05	2.86E-05	yes	down
hsa-miR-451b	1.75	0.14	0.84	0.29	0.12	0	0.06	0.6	0	0	0.13	0.1	0.07	0	0	0	0	0.12	0.42	0.05	-3.18	1.31E-10	1.91E-10	yes	down
hsa-miR-518e-5p	1.21	1.23	0.47	2.23	8.23	0.91	0.22	0	0.98	0.38	0.16	0.48	0.14	0.41	0.13	0.13	0	0	1.72	0.2	-3.08	8.06E-40	1.73E-39	yes	down
hsa-miR-519a-5p	1.21	1.23	0.47	2.23	8.23	0.91	0.22	0	0.98	0.38	0.16	0.48	0.14	0.41	0.13	0.13	0	0	1.72	0.2	-3.08	8.06E-40	1.73E-39	yes	down
hsa-miR-519b-5p	1.21	1.23	0.47	2.23	8.23	0.91	0.22	0	0.98	0.38	0.16	0.48	0.14	0.41	0.13	0.13	0	0	1.72	0.2	-3.08	8.06E-40	1.73E-39	yes	down
hsa-miR-519c-5p	1.21	1.23	0.47	2.23	8.23	0.91	0.22	0	0.98	0.38	0.16	0.48	0.14	0.41	0.13	0.13	0	0	1.72	0.2	-3.08	8.06E-40	1.73E-39	yes	down
hsa-miR-522-5p	1.21	1.23	0.47	2.23	8.23	0.91	0.22	0	0.98	0.38	0.16	0.48	0.14	0.41	0.13	0.13	0	0	1.72	0.2	-3.08	8.06E-40	1.73E-39	yes	down
hsa-miR-523-5p	1.21	1.23	0.47	2.23	8.23	0.91	0.22	0	0.98	0.38	0.16	0.48	0.14	0.41	0.13	0.13	0	0	1.72	0.2	-3.08	8.06E-40	1.73E-39	yes	down
hsa-miR-519a-3p	2.12	0.99	1.73	1.41	0.98	1.03	0.22	0.45	4.58	0	0	0.96	0.2	0	0	0.19	0.16	0.12	1.5	0.18	-3.05	4.53E-36	9.48E-36	yes	down
hsa-miR-6859-3p	0.06	0	0	0	0	0.23	0.06	0.3	0	0	0	0	0	0	0	0	0	0	0.07	0	-3.04	0.015834	0.0127221	yes	down
hsa-miR-522-3p	4.17	1.37	2.3	6.46	18.91	1.94	0.22	2.56	12.59	1.15	0	2.43	0.2	0.93	0.67	0.63	0	0.36	5.61	0.71	-2.99	4.97E-100	1.41E-99	yes	down
hsa-miR-6784-3p	0	0	0	0.12	0.49	0	0	0	0	0	0	0	0	0	0	0	0	0	0.07	0	-2.96	0.00949784	0.00799646	yes	down
hsa-miR-767-5p	0	0	0.23	0	0	0	0	0	0	0	0	0.03	0	0	0	0	0	0	0.03	0	-2.94	0.0300584	0.0225645	yes	down
hsa-miR-4637	0.73	0.09	0.05	0.29	0	0.34	0.17	0.15	0	0	0.08	0.03	0	0	0.13	0	0	0	0.2	0.03	-2.92	5.32E-05	5.86E-05	yes	down
hsa-miR-4659b-5p	0	0	0	0.12	0	0	0.17	0	0.16	0	0	0	0	0	0	0.06	0	0	0.05	0.01	-2.91	0.0181305	0.0144247	yes	down
hsa-miR-6799-3p	0.48	0	0.14	0	0	0.11	0.06	0.6	1.96	0	0	0.03	0.07	0.1	0.13	0	0	0.12	0.37	0.05	-2.9	9.72E-06	1.14E-05	yes	down
hsa-miR-6827-3p	0.18	0.05	0.09	0.18	0	0	0	0	0	0	0	0.07	0	0	0	0	0	0	0.06	0.01	-2.84	0.00173273	0.00166324	yes	down
hsa-miR-4634	0	0.05	0.09	0.23	0.12	0	0.06	0	0	0	0	0	0	0	0	0	0	0	0.06	0	-2.83	0.000114041	0.000121902	yes	down
hsa-miR-4732-3p	5.38	0.28	1.22	1.12	2.58	0.91	0.78	1.21	0.49	0	0.03	0.31	0.2	0.31	0.27	0.25	0.64	0	1.55	0.22	-2.8	5.98E-43	1.33E-42	yes	down
hsa-miR-4433b-5p	11.86	0.9	1.22	9.46	0.49	0.57	0.22	0.75	3.6	1.92	0.29	1.1	0.27	0	0.13	0.32	0.16	0	3.23	0.47	-2.79	3.63E-102	1.04E-101	yes	down
hsa-miR-5000-5p	0.12	0.05	0.14	0.23	0	0	0.06	0.3	0	0	0	0.03	0	0.1	0	0	0	0	0.1	0.01	-2.79	4.11E-05	4.58E-05	yes	down
hsa-miR-1273f	0	0	0.05	0.06	0	0	0.11	0.3	0	0	0	0	0	0	0	0	0	0	0.06	0	-2.76	0.00588848	0.00511651	yes	down
hsa-miR-6864-5p	0	0.05	0.05	0	0.12	0.46	0.06	0	0.33	0	0	0.03	0	0	0.13	0	0	0	0.12	0.02	-2.74	0.00465226	0.00413623	yes	down
hsa-miR-521	0.85	0.19	0.28	0.12	0.25	1.49	0	0.6	4.42	0	0.03	0.17	0.07	0	0.67	0.06	0	0.24	0.91	0.14	-2.73	2.36E-11	3.50E-11	yes	down
hsa-miR-551b-5p	0.36	0.05	0.05	3.17	2.46	1.71	0.56	1.06	0.82	0	0.03	0.07	0.07	0.52	0.67	0.19	0	0	1.14	0.17	-2.72	3.68E-30	7.33E-30	yes	down
hsa-miR-3688-5p	0.24	0	0.05	0.06	0	0	0	0.15	0	0	0	0	0	0	0	0	0	0	0.06	0	-2.71	0.00380556	0.00345906	yes	down
hsa-miR-4732-5p	10.47	0.47	2.16	1.53	2.21	0.57	0.95	0.3	1.64	1.15	0.13	0.27	0	0.21	0.4	0.5	0.64	0	2.26	0.37	-2.62	5.28E-69	1.34E-68	yes	down
hsa-miR-607	0.24	0	0.19	0.06	0.25	0	0.06	0	0	0	0	0	0	0	0.13	0	0	0	0.09	0.01	-2.62	0.000114071	0.000121902	yes	down
hsa-miR-490-3p	4.66	2.59	1.36	4.82	4.18	2.17	0.11	3.62	4.58	0.77	0.05	0.72	1.29	0.21	0.53	0	0.8	0.36	3.12	0.53	-2.57	2.66E-89	7.17E-89	yes	down
hsa-miR-4649-5p	0.06	0	0	0.06	0.25	0	0.06	0	1.8	0	0	0.07	0	0.31	0	0	0	0	0.25	0.04	-2.55	0.0140192	0.0113905	yes	down
hsa-miR-516b-5p	1.82	0.9	1.5	5.7	11.54	0	0	0.3	5.23	0.38	0.37	1.92	0.81	0.1	0.53	0.13	0.16	0.24	3	0.52	-2.54	5.65E-40	1.24E-39	yes	down
hsa-miR-6824-3p	0	0.05	0.19	0	0	0	0	0	0.16	0	0	0	0.07	0	0	0	0	0	0.04	0.01	-2.51	0.00983497	0.00825892	yes	down
hsa-miR-3196	0	0	0.05	0.12	0	0	0.06	0	0.16	0	0	0	0.07	0	0	0	0	0	0.04	0.01	-2.48	0.040322	0.0296183	yes	down
hsa-miR-4532	0.85	0.24	0.19	0.59	0.37	0.11	0.06	0.9	0.65	0.38	0	0.21	0.07	0	0	0.06	0	0	0.44	0.08	-2.46	1.95E-12	3.04E-12	yes	down
hsa-miR-6731-5p	0	0.05	0.19	0.18	0.12	0	0	0	0	0	0.03	0.07	0	0	0	0	0	0	0.06	0.01	-2.43	0.0235054	0.0181035	yes	down
hsa-miR-4678	0.3	0.05	0.23	0.06	0	0	0	0	0	0	0.05	0.07	0	0	0	0	0	0	0.07	0.01	-2.42	0.0476159	0.0342417	yes	down
hsa-miR-518a-3p	0.42	0.09	0.14	0.18	1.35	0.46	0	0.3	1.8	0	0	0.27	0.2	0	0.27	0.06	0	0.12	0.53	0.1	-2.37	2.16E-05	2.49E-05	yes	down
hsa-miR-3925-5p	0	0.09	0.05	0	0	0.23	0	0	0	0	0	0	0	0	0	0	0	0	0.04	0	-2.35	0.00374616	0.0034146	yes	down
hsa-miR-144-3p	6558.93	147.69	3659.39	736.48	339.77	85.91	243.76	233.79	1077.92	838.9	44.6	821.01	105.16	27.11	95.18	180.24	211.79	270.8	1453.74	288.31	-2.33	0	0	yes	down
hsa-miR-6886-3p	0.06	0	0.05	0	0	0.11	0.17	0.6	0	0	0	0.07	0	0	0.13	0	0	0	0.11	0.02	-2.31	0.01055	0.0088139	yes	down
hsa-miR-1281	0	0	0.05	0.29	0	0	0	0	0	0	0	0	0.07	0	0	0	0	0	0.04	0.01	-2.28	0.00656819	0.00566175	yes	down
hsa-miR-3939	0.12	0	0	0.12	0	0.57	0.11	0	0.98	0	0	0	0.14	0	0	0.25	0	0	0.21	0.04	-2.28	0.0359071	0.0266157	yes	down
hsa-miR-4516	0.06	0	0.19	0.41	0	0	0	0	0	0	0	0	0.14	0	0	0	0	0	0.07	0.02	-2.24	0.000242187	0.000251383	yes	down
hsa-miR-548y	0.12	0.09	0	0	0	0.34	0.22	0.3	0	0	0	0.03	0.14	0	0	0.06	0	0	0.12	0.03	-2.22	0.00341602	0.00312243	yes	down
hsa-miR-6763-5p	0.06	0	0.09	0	0.12	0	0.17	0	0	0	0	0	0	0.1	0	0	0	0	0.05	0.01	-2.14	0.00624964	0.00540147	yes	down
hsa-miR-3131	0	0.24	0.05	0	0.61	0.11	0	0	0	0	0.03	0.1	0	0.1	0	0	0	0	0.11	0.03	-2.13	0.00338598	0.00309933	yes	down
hsa-miR-3918	0.06	0	0.14	0	0.49	0	0.17	0	0	0	0	0.03	0.07	0.1	0	0	0	0	0.1	0.02	-2.1	0.0093657	0.00789542	yes	down
hsa-miR-206	5.75	21.63	4.31	10.28	1.96	5.48	0.5	2.71	8.99	4.61	1.2	3.29	1.9	0.72	0.93	1.01	0.32	0.97	6.85	1.66	-2.04	5.18E-297	1.95E-296	yes	down
hsa-miR-4492	0.54	0	0.14	0.59	0.25	0	0	0	0	0	0	0.17	0.14	0	0	0.06	0	0	0.17	0.04	-2.04	9.48E-05	0.000102265	yes	down
hsa-miR-7854-3p	0.54	0	0.09	0	0.37	0.11	0.73	0	0.65	0	0	0.27	0	0.21	0	0.13	0	0	0.28	0.07	-2.03	0.000300074	0.000309004	yes	down
hsa-miR-451a	372201	26006	143625	71170.8	27369.3	45466.7	69259.2	40837.5	73023	47393.5	4136.55	28087.7	5450.22	2168.88	21720	51392.8	41826.8	11830	96550.9	23778.5	-2.02	0	0	yes	down
hsa-miR-516a-5p	13.55	14.47	8.25	19.73	34.01	4.23	0.61	8.9	17.83	8.83	0.29	8.95	3.52	0.72	2.26	0.88	0.8	3.64	13.51	3.32	-2.02	0	0	yes	down
hsa-miR-3188	0.36	0.14	0.33	0.47	0.74	1.6	0.67	0	1.8	0	0	0.27	0.14	0.21	0.4	0.13	0	0.36	0.68	0.17	-2.02	3.71E-10	5.33E-10	yes	down
hsa-miR-449c-5p	3.21	1.13	1.83	18.21	369.12	9.14	40.96	7.84	20.44	13.83	2.42	4.39	11.17	10.82	2.26	4.29	56.22	11.65	52.43	13.01	-2.01	0	0	yes	down
hsa-miR-486-5p	7467.46	1634.31	2286.76	3395.73	5961.83	2697.31	1943.17	1846.16	5425.88	942.99	335.83	680.94	184.92	544.69	1559.92	1402.76	1965.22	621.11	3628.73	915.38	-1.99	0	0	yes	down
hsa-miR-373-3p	0.48	0	0.66	0.7	0.74	0	0.22	0.15	10.47	2.3	0	0.31	0.07	0	0	0	0	0.73	1.49	0.38	-1.98	4.60E-16	7.74E-16	yes	down
hsa-miR-4639-3p	0	0	0.05	0	0	0	0	0.45	0	0	0	0	0	0	0.13	0	0	0	0.06	0.01	-1.94	0.0465122	0.0336338	yes	down
hsa-miR-6783-5p	0.12	0.05	0.05	0.12	0.25	0	0	0	1.31	0	0	0	0	0.31	0.13	0.06	0	0	0.21	0.06	-1.93	0.00176338	0.00168768	yes	down
hsa-miR-4521	39.57	45.24	102.55	71.12	243.75	77.34	8.82	25.04	32.71	74.52	3.32	49.19	18.55	7.83	4.79	3.66	7.83	2.06	71.79	19.08	-1.91	0	0	yes	down
hsa-miR-1255b-5p	5.93	0.71	1.64	2	1.72	0.23	0.56	0.6	0.16	0.77	0.03	0.51	0.2	1.03	0.13	0.25	0.48	0.24	1.51	0.4	-1.9	2.34E-47	5.37E-47	yes	down
hsa-miR-4755-5p	0.61	0.09	0.14	0.59	0.98	0	0.45	0	0.65	0	0.03	0.03	0.2	0.62	0	0.06	0	0	0.39	0.1	-1.9	1.68E-08	2.27E-08	yes	down
hsa-miR-4765	0.06	0.09	0.09	0	0	0	0	0	0	0	0	0	0	0	0	0	0	0	0.03	0	-1.87	0.00222038	0.00208219	yes	down
hsa-miR-5187-3p	0.12	0.14	0.05	0.12	0	0	0	0.45	0.33	0	0	0.17	0.07	0.1	0	0	0	0	0.13	0.04	-1.83	0.00659526	0.00567757	yes	down
hsa-miR-5188	0.18	0.33	0.19	0	0.37	1.6	0.45	0	2.29	0	0.19	0.24	0.2	0.41	0.4	0.13	0	0	0.6	0.17	-1.78	0.00397147	0.00358981	yes	down
hsa-miR-34b-3p	23.84	1.37	5.95	14.45	237.49	281.14	131.76	152.49	215.88	8.07	1.22	3.53	10.09	1.65	45.66	10.84	195.5	37.39	118.26	34.88	-1.76	0	0	yes	down
hsa-miR-4449	0.06	0	0.05	0.88	0	0.69	0.06	1.06	4.42	0.38	0	0.07	0.34	0.31	0.53	0.06	0.32	0.12	0.8	0.24	-1.76	1.21E-07	1.58E-07	yes	down
hsa-miR-2115-3p	0.67	0.8	0.05	0.29	0.49	1.03	0	0.15	0.98	0	0.11	0.07	0	0.1	0	0.06	0.64	0.36	0.5	0.15	-1.73	6.83E-11	9.94E-11	yes	down
hsa-miR-371b-3p	0	0.09	0	0	0	0	0.11	0	0	0	0	0	0	0	0	0	0	0	0.02	0	-1.69	0.00501393	0.00442755	yes	down
hsa-miR-15b-3p	456.84	43.87	81.04	85.75	25.79	22.62	40.74	57.47	32.71	62.61	16.36	23.76	20.45	15.77	19.7	32.59	51.27	22.58	94.09	29.45	-1.68	0	0	yes	down
hsa-miR-592	2.06	3.72	4.45	5.87	15.96	1.03	0.67	15.99	7.2	4.99	1.3	4.15	1.08	2.16	1.33	0.13	1.44	1.58	6.33	2.02	-1.65	9.94E-60	2.45E-59	yes	down
hsa-miR-1251-5p	0.42	0.09	0.33	0	0.12	0.34	0	0	0.82	0	0	0.17	0.07	0.1	0	0.06	0.16	0.12	0.24	0.08	-1.64	0.00105499	0.00103872	yes	down
hsa-miR-517a-3p	1.09	0.24	0.42	0.76	2.58	0.46	0.06	1.21	2.29	0.77	0.03	0.45	0.14	0.1	0.27	0.19	0.16	0.85	1.01	0.33	-1.62	5.74E-12	8.76E-12	yes	down
hsa-miR-517b-3p	1.09	0.24	0.42	0.76	2.58	0.46	0.06	1.21	2.29	0.77	0.03	0.45	0.14	0.1	0.27	0.19	0.16	0.85	1.01	0.33	-1.62	5.74E-12	8.76E-12	yes	down
hsa-miR-3200-5p	4.3	0.19	0.89	0.47	1.6	1.49	1.67	0.75	3.27	1.54	0.08	0.27	0.07	0.41	0.53	1.45	0.48	0	1.63	0.54	-1.6	8.43E-24	1.57E-23	yes	down
hsa-miR-3960	0.06	0	0	0.12	0.12	0.11	0.22	0.15	0	0	0	0	0.07	0	0	0.19	0	0	0.09	0.03	-1.58	0.0467492	0.0337677	yes	down
hsa-miR-34c-3p	20.27	0.57	4.41	13.33	197.33	291.77	99.28	134.09	160.27	6.53	1.2	2.4	5.96	1.86	26.49	7.06	220.1	39.33	102.37	34.55	-1.57	0	0	yes	down
hsa-miR-548bb-5p	0.12	0.28	0	0.12	0.25	0	0.06	0	0	0	0.05	0.1	0.07	0	0	0.06	0	0	0.09	0.03	-1.57	0.00928189	0.00783492	yes	down
hsa-miR-4485-3p	0.24	0.05	0.89	0.35	0.12	0.11	0	0.45	1.64	0	0.03	1.1	0.07	0.1	0	0	0	0	0.43	0.14	-1.57	0.0300602	0.0225645	yes	down
hsa-miR-3622a-5p	0.91	0.19	0.42	0.76	1.23	0.57	1.23	0.6	2.45	0.38	0.05	0.51	0.74	0.21	0.53	0.25	0.16	0	0.93	0.31	-1.56	6.12E-10	8.70E-10	yes	down
hsa-miR-676-5p	0	0.05	0	0.29	0.37	0.23	0.17	0	0	0	0	0.07	0	0	0	0.19	0	0.12	0.12	0.04	-1.55	0.00788212	0.00672311	yes	down
hsa-miR-5695	1.57	0.14	1.27	0.76	0.37	0.46	1.06	0.75	0.65	0	0	0.27	0.2	0.21	0.27	1.07	0.16	0.24	0.78	0.27	-1.54	5.92E-15	9.78E-15	yes	down
hsa-miR-6833-3p	0.91	0	0.28	0	0.37	1.14	0.17	0.15	0.49	0	0.03	0.21	0.2	0.21	0.4	0.06	0	0.12	0.39	0.14	-1.51	0.00073085	0.000727282	yes	down
hsa-miR-3115	0.24	0.19	0.05	0	0.25	0	0.11	0.3	0	0	0.03	0.17	0.07	0	0	0.13	0	0	0.13	0.04	-1.51	0.022811	0.0176313	yes	down
hsa-miR-486-3p	20.93	1.84	8.06	12.27	16.95	18.74	6.64	4.52	46.77	1.54	2.13	4.59	2.23	5.36	21.7	6.37	2.88	1.46	15.19	5.36	-1.5	9.70E-115	2.88E-114	yes	down
hsa-miR-4714-5p	0.36	0.05	0.19	0.18	0	0.11	0.06	0	0.49	0	0	0	0.07	0	0	0	0.32	0.12	0.16	0.06	-1.5	8.46E-05	9.20E-05	yes	down
hsa-miR-517c-3p	0.24	0.05	0.19	0.53	0.61	0	0	0.6	0.33	0	0.03	0.27	0.27	0.1	0	0	0	0.24	0.28	0.1	-1.49	0.00450177	0.00402443	yes	down
hsa-miR-5189-3p	0.36	0	0	0.35	0.37	0	0.06	0	0	0	0	0	0	0	0	0.25	0.16	0	0.13	0.05	-1.48	0.00184511	0.00175814	yes	down
hsa-miR-363-3p	1804.84	127.95	756.69	585.95	544.47	353.91	286.34	257.01	693.42	558.88	27.34	234.97	160.07	127.8	260.79	280.92	230.48	102.45	601.18	220.41	-1.45	0	0	yes	down
hsa-miR-4800-3p	0	0.19	0.14	0.23	0.74	1.26	0.5	0	1.14	0	0	0.24	0.14	0.31	0.53	0.32	0	0	0.47	0.17	-1.45	3.51E-05	3.96E-05	yes	down
hsa-miR-6509-3p	0.3	0	0.09	0	0.12	3.08	0.06	0.6	1.47	0.38	0.03	0.07	0.14	0.1	0.8	0.13	0.32	0.12	0.64	0.23	-1.45	0.000352348	0.000359985	yes	down
hsa-miR-4727-5p	0.24	0	0	0	0	0	0.17	0	0	0	0	0.03	0	0	0	0	0	0.12	0.05	0.02	-1.45	0.0479441	0.0344397	yes	down
hsa-miR-4504	1.39	0.85	1.22	0.23	0.37	0.11	0.28	0	0	0.38	0.21	0.38	0.27	0	0.27	0.13	0	0	0.49	0.18	-1.44	4.24E-12	6.53E-12	yes	down
hsa-miR-1277-5p	0.18	0.05	0.75	0.06	0.37	0	0.06	0	0	0	0.03	0.34	0.07	0.1	0	0	0	0	0.16	0.06	-1.44	0.00447036	0.00400736	yes	down
hsa-miR-144-5p	3007.58	215.46	1204.78	635.34	305.51	154.68	811.31	658.52	700.13	331.1	40.74	167.4	52.88	23.6	111.69	792.95	1034.2	319.48	854.81	319.34	-1.42	0	0	yes	down
hsa-miR-6718-5p	0	0.24	0.09	0	0.25	0.34	0.22	0	1.14	0.38	0.05	0.07	0	0	0	0.19	0.16	0	0.25	0.09	-1.42	0.00250135	0.00232889	yes	down
hsa-miR-3158-3p	42.83	12.16	24.05	9.16	21.98	2.17	1.79	1.96	6.71	9.99	5.69	10.39	4.94	8.14	3.99	1.01	1.12	1.34	13.65	5.18	-1.4	1.87E-168	6.21E-168	yes	down
hsa-miR-4672	0.18	0.14	0.14	0.06	0	0	0.39	0	0.82	0	0.05	0	0.07	0.1	0	0.44	0	0	0.19	0.07	-1.39	0.0195331	0.015353	yes	down
hsa-miR-18b-5p	23.35	0.85	7.92	1.88	1.35	1.26	1.17	3.32	1.8	4.99	0.27	2.16	0.34	0.21	0.8	1.32	3.67	2.91	4.77	1.85	-1.36	7.20E-103	2.07E-102	yes	down
hsa-miR-3688-3p	11.43	3.86	5.58	2.58	0.61	1.26	1.28	3.17	1.47	3.07	0.77	1.17	0.81	0.72	0.8	0.88	3.67	0.36	3.47	1.36	-1.35	4.15E-84	1.10E-83	yes	down
hsa-miR-1283	1.03	0.19	0.75	2	1.47	0.8	0.11	0.9	1.8	0.77	0.03	0.89	0.47	0.1	0.27	0.38	0.16	0.49	1.01	0.4	-1.35	1.01E-11	1.52E-11	yes	down
hsa-miR-219a-2-3p	0.06	0.33	0	0.12	0.49	0	0.06	0	0.82	0.38	0	0.03	0.2	0	0	0.13	0	0	0.21	0.08	-1.35	2.25E-05	2.59E-05	yes	down
hsa-miR-7977	7.44	0.57	2.95	14.51	3.93	24.79	14.01	139.22	81.61	1.54	0.35	2.02	18.55	2.27	15.71	10.84	36.42	26.34	32.11	12.67	-1.34	1.01E-147	3.25E-147	yes	down
hsa-miR-6780a-5p	0.48	0	0.19	0.06	0.37	0.11	0.28	0.15	0.16	0	0	0.24	0	0.21	0.13	0.13	0	0	0.2	0.08	-1.34	0.00574998	0.00501614	yes	down
hsa-miR-4683	5.08	1.6	4.08	6.87	17.44	1.83	1.45	1.51	1.31	1.15	0.13	3.5	4.27	3.3	1.73	1.7	0.48	0.12	4.57	1.82	-1.33	1.20E-50	2.82E-50	yes	down
hsa-miR-30a-3p	1002.12	600.9	729.65	942.5	1507.56	893.01	446	2394.43	2134.9	468.23	69.12	583.13	492.8	181.39	399.23	496.21	1168.85	510.53	1183.45	485.5	-1.29	0	0	yes	down
hsa-miR-30c-2-3p	122.39	213.43	101.38	173.31	336.09	50.27	41.85	98.19	86.19	108.32	33.64	92.87	84.77	53.9	26.76	39.84	44.4	17.6	135.9	55.79	-1.28	0	0	yes	down
hsa-miR-676-3p	0.61	2.31	1.92	1.47	3.07	0.23	0.39	3.17	0.33	0.77	0.21	1.03	1.22	0.1	0	0.63	0.8	0.85	1.5	0.62	-1.27	2.10E-27	4.09E-27	yes	down
hsa-miR-6811-5p	0	0.14	0	0.06	0	1.94	0.22	0.6	0	0	0	0	0.2	0	0.53	0.38	0	0.12	0.33	0.14	-1.27	0.00227634	0.00212853	yes	down
hsa-miR-20b-5p	234.62	35.39	154.72	141.6	65.94	27.87	37.5	35.45	41.54	102.56	6.22	37.47	28.24	20.72	23.43	39.84	56.38	14.32	86.07	36.58	-1.23	0	0	yes	down
hsa-miR-584-5p	30.19	9.43	14.01	14.15	14	16.11	9.43	15.23	21.91	4.61	5.24	6.68	4.94	3.09	8.39	8.45	14.38	5.7	16.05	6.83	-1.23	8.10E-129	2.51E-128	yes	down
hsa-miR-765	0.12	0.05	0.09	0.23	0.37	0.11	0.06	0	0	0	0	0.21	0	0.1	0	0.13	0	0	0.11	0.05	-1.23	0.0406168	0.0298013	yes	down
hsa-miR-223-3p	525.75	1652.31	516.38	842.72	532.32	4269.36	1965.27	2616.45	3184.85	657.21	461.04	221.97	236.24	209.01	1498.55	1484.59	1429.2	758.76	1789.49	772.95	-1.21	0	0	yes	down
hsa-miR-133b	61.29	15.98	18.47	51.74	30.7	2.17	1.56	6.33	1.14	32.27	2.58	23.72	15.24	1.24	0.53	0.38	4.15	1.94	21.04	9.12	-1.21	0	0	yes	down
hsa-miR-6505-3p	0	0	0.23	0.06	0.25	0	0.06	0	0	0	0	0.03	0.07	0	0	0	0.16	0	0.07	0.03	-1.21	0.0224963	0.0174295	yes	down
hsa-miR-6087	0.18	0	0	0.23	0	0	0.06	0.15	0	0	0	0.07	0.07	0	0.13	0	0	0	0.07	0.03	-1.2	0.0251839	0.0193049	yes	down
hsa-miR-133a-3p	290.94	77.66	111.27	306.04	235.77	147.83	81.7	171.64	143.75	162.48	12.07	131.81	123.98	16.08	19.3	35.18	138.48	50.98	174.07	76.71	-1.18	0	0	yes	down
hsa-miR-492	0.3	0	0	0.12	0.61	0.57	0.11	0.3	0	0	0	0.1	0	0.21	0.13	0.06	0.16	0.24	0.22	0.1	-1.16	0.0133003	0.0108335	yes	down
hsa-miR-15b-5p	644.87	242.84	455.73	342.69	707.67	7272.49	4662.22	2419.92	13859.7	170.93	86.09	156.91	186	459.46	4806.35	4611.75	1835.69	1438.25	3400.9	1527.94	-1.15	0	0	yes	down
hsa-miR-187-3p	22.93	5.09	18.94	18.09	39.42	3.43	2.18	9.5	5.89	25.35	1.14	5.9	6.84	7.73	2.13	0.76	5.91	0.85	13.94	6.29	-1.15	5.52E-243	1.99E-242	yes	down
hsa-miR-584-3p	2.24	0.14	0.52	0.35	0.12	1.03	0.84	0.15	1.47	0.77	0.05	0.07	0.14	0	1.2	0.5	0	0.36	0.76	0.34	-1.15	7.12E-13	1.11E-12	yes	down
hsa-miR-504-5p	49.07	27.62	32.72	28.95	209.12	73.46	29.52	38.16	61.66	26.12	7.87	37.13	80.64	25.04	13.45	26.04	21.72	9.71	61.14	27.52	-1.15	7.43E-250	2.73E-249	yes	down
hsa-miR-5683	0.24	1.32	1.17	0.12	1.84	0	0.22	0.3	0	0.38	0.08	0.99	0.2	0.1	0	0.13	0.48	0	0.58	0.26	-1.14	4.61E-13	7.29E-13	yes	down
hsa-miR-3120-3p	0.24	0	0.14	0.59	0	2.28	1.06	0.3	3.11	0	0.03	0	0.34	0	2.53	0.5	0	0.12	0.86	0.39	-1.13	2.64E-07	3.39E-07	yes	down
hsa-miR-6827-5p	0	0	0.14	0.47	0.25	0.11	0.06	0	0	0	0	0.1	0.14	0.1	0.13	0	0	0	0.11	0.05	-1.13	0.00396082	0.00358516	yes	down
hsa-miR-92b-5p	5.57	1.84	2.06	4.11	32.17	1.71	2.4	1.51	5.23	8.83	1.78	3.53	2.64	5.36	1.86	1.01	0.16	0.61	6.29	2.86	-1.13	8.81E-25	1.66E-24	yes	down
hsa-miR-16-2-3p	364.82	45	160.16	233.63	129.92	89.68	149.17	128.21	172.37	91.03	19.01	62.46	63.04	88.12	80.41	118.14	103.5	63	163.66	76.52	-1.1	0	0	yes	down
hsa-miR-552-3p	1.33	0.85	0.98	0.35	2.58	3.08	0.39	2.87	0.65	1.15	0.08	0.55	0.41	0.1	0.53	1.26	1.92	0.12	1.45	0.68	-1.1	1.35E-14	2.23E-14	yes	down
hsa-miR-450a-2-3p	0.73	0.75	1.36	2.64	1.6	1.71	1.34	1.96	3.93	0	0.4	0.93	1.15	1.34	1.46	0.38	1.44	0.36	1.78	0.83	-1.1	9.73E-14	1.56E-13	yes	down
hsa-miR-5582-3p	1.27	0.14	1.03	0.47	0.37	0.34	0.45	0.6	0.49	0	0.08	0.31	0.14	0.41	0.53	0.57	0	0.36	0.57	0.27	-1.1	1.16E-07	1.51E-07	yes	down
hsa-miR-6734-3p	0.67	0	0.05	0.06	0.12	0	0	0.15	0	0	0	0.14	0.14	0.21	0	0	0	0	0.12	0.05	-1.1	0.0471203	0.0339604	yes	down
hsa-miR-139-5p	805.62	229.41	635.11	575.15	949.21	299.54	210.67	303.32	513.69	346.85	54.84	393.9	596.54	97.6	169.2	166.56	226.65	70.77	502.41	235.88	-1.09	0	0	yes	down
hsa-miR-30a-5p	13816.6	49883.5	21882.9	24198	22986.8	23675.1	9398.83	64944.3	38843.4	7486.7	3356.06	11996.4	14221	2528.37	6804.11	18421.9	41869.3	21063.2	29958.8	14194.1	-1.08	0	0	yes	down
hsa-miR-34c-5p	962.68	130.68	280.34	473.37	6404.87	162.91	329.87	1480.55	151.11	359.91	95.47	151.49	305.38	58.85	18.64	25.66	3199.4	687.38	1152.93	544.69	-1.08	0	0	yes	down
hsa-miR-30b-3p	15.91	5.66	13.97	21.73	55.38	9.71	5.92	13.12	19.95	19.21	0.88	9.26	7.31	10.82	7.06	6.87	9.9	4.98	17.93	8.48	-1.08	1.05E-190	3.58E-190	yes	down
hsa-miR-551b-3p	13.31	7.16	6.98	7.28	5.53	3.2	3.18	13.88	5.07	5.76	1.57	7.06	3.32	0.1	2.4	1.45	7.83	1.46	7.29	3.44	-1.08	4.11E-87	1.10E-86	yes	down
hsa-miR-3143	1.69	0.47	1.22	2.23	0.49	1.94	2.46	0.9	3.6	0	0.13	0.24	0.07	0.62	1.6	1.89	2.08	0.49	1.67	0.79	-1.08	4.31E-22	7.87E-22	yes	down
hsa-miR-6511b-5p	0.18	0.05	0.05	0.23	0.61	0.8	0.89	0	1.47	0	0	0.24	0.2	0.41	0.67	0.5	0	0	0.48	0.22	-1.08	0.00167359	0.00160884	yes	down
hsa-miR-618	11.31	16.31	15.42	0.12	79.45	9.02	7.2	13.73	11.12	8.45	6.33	6.79	0	28.86	11.85	10.59	2.72	2.43	18.19	8.67	-1.07	3.44E-107	1.00E-106	yes	down
hsa-miR-885-3p	0.12	0.05	0	0.06	0	0.23	0.17	0	0	0	0	0	0.07	0.1	0	0.13	0	0	0.07	0.03	-1.07	0.0403137	0.0296183	yes	down
hsa-miR-1-3p	703.8	4865.93	761.43	1139.02	574.07	337.01	833.47	619.61	389.89	279.25	760.65	644.29	1433.45	26.69	77.88	479.31	913.29	332.46	1136.03	549.7	-1.05	0	0	yes	down
hsa-miR-181c-5p	63.4	11.64	53.62	73.77	51.94	481.06	149.11	258.98	969.49	81.82	6.94	56.87	36.9	24.74	327.88	122.68	189.91	174.91	234.78	113.63	-1.05	0	0	yes	down
hsa-miR-6892-5p	0.12	0	0.19	0.18	0.12	0.57	0	0	0	0	0	0.03	0	0	0.13	0.25	0.16	0	0.13	0.06	-1.05	0.0264388	0.0201482	yes	down
hsa-miR-218-1-3p	1.57	0.14	0.23	0.12	0.74	1.49	0.28	0.9	3.11	1.92	0.03	0.24	0.07	0	0.53	0.5	0.64	0.24	0.95	0.46	-1.04	1.44E-08	1.96E-08	yes	down
hsa-miR-335-3p	65.46	87.42	183.78	173.14	218.08	130.12	70.93	232.28	246.95	46.09	8.4	106.41	142.19	39.47	40.34	83.91	128.58	94.19	156.46	76.62	-1.03	0	0	yes	down
hsa-miR-6513-3p	1.09	0.24	0.61	1.53	2.33	3.77	1.45	3.02	0.82	0	0.13	0.58	0.81	1.03	1.2	1.89	0.64	1.09	1.65	0.82	-1.01	6.03E-09	8.33E-09	yes	down
hsa-miR-20b-3p	0.61	0.14	0.33	0.41	0.12	0.23	0.22	0.75	0	0.38	0.08	0.1	0.07	0.21	0.13	0.19	0	0.24	0.31	0.16	-1.01	4.52E-05	5.00E-05	yes	down
hsa-miR-656-3p	3.27	0.75	4.5	7.11	1.6	6.74	8.37	3.32	1.8	3.84	5.85	8.6	16.12	7.83	14.51	2.46	11.66	4.25	4.16	8.35	1	1.84E-42	4.07E-42	yes	up
hsa-miR-376b-3p	0.79	0.19	0.94	0.12	0.12	0.34	2.4	0	0.33	2.3	1.14	1.95	0.47	0.41	1.06	0.32	1.76	1.09	0.58	1.17	1.01	1.80E-07	2.33E-07	yes	up
hsa-miR-3145-5p	0.06	0.05	0.14	0.06	0.12	2.28	0.56	0.45	0.65	0	0.03	0.21	0.07	0.1	5.59	2.46	0	0.36	0.49	0.98	1.01	0.00467414	0.00415001	yes	up
hsa-miR-3910	0.3	0	2.44	0.47	0.49	2.63	2.4	0.6	1.96	0.38	0.74	5.42	2.57	4.43	6.52	1.01	1.12	0.73	1.25	2.55	1.02	6.15E-14	9.93E-14	yes	up
hsa-miR-548a-3p	1.75	0.9	2.16	1.35	2.21	2.06	4.13	2.71	0.49	1.92	1.01	5.18	3.11	4.64	6.12	3.22	3.19	7.53	1.97	3.99	1.02	9.62E-08	1.27E-07	yes	up
hsa-miR-1185-5p	1.27	0	1.45	0.53	0.12	0.23	0.06	0.15	0	2.3	0.35	1.85	0.68	1.24	0.13	0	1.12	0.12	0.42	0.87	1.03	0.0292162	0.0220581	yes	up
hsa-miR-543	3.09	0.57	5.95	13.74	19.4	8.23	4.8	2.71	5.4	3.46	3.94	11.55	22.34	68.23	11.71	1.64	6.07	2.06	7.1	14.56	1.04	3.38E-35	7.03E-35	yes	up
hsa-miR-26a-2-3p	32.43	3.44	22.97	4.52	4.18	0.8	12.56	22.32	7.85	136.74	2.87	20.74	9.68	1.65	1.73	9.96	24.44	24.03	12.34	25.76	1.06	4.00E-09	5.56E-09	yes	up
hsa-miR-134-3p	0.12	0	0.37	0.06	0.25	0.46	0.45	0.3	0.65	1.15	0.37	0.72	0.68	1.03	0.8	0	0.64	0.24	0.3	0.63	1.08	5.21E-06	6.23E-06	yes	up
hsa-miR-485-3p	3.75	0.09	2.16	4.64	3.81	5.48	3.07	0.6	3.11	4.99	1.94	4.7	5.08	20.72	9.58	0.95	7.35	1.21	2.97	6.28	1.08	2.33E-12	3.61E-12	yes	up
hsa-miR-16-1-3p	5.63	1.51	4.27	1.29	1.96	1.49	1.17	2.87	1.64	21.89	2.31	6.86	2.51	3.3	0.4	0.76	2.56	5.46	2.43	5.12	1.08	2.70E-06	3.29E-06	yes	up
hsa-miR-136-3p	53.06	20.31	52.21	23.67	12.65	41.47	43.31	30.47	26	80.66	78.13	114.33	68.19	28.24	50.85	7.44	149.02	68.22	33.68	71.68	1.09	0	0	yes	up
hsa-miR-210-3p	226.81	34.73	133.96	58.14	124.39	45.12	46.04	68.48	51.03	556.58	51.35	162.32	77.33	442.25	140.71	56.36	78.58	116.28	87.63	186.86	1.09	1.75E-48	4.07E-48	yes	up
hsa-miR-3174	0.18	0.09	0.23	0	0.12	0.34	0.84	0.3	0.33	1.15	0.29	0.24	0.41	1.03	1.06	0.38	0.16	0.49	0.27	0.58	1.1	0.019778	0.0155267	yes	up
hsa-miR-302d-3p	6.35	0	15	0	30.82	0	0	0.15	0	100.25	0	7.03	0	5.46	0	0	0	0	5.81	12.53	1.11	3.98E-33	8.10E-33	yes	up
hsa-miR-4461	0.3	0.14	0.33	0.23	0.25	0.69	0.11	0.3	0	1.92	0.59	0.58	0.34	0.41	0.53	0.06	0.16	0.49	0.26	0.56	1.11	1.19E-05	1.38E-05	yes	up
hsa-miR-494-3p	11.68	3.68	17.81	26.19	15.72	43.07	20.7	6.94	35.82	39.95	21.83	39.66	32.03	101	102.64	5.55	28.75	19.79	20.18	43.47	1.11	2.30E-172	7.67E-172	yes	up
hsa-miR-154-3p	1.27	0.52	1.12	0.7	0.12	6.28	9.32	1.36	2.29	4.99	2.18	3.98	2.98	1.65	7.59	2.33	13.1	10.68	2.55	5.5	1.11	1.68E-14	2.76E-14	yes	up
hsa-miR-7151-3p	0	0	0	0	0	0	0.06	0	0	0	0.13	0	0	0	0	0	0	0	0.01	0.01	1.12	0.00106014	0.00104221	yes	up
hsa-miR-632	0	0	0.14	0	0.25	0	0	0	0	0	0.03	0.41	0.2	0.21	0	0	0	0	0.04	0.09	1.12	0.00919896	0.007775	yes	up
hsa-miR-369-3p	6.78	2.07	14.67	25.55	4.91	46.38	74.67	23.83	35.33	9.99	20.34	26.64	34.87	21.03	109.43	20.05	191.19	76.47	26.02	56.67	1.12	4.25E-109	1.25E-108	yes	up
hsa-miR-379-3p	0.67	0.42	1.17	1.35	0.49	6.05	4.02	1.51	3.93	4.23	1.73	2.19	3.79	1.75	17.44	1.07	7.99	2.31	2.18	4.72	1.12	5.27E-12	8.09E-12	yes	up
hsa-miR-1307-5p	52.03	6.5	29.06	19.62	16.7	13.94	10.66	7.09	15.21	151.72	7.55	79.36	30.88	32.67	16.51	5.86	12.46	37.39	18.98	41.6	1.13	1.07E-36	2.25E-36	yes	up
hsa-miR-4645-3p	1.39	1.13	1.36	0.59	1.35	0.34	0.17	0.45	0	4.61	1.14	3.81	0.81	3.3	0	0.19	0.64	0.36	0.75	1.65	1.13	2.56E-06	3.13E-06	yes	up
hsa-let-7a-2-3p	1.75	0.09	2.11	0.82	1.23	1.37	0.84	1.21	1.14	7.68	0.53	2.91	2.57	1.75	2.26	0.38	3.03	1.94	1.17	2.56	1.13	0.000379782	0.000386195	yes	up
hsa-miR-3667-5p	0.3	0.14	0.19	0.06	0	0.57	0.5	0	0	0.38	0.19	0.45	0.14	0.21	1.06	0.95	0.48	0	0.2	0.43	1.13	0.0283826	0.0214537	yes	up
hsa-miR-3194-3p	0.36	0	0.61	0.18	0.49	0	0.22	0.6	1.14	1.92	0.13	1.85	0.34	0.82	0	0.19	0.64	2.06	0.4	0.88	1.14	9.12E-06	1.08E-05	yes	up
hsa-miR-4802-5p	0.24	0.14	1.22	0.18	0.98	0.11	0.33	0.9	0	2.3	0.11	1.89	0.14	0.93	0.13	0.32	0.64	2.55	0.46	1	1.14	0.0310643	0.0232913	yes	up
hsa-miR-380-3p	0.12	0.09	0.42	0.41	0.25	1.03	0.84	0.75	0	0.77	0.88	0.58	0.68	0.62	2.4	0.13	1.76	0.85	0.43	0.96	1.15	2.10E-08	2.81E-08	yes	up
hsa-miR-485-5p	4.84	0.61	3.42	2.23	3.68	3.2	1.9	1.51	4.09	16.9	3.19	7.61	5.48	12.26	7.19	1.01	2.08	0.97	2.83	6.3	1.15	4.26E-27	8.28E-27	yes	up
hsa-miR-378a-5p	39.81	4.15	20.25	14.86	31.93	58.6	27.68	21.57	49.39	88.73	9.12	72.71	11.38	200.77	126.33	21.75	16.77	55.59	29.8	67.02	1.17	3.88E-123	1.19E-122	yes	up
hsa-miR-196a-5p	1.21	0.99	3	1.47	2.21	0.34	1.79	0.15	0.82	8.83	3.62	1.92	1.83	1.65	1.2	0.63	5.11	2.18	1.33	3	1.17	1.57E-18	2.72E-18	yes	up
hsa-miR-199b-5p	2578.93	2382.09	5343.29	1938.45	1932.55	785.05	1721.34	1930.78	480.16	8209.22	5897.51	9378.54	7914.65	4512.46	537.81	641.21	4084.58	2151.25	2121.4	4814.14	1.18	0	0	yes	up
hsa-miR-302a-3p	5.69	0	11.3	0	21.61	0	0	0	0	74.13	0	6.55	0	6.49	0	0	0	0	4.29	9.69	1.18	8.65E-18	1.49E-17	yes	up
hsa-miR-433-3p	3.21	0.24	1.92	3.23	9.21	3.54	3.85	0.9	2.13	6.53	1.89	7.37	6.77	33.39	4.39	0.88	2.56	0.61	3.14	7.15	1.19	1.55E-25	2.93E-25	yes	up
hsa-miR-302b-3p	39.2	0	77.01	0.12	164.3	0	0.06	0	0	561.57	0	44.98	0	38.03	0	0.13	0	0	31.19	71.63	1.2	2.18E-119	6.56E-119	yes	up
hsa-miR-1303	1.09	0.19	0.75	1.53	2.46	1.03	1.17	0.3	2.45	2.69	0.69	1.13	1.22	9.28	6.79	1.01	0.64	1.7	1.22	2.79	1.2	3.59E-05	4.04E-05	yes	up
hsa-miR-496	0.12	0.19	0.19	0	0.12	0.34	0.17	0	1.8	2.69	0.77	0.27	0.34	0.31	0.67	0	1.6	0.12	0.33	0.75	1.21	6.04E-10	8.60E-10	yes	up
hsa-miR-214-5p	132.19	20.41	220.76	119.28	185.42	30.16	41.91	49.92	28.95	409.46	42.76	383.99	349.66	550.47	32.08	23.64	81.78	51.95	92.11	213.98	1.22	0	0	yes	up
hsa-miR-377-5p	1.15	0.33	0.56	1.12	3.93	1.6	1.23	0.3	0.49	3.84	0.82	3.29	2.91	8.14	1.73	0.32	3.35	0.49	1.19	2.77	1.22	3.65E-12	5.63E-12	yes	up
hsa-miR-302c-3p	4.84	0	10.31	0	17.19	0	0	0.15	0	67.6	0	5.14	0	3.71	0	0	0	0	3.61	8.49	1.23	2.27E-19	3.97E-19	yes	up
hsa-miR-302a-5p	25.95	0.09	52.82	0	128.93	0	0	0	0	435.58	0	31.03	0	23.19	0	0	0	0	23.09	54.42	1.24	3.02E-86	8.06E-86	yes	up
hsa-miR-3129-3p	0.18	0.05	0.61	0.29	0.25	1.26	0.78	0	2.29	0.77	0.77	0.62	0.27	2.47	6.52	0.69	0.48	1.09	0.63	1.52	1.26	9.66E-10	1.36E-09	yes	up
hsa-miR-625-3p	17.48	47.97	20.15	16.44	31.19	57.01	20.98	11.01	31.07	95.64	174.03	32.43	37.38	109.87	84.4	24.65	21.72	29.74	28.14	67.76	1.27	0	0	yes	up
hsa-miR-125b-1-3p	23.53	3.86	31.22	25.14	41.14	12	11.16	6.33	6.05	118.31	7.98	70.07	61.48	99.04	13.71	2.84	11.02	5.7	17.83	43.35	1.28	6.84E-90	1.86E-89	yes	up
hsa-miR-422a	4.84	1.08	4.27	1.82	5.28	4.23	1.62	1.81	2.13	7.3	2.1	12.79	3.45	27.42	7.45	1.26	0.48	3.64	3.01	7.32	1.28	5.90E-32	1.19E-31	yes	up
hsa-miR-378a-3p	1547.05	542.46	1338.51	802.78	1824.37	3328.26	1810.47	806.34	1575.09	3773.89	1191.45	5036.2	1000.03	11604.5	5556.63	1646.48	795.1	2616.87	1508.37	3691.24	1.29	0	0	yes	up
hsa-miR-654-3p	19.48	11.4	26.11	28.37	24.31	42.61	28.8	15.69	24.86	40.72	72.74	57.32	77.94	96.57	100.51	8.26	58.46	27.8	24.63	60.04	1.29	0	0	yes	up
hsa-miR-5571-5p	0	0	0.09	0	0	0.23	1	0	0	1.54	0.61	0.24	0.07	0.31	0	0.13	0.32	0	0.15	0.36	1.29	1.13E-06	1.41E-06	yes	up
hsa-miR-3142	0	0	0	0	0	0	0	0	0	0	0.03	0.1	0	0	0	0	0	0	0	0.01	1.29	0.0380878	0.0281041	yes	up
hsa-miR-665	0.73	0	0.37	0.41	0	1.14	0.28	0	0.82	0.38	0.37	0.86	0.41	1.13	4.53	0.13	0.64	0.85	0.42	1.03	1.31	3.30E-05	3.74E-05	yes	up
hsa-miR-411-3p	0.61	0.28	1.03	1.12	1.23	9.82	3.63	1.36	2.13	4.23	2.53	2.64	3.32	5.57	26.62	0.88	5.11	2.18	2.36	5.9	1.32	1.42E-27	2.78E-27	yes	up
hsa-miR-299-3p	2.96	0.57	2.86	2.06	0.98	0.57	0.89	0.45	0	5.76	1.68	7.58	3.66	3.5	1.86	0.06	2.24	1.94	1.26	3.14	1.32	5.04E-18	8.73E-18	yes	up
hsa-let-7i-5p	18937	28097.3	16587.7	20653.8	30627.7	3484.31	4917.14	5519.02	4023.5	80134.4	62760.8	31712.1	26098.3	110998	5797.71	2776.2	8400.44	7714.17	14760.8	37376.9	1.34	0	0	yes	up
hsa-miR-154-5p	8.17	1.23	7.59	2.47	1.96	1.03	1.17	1.81	0.82	19.59	6.04	13.58	9.89	6.8	1.73	0.32	7.83	1.82	2.92	7.51	1.36	2.91E-59	7.15E-59	yes	up
hsa-miR-188-3p	0.18	0	0.23	0.12	0.49	0.8	0.28	0.45	0	1.92	0.05	1.03	0.41	0.21	1.46	0.13	0.48	0.85	0.28	0.73	1.36	0.00218834	0.00205511	yes	up
hsa-miR-1228-3p	0.36	0	0.19	0.06	0	1.03	1.34	0.6	0.65	0	0.16	0.65	0.2	1.44	5.86	0.63	0.32	1.58	0.47	1.2	1.36	0.00276973	0.00256775	yes	up
hsa-miR-376a-5p	1.39	0.09	1.45	0.7	0.98	0.8	0.5	0.9	0.16	3.46	0.93	4.05	1.56	1.03	1.46	0.06	4.31	1.34	0.77	2.02	1.38	3.92E-15	6.53E-15	yes	up
hsa-miR-216b-5p	0.61	0.05	0.19	0.65	0.25	0.34	0.45	0.45	0.65	1.15	0.21	0.31	2.84	1.03	1.86	0.13	1.44	0.49	0.4	1.05	1.38	0.000155088	0.000163586	yes	up
hsa-miR-378e	1.75	0.52	0.98	0.47	2.09	0	0	0.15	0	3.07	0.85	3.67	0.54	7.01	0	0.13	0	0.36	0.66	1.74	1.39	4.82E-11	7.09E-11	yes	up
hsa-miR-6780b-3p	0.12	0	0.05	0	0.12	0	0	0	0	0	0.11	0.07	0	0.21	0.13	0	0	0.24	0.03	0.08	1.39	0.00906517	0.00767188	yes	up
hsa-miR-4802-3p	0.42	0.24	0.89	0.12	0.25	0.8	1.12	0	0	1.15	0.27	2.06	0.68	2.16	1.86	0.57	0	1.34	0.43	1.12	1.39	0.000219653	0.000228723	yes	up
hsa-miR-378c	198.86	52.5	142.21	73.47	142.81	136.06	140.69	78.73	62.8	446.34	103.8	536.72	111.45	867.08	232.7	119.84	70.76	215.82	114.24	300.5	1.4	0	0	yes	up
hsa-miR-654-5p	4.3	0.8	1.5	2.53	5.16	2.17	1.62	0	1.8	11.14	5.96	6.27	3.86	14.94	7.32	0.19	1.28	1.46	2.21	5.82	1.4	3.60E-71	9.20E-71	yes	up
hsa-miR-323a-3p	1.21	0.38	2.67	3.58	2.82	7.43	5.41	1.66	1.64	6.53	5.82	5.86	4.88	26.28	15.58	0.63	2.56	2.43	2.98	7.84	1.4	1.50E-64	3.73E-64	yes	up
hsa-miR-5696	0.06	0.19	0.56	0	0.12	0	0.22	0.3	0	1.15	0.24	0.45	0.47	0.21	0	0.38	0.8	0.12	0.16	0.42	1.4	0.0281167	0.0212774	yes	up
hsa-miR-382-3p	7.5	6.46	6.14	5.87	4.67	14.74	18.42	3.92	10.79	18.44	58.43	20.67	22.95	16.7	31.15	4.48	26.67	12.14	8.72	23.51	1.43	0	0	yes	up
hsa-miR-539-5p	1.75	0.47	0.56	1	0.49	0.57	0.33	0.45	0.65	4.23	3.03	1.78	1.56	2.99	1.06	0.19	1.12	0.97	0.7	1.88	1.43	1.02E-36	2.15E-36	yes	up
hsa-miR-142-3p	2338.75	294.53	2158.33	539.03	659.78	118.01	479.26	471.95	279.5	6286.74	592.89	4949.88	2131.01	1734.16	283.82	263.52	635.06	2862.67	815.46	2193.31	1.43	0	0	yes	up
hsa-miR-1185-1-3p	1.63	0.19	1.64	2	0.37	2.63	0.67	0.3	3.11	3.84	1.14	4.7	3.11	10.41	3.46	0.38	4.47	2.43	1.39	3.77	1.44	4.47E-21	8.06E-21	yes	up
hsa-miR-155-5p	335.65	223.23	447.11	334.53	1412.88	2624.2	2384.54	613.88	1572.8	3669.03	726.45	1189.54	943.49	9036.16	6241.94	1858.49	935.65	2330.53	1105.42	2992.36	1.44	0	0	yes	up
hsa-miR-378d	55.3	6.74	34.5	16.27	44.57	39.07	40.29	21.42	18.97	126.76	19.89	149.95	24.85	251.27	72.82	40.54	19.33	52.44	30.79	84.21	1.45	0	0	yes	up
hsa-miR-146a-3p	2.36	0.71	15	0.29	5.65	8.91	13	0	4.74	11.91	3.24	46.83	0.54	23.19	17.44	13.49	0.64	21.12	5.63	15.38	1.45	1.05E-122	3.20E-122	yes	up
hsa-miR-4434	0	0	0	0	0	0	0.17	0	0	0	0.4	0	0.07	0	0	0	0	0	0.02	0.05	1.47	7.40E-09	1.02E-08	yes	up
hsa-miR-376a-2-5p	1.39	0.09	1.17	0.12	0.12	0.23	0.17	0.6	0	2.3	0.48	2.23	1.22	0.31	0.27	0	3.19	0.97	0.43	1.22	1.5	9.93E-08	1.31E-07	yes	up
hsa-miR-6125	0	0	0	0.06	0	0	0.06	0	0	0	0.08	0	0.14	0	0	0	0	0.12	0.01	0.04	1.5	0.0263628	0.0201138	yes	up
hsa-miR-1537-5p	0.24	0.66	0.05	0.18	0.12	0	0.11	0	0	2.3	0.05	0.45	0.14	0.21	0	0	0	0.73	0.15	0.43	1.51	0.0117619	0.0097096	yes	up
hsa-miR-372-3p	4.72	0.09	15.89	0.47	8.47	0	0	0.45	0	76.82	0	5.31	0.54	3.81	0	0	0	0	3.34	9.61	1.52	2.86E-28	5.66E-28	yes	up
hsa-miR-432-5p	9.56	1.08	3.47	5.76	5.89	3.43	4.58	2.11	3.6	32.27	8.8	14.5	11.24	27.72	5.72	0.5	10.06	3.28	4.39	12.68	1.53	1.86E-105	5.39E-105	yes	up
hsa-miR-378g	5.45	1.46	6.52	3.23	6.63	4.91	2.4	1.66	0.98	16.13	4.1	16.46	3.66	38.65	8.25	1.64	2.08	5.1	3.69	10.67	1.53	7.92E-55	1.91E-54	yes	up
hsa-miR-4664-3p	0.12	0.05	0.14	0.12	0.49	0	0	0	0	0.38	0.24	0.51	0.2	1.24	0.13	0	0	0	0.1	0.3	1.55	2.59E-05	2.97E-05	yes	up
hsa-miR-4661-5p	0.06	0.28	0	0.18	0.37	0.46	0.61	0	0	1.54	0.29	0.55	0.34	1.13	0.53	0.88	0	0.49	0.22	0.64	1.55	0.000840176	0.000834798	yes	up
hsa-miR-378b	1.21	0.19	0.84	0.23	0.49	0.69	1.45	0.3	0.49	1.92	0.61	3.05	0.47	5.26	3.33	0.69	0.48	1.7	0.65	1.95	1.57	4.57E-11	6.75E-11	yes	up
hsa-miR-671-5p	30.31	3.16	13.55	8.34	10.31	2.74	3.74	3.47	3.6	131.37	3.88	30.48	20.38	29.17	5.19	2.46	4.15	8.74	8.8	26.2	1.57	4.76E-17	8.16E-17	yes	up
hsa-miR-376b-5p	2.48	0.14	1.17	0.53	0.12	0	0.56	0.75	0	4.23	1.14	3.74	1.35	0.72	1.2	0.13	3.51	1.21	0.64	1.91	1.58	3.35E-16	5.65E-16	yes	up
hsa-miR-4519	0	0	0	0	0	0.11	0	0	0	0	0	0.07	0.2	0	0	0.06	0	0	0.01	0.04	1.58	0.0297258	0.022391	yes	up
hsa-miR-708-5p	56.75	17.25	119.19	123.57	28.24	79.28	68.7	10.11	13.25	346.47	105.29	253.21	246.94	285.69	133.25	46.97	67.24	71.01	57.37	172.9	1.59	0	0	yes	up
hsa-miR-409-5p	5.45	1.6	5.67	5.52	6.39	5.37	4.63	1.36	5.23	12.68	11.49	19.13	13.75	40.92	8.79	1.45	11.34	4.13	4.58	13.74	1.59	2.36E-184	7.95E-184	yes	up
hsa-miR-3607-3p	0	0	0	0.12	0	0	0	0.45	0	0.38	0	0	1.22	0	0	0	0	0.12	0.06	0.19	1.59	0.00480212	0.00424627	yes	up
hsa-miR-6774-5p	0.06	0	0.05	0.06	0.74	0	0	0	0	0.38	0	0.27	0.2	1.34	0	0.06	0	0.49	0.1	0.3	1.59	0.00833295	0.00707982	yes	up
hsa-miR-889-3p	5.57	13.76	8.48	3.64	3.93	7.88	8.15	4.07	20.12	12.29	113.42	18.82	11.44	16.9	16.51	2.46	17.09	19.66	8.4	25.4	1.6	0	0	yes	up
hsa-miR-378h	0.73	0.19	0.56	0.29	0.12	0.69	0.06	0	0.16	0.77	0.19	1.75	0.2	4.23	0.67	0.06	0.16	0.49	0.31	0.95	1.61	7.65E-05	8.33E-05	yes	up
hsa-miR-2116-3p	0.36	0	0.05	0.29	0.37	0.34	0.67	0.3	0.16	0	0.24	0.51	0.81	2.78	1.2	0.63	0.32	1.34	0.28	0.87	1.62	6.08E-07	7.67E-07	yes	up
hsa-miR-136-5p	30.07	1.65	24.33	4.23	3.19	0.91	1	0.6	1.8	81.43	7.05	71.55	34.6	6.6	0.67	0.44	4.79	4.01	7.53	23.46	1.64	2.77E-168	9.14E-168	yes	up
hsa-miR-431-5p	0.42	0.05	0.7	1.23	0.25	1.94	0.78	0.15	5.72	4.23	1.86	2.02	1.15	4.95	16.11	0.06	3.03	1.7	1.25	3.9	1.64	1.83E-32	3.72E-32	yes	up
hsa-miR-3126-5p	0.06	0	0	0.06	0	0.23	0.11	0.15	0	0.77	0.13	0.27	0.14	0.21	0.27	0	0	0.12	0.07	0.21	1.65	0.000995741	0.000983361	yes	up
hsa-miR-6837-3p	0.12	0.09	0.05	0.23	0.37	0.23	0.11	0	0	1.92	0.16	0.38	0.54	0.41	0.13	0.06	0.16	0	0.13	0.42	1.65	0.013082	0.010669	yes	up
hsa-miR-152-5p	2.24	0.57	4.27	0.94	2.33	0.69	1	1.21	0.33	11.52	2.82	11.35	4.47	7.63	1.06	0.5	2.72	0.85	1.51	4.77	1.66	1.08E-51	2.56E-51	yes	up
hsa-miR-2682-5p	0	0	0	0	0.12	0	0.06	0	0	0	0.37	0.1	0	0.1	0	0	0	0	0.02	0.06	1.66	6.54E-10	9.26E-10	yes	up
hsa-miR-1185-2-3p	0.67	0.05	0.23	0.65	0.49	0.34	0.73	0	0	1.15	0.43	1.17	1.08	3.5	1.46	0.06	0.64	0.61	0.35	1.12	1.68	5.37E-07	6.83E-07	yes	up
hsa-miR-19a-5p	0.12	0	0	0	0.12	0	0	0	0	0.38	0.05	0.1	0	0	0	0	0	0.24	0.03	0.09	1.68	0.0412931	0.0302633	yes	up
hsa-miR-379-5p	46.1	56.03	51.28	37.76	24.19	24.9	54.41	33.94	23.88	75.29	448.09	107.47	122.96	93.38	57.51	11.28	164.99	54.26	39.17	126.14	1.69	0	0	yes	up
hsa-miR-365a-5p	3.45	2.69	2.95	1.23	7.24	2.74	1.12	0.45	1.31	42.25	10.35	3.77	3.52	11.13	1.33	1.32	0.48	0.49	2.58	8.29	1.69	2.05E-98	5.78E-98	yes	up
hsa-miR-412-5p	0.42	0.57	0.33	0.41	0.49	0.91	1.4	0	0.65	0.38	3.59	1.27	1.22	3.61	2.13	0.06	3.19	1.21	0.58	1.85	1.69	2.32E-53	5.55E-53	yes	up
hsa-miR-21-5p	27076.6	34884.7	57907.7	23108.3	25675.2	69668.9	234997	94531.7	68836.4	200645	222484	207065	110321	182446	247955	161154	231992	508899	70743	230329	1.7	0	0	yes	up
hsa-miR-146a-5p	3046.72	3242.37	5597.57	2009.75	5014.46	4522.75	4299.98	1360.19	2948.2	31633.8	7240.1	18390.8	5190.82	25078.7	7204.54	3222.67	1634.6	5197.81	3560.22	11643.8	1.71	0	0	yes	up
hsa-miR-9-5p	18.51	12.21	14.62	8.52	16.33	12.79	37.67	25.64	16.84	91.03	36.17	48.3	45.57	109.97	29.15	19.92	56.38	101.6	18.13	59.79	1.72	0	0	yes	up
hsa-miR-382-5p	15.61	2.73	8.3	11.33	12.16	9.37	11.11	5.73	8.01	38.41	28.32	34.52	26.88	66.06	22.23	2.08	48.72	10.68	9.37	30.88	1.72	0	0	yes	up
hsa-miR-134-5p	29.16	4.71	12.98	12.57	15.35	7.31	8.48	4.52	4.58	78.74	38.83	57.7	39.88	56.79	18.24	1.58	28.27	10.07	11.07	36.68	1.73	0	0	yes	up
hsa-miR-1197	0	0.05	0.28	0.12	0	0.34	0.06	0	0	0	0.51	0.93	0.07	0.31	0	0	0.64	0.36	0.09	0.31	1.73	1.19E-11	1.79E-11	yes	up
hsa-miR-3917	0.06	0.14	0.14	0	0	0	0.11	0	0	0.38	0.24	0.24	0.34	0	0.13	0	0.16	0	0.05	0.17	1.73	0.00337486	0.0030935	yes	up
hsa-miR-217	2.54	1.46	1.5	1	0.37	1.83	2.34	2.56	2.13	14.6	3.38	7.03	8.33	1.34	1.73	0.19	13.1	3.16	1.75	5.87	1.75	9.41E-52	2.24E-51	yes	up
hsa-miR-378f	18.57	4.29	12.28	6.17	12.77	4.91	4.8	3.77	4.58	47.25	12.23	53.07	6.77	93.89	14.51	3.47	2.24	12.02	8.02	27.27	1.77	4.74E-225	1.70E-224	yes	up
hsa-miR-1291	0	0	0	0	0.12	0	0	0	0	0	0.03	0.03	0.14	0.21	0	0	0	0	0.01	0.05	1.77	0.0233398	0.0180187	yes	up
hsa-miR-1249-3p	5.69	0.19	1.17	1.17	1.84	5.03	7.42	3.02	3.6	18.44	2.53	7.61	2.78	11.23	33.55	6.75	8.31	8.62	3.24	11.09	1.78	2.19E-46	5.00E-46	yes	up
hsa-miR-4696	0	0	0	0	0	0	0.11	0	0	0	0.11	0.14	0	0	0.13	0	0	0	0.01	0.04	1.79	0.00229138	0.00213953	yes	up
hsa-miR-376c-5p	2.54	0.14	1.12	0.53	0.25	0	0.56	0.75	0	5.76	1.46	3.94	1.49	0.82	2	0.13	3.67	1.21	0.65	2.28	1.8	3.90E-23	7.19E-23	yes	up
hsa-miR-323b-3p	0.54	0.05	0.52	2.47	0	0.46	0.5	0.6	0.49	3.07	1.44	1.37	1.83	4.53	3.99	0	3.51	0.12	0.63	2.21	1.82	5.64E-16	9.47E-16	yes	up
hsa-miR-370-3p	25.95	2.69	13.87	31.36	47.28	6.63	2.79	4.52	9.16	71.06	29.87	71.99	75.02	240.55	5.59	1.07	13.26	4.13	16.03	56.95	1.83	0	0	yes	up
hsa-miR-493-3p	18.82	4.9	29.76	16.03	20.02	12	8.65	4.98	11.12	84.12	36.33	81.9	84.23	97.81	20.23	2.58	33.7	14.69	14.03	50.62	1.85	0	0	yes	up
hsa-miR-5091	0.12	0.09	0.61	0	0.12	0.11	0.56	0	0	1.15	0.53	0.79	1.08	1.13	0.27	0.13	0.16	0.61	0.18	0.65	1.86	6.33E-09	8.73E-09	yes	up
hsa-miR-4726-5p	0.18	0	0.09	0	0	0	0	0	0	0	0.05	0.14	0.07	0.41	0.13	0.06	0	0.12	0.03	0.11	1.86	0.0400422	0.0294794	yes	up
hsa-miR-493-5p	16.7	24.74	22.22	25.61	35.37	30.73	31.08	10.26	39.41	48.78	170.52	55.09	114.36	287.14	79.74	7.5	75.23	22.46	26.24	95.65	1.87	0	0	yes	up
hsa-miR-431-3p	0.3	0.05	0.23	0.41	0.37	0.11	0	0	0.33	1.15	1.14	0.93	0.2	2.27	0.13	0	0.8	0	0.2	0.74	1.88	6.27E-22	1.14E-21	yes	up
hsa-miR-4443	0.06	0	0	0	0.25	0.34	0.45	0.9	0	0.38	0.03	0.07	0.07	2.47	1.2	1.64	0.48	1.09	0.22	0.83	1.89	2.47E-06	3.03E-06	yes	up
hsa-miR-127-5p	35.21	6.64	17.34	7.99	5.03	31.19	12.05	7.99	26.98	193.98	66.38	79.12	31.42	30.09	61.9	3.72	67.4	26.46	16.71	62.27	1.9	0	0	yes	up
hsa-miR-6128	0	0	0.05	0.12	0.12	0.11	0.28	0	0	0.38	0.08	0.38	0	0.93	0.67	0.19	0	0	0.08	0.29	1.95	0.00579073	0.00503829	yes	up
hsa-miR-378i	228.21	126.48	169.63	120.98	263.03	33.24	21.15	13.73	10.79	655.68	314.02	763.32	98.79	1907.31	59.24	18.03	7.35	30.1	109.69	428.2	1.96	0	0	yes	up
hsa-miR-4424	0.18	0.05	0.23	0.06	0	0.11	0.06	0.15	0.33	3.07	0.45	0.58	0.41	0	0	0	0.16	0	0.13	0.52	2	1.66E-08	2.24E-08	yes	up
hsa-miR-708-3p	14.16	35.25	34.92	11.45	6.63	13.59	20.93	3.92	5.72	59.54	232.41	77.34	54.03	60.6	31.15	11.6	31.78	42.85	16.29	66.81	2.04	0	0	yes	up
hsa-miR-758-3p	3.21	0.38	3.61	3.23	2.7	3.88	0.78	0.75	2.62	24.58	7.39	10.42	8.94	16.49	10.38	0.5	4.63	4.49	2.35	9.76	2.05	2.01E-144	6.44E-144	yes	up
hsa-miR-7974	0	0.05	0.28	0	0.61	0	0	0	0	0.77	0.59	0.55	0.41	1.44	0	0	0	0.24	0.1	0.44	2.09	3.53E-14	5.74E-14	yes	up
hsa-miR-6798-3p	0.06	0	0	0	0.12	0	0.06	0	0	0.38	0.11	0.07	0.07	0.1	0	0.06	0	0.24	0.03	0.11	2.1	0.00117677	0.00114993	yes	up
hsa-miR-4684-3p	0	0.05	0.09	0.06	0.12	0	0	0	0	0.38	0.08	0.17	0.34	0.41	0	0	0	0	0.04	0.15	2.11	0.0140521	0.011403	yes	up
hsa-miR-409-3p	32.55	5.66	12.51	23.14	33.52	37.36	24.44	9.65	29.76	177.46	113.98	89.1	39.48	304.45	82	6.49	62.77	29.5	23.18	100.58	2.12	0	0	yes	up
hsa-miR-6738-3p	0	0	0	0	0.12	0	0.11	0	0.16	0	0	0.03	0.14	0.41	0.93	0.19	0	0	0.04	0.19	2.12	0.0336336	0.0251309	yes	up
hsa-miR-216b-3p	0	0	0	0	0	0	0	0	0	0	0	0.03	0.27	0	0	0	0	0	0	0.03	2.12	0.037117	0.02745	yes	up
hsa-miR-127-3p	403.17	146.65	258.4	266.17	526.18	100.65	100.51	45.4	77.36	1378.19	1409.76	1196.47	934.62	3112.13	166	18.72	337.97	92.49	213.83	960.71	2.17	0	0	yes	up
hsa-miR-487b-5p	0.06	0	0	0.06	0.12	0.34	0.06	0	0	0.38	0.11	0.07	0.27	1.44	0.4	0	0	0.24	0.07	0.32	2.18	0.000124739	0.000132432	yes	up
hsa-miR-216a-3p	0.12	0.05	0.05	0	0.12	0.11	0	0	0	0	0.16	0.14	0.68	0.41	0.13	0.06	0.48	0	0.05	0.23	2.19	7.50E-06	8.94E-06	yes	up
hsa-miR-7844-5p	0.06	0	0	0	0	0.23	0	0	0	0.77	0.11	0.03	0	0.1	0	0.32	0	0	0.03	0.15	2.2	0.000373964	0.000380874	yes	up
hsa-miR-615-3p	3.09	0.19	2.11	0.23	1.23	1.26	0.17	0.3	1.14	9.22	4.52	6.51	0.61	20.1	2.13	0.06	1.76	0.36	1.08	5.03	2.22	4.49E-98	1.26E-97	yes	up
hsa-miR-4505	0	0	0	0	0	0	0	0	0	0	0	0.07	0.2	0	0	0.06	0	0	0	0.04	2.22	0.0209424	0.0163423	yes	up
hsa-miR-4782-5p	0	0	0	0	0	0	0.06	0	0	0	0.13	0	0	0	0	0	0.16	0	0.01	0.03	2.27	0.000605994	0.000607682	yes	up
hsa-miR-1245a	0.06	0	0.05	0.12	0	0.46	0.11	0	0.16	1.54	0.27	0.45	0.34	0.62	1.33	0.06	0	0.12	0.11	0.53	2.3	2.28E-08	3.04E-08	yes	up
hsa-miR-31-3p	1.09	0.09	2.25	0	0.74	0.23	0.95	0.3	0.65	20.36	2.71	2.02	1.76	0.1	1.33	0.38	3.19	1.09	0.7	3.66	2.39	8.23E-38	1.75E-37	yes	up
hsa-miR-549a	0.24	0.33	0.19	0.12	0.37	0.11	1.45	0	2.62	7.68	7.55	1.37	2.1	2.68	0.93	0.82	3.19	2.67	0.6	3.22	2.42	9.85E-167	3.24E-166	yes	up
hsa-miR-4419b	0	0	0	0	0	0	0	0	0	0	0.05	0.14	0.14	0	0	0.06	0	0	0	0.04	2.42	0.000500129	0.000505415	yes	up
hsa-miR-216a-5p	0.54	0.14	0.7	0.41	0.37	0.11	0.06	0.45	0.16	3.46	0.13	3.29	3.86	0.93	0.4	0	3.67	0.85	0.33	1.84	2.5	1.25E-20	2.25E-20	yes	up
hsa-miR-137	0	0.14	0.19	0.06	0.12	0	0.33	0	0	0.38	0.43	0.34	0	0.1	0.13	0.06	2.72	0.73	0.09	0.54	2.54	1.74E-07	2.25E-07	yes	up
hsa-miR-7973	0.06	0	0	0	0	0.23	0.11	0	0	0.38	0.27	0.17	0.07	0	1.2	0.25	0	0	0.04	0.26	2.55	2.77E-08	3.67E-08	yes	up
hsa-miR-7702	0.12	0	0.05	0	0	0.34	1.28	0	0	0.38	0	0.45	0.07	4.02	4.26	1.07	0	0.36	0.2	1.18	2.57	3.07E-05	3.49E-05	yes	up
hsa-miR-432-3p	0.06	0	0.23	0	0	0	0	0	0	1.15	0.11	0.38	0	0.1	0	0	0	0	0.03	0.19	2.58	0.00532051	0.00466033	yes	up
hsa-miR-4518	0	0	0	0	0	0.11	0	0	0	0	0	0.07	0	0.1	0	0.13	0	0.36	0.01	0.07	2.58	0.012195	0.0100209	yes	up
hsa-miR-889-5p	0.06	0	0	0	0.12	0	0.11	0	0	0.38	0.16	0.21	0.14	0.52	0	0	0	0.36	0.03	0.2	2.61	5.10E-06	6.12E-06	yes	up
hsa-miR-323a-5p	0	0	0	0	0	0	0	0	0	0	0.03	0.27	0	0.1	0	0.06	0	0	0	0.05	2.61	0.000625073	0.00062585	yes	up
hsa-miR-4645-5p	0	0	0	0	0	0	0.06	0	0	0	0.03	0.21	0	0	0.13	0	0	0	0.01	0.04	2.62	0.0125993	0.0103141	yes	up
hsa-miR-1305	0	0	0.14	0	0	0	0	0	0	0	0.16	0.34	0.07	0	0	0.06	0	0.24	0.02	0.1	2.64	5.00E-06	6.00E-06	yes	up
hsa-miR-495-5p	0.06	0	0.05	0	0	0	0.06	0	0	0.38	0.03	0.27	0	0.1	0	0	0.32	0	0.02	0.12	2.69	0.0178244	0.0141986	yes	up
hsa-miR-4444	0	0	0	0	0	0	0	0	0	0	0	0	0.07	0	0	0.06	0	0.36	0	0.05	2.69	0.0427862	0.031217	yes	up
hsa-miR-6810-3p	0	0	0.09	0	0	0.23	0.33	0	0	0	0.03	0.14	0.34	0.52	2.13	0.44	0.16	0.49	0.07	0.47	2.71	0.000308251	0.000316922	yes	up
hsa-miR-4735-5p	0	0	0	0	0	0	0	0	0	0	0	0.03	0.07	0.21	0.13	0.06	0	0	0	0.06	2.71	0.0494833	0.0355062	yes	up
hsa-miR-3150b-5p	0	0	0	0	0	0	0	0	0	0	0.03	0	0.27	0.21	0	0	0	0	0	0.06	2.74	0.00546461	0.0047737	yes	up
hsa-miR-892a	0	0	0	0	0	0	0	0	0	0	0	0.03	0.27	0.21	0	0	0	0	0	0.06	2.74	0.0154721	0.0124467	yes	up
hsa-miR-1236-5p	0	0	0	0	0	0	0	0	0	0	0	0.14	0	0.41	0	0	0	0	0	0.06	2.83	0.0190173	0.0150436	yes	up
hsa-miR-4425	0.12	0	0	0.06	0.25	0	0.06	0	0	1.54	0.32	0.48	0.2	0.72	0.13	0.06	0	0.12	0.05	0.4	2.87	5.00E-11	7.33E-11	yes	up
hsa-miR-655-5p	0	0	0	0	0	0	0	0	0	0	0.13	0.14	0	0.31	0	0	0	0	0	0.06	2.9	1.05E-05	1.23E-05	yes	up
hsa-miR-4494	0	0	0	0	0	0	0	0	0	0	0.05	0	0	0	0.4	0.13	0	0	0	0.06	2.9	0.00409635	0.00368732	yes	up
hsa-miR-4491	0	0	0.05	0	0	0.23	0.11	0	0	0.77	0.53	0.07	0.61	0.1	0	0.19	0.8	0.12	0.04	0.35	3.03	2.49E-16	4.23E-16	yes	up
hsa-miR-5001-5p	0	0	0.05	0	0	0	0.11	0	0	0	0	0.21	0.27	0.21	0.27	0.13	0	0.24	0.02	0.15	3.06	0.00336349	0.00308743	yes	up
hsa-miR-642b-3p	0	0	0	0	0	0	0.17	0	0	0.77	0.08	0.03	0.14	0.1	0	0.06	0.16	0.12	0.02	0.16	3.1	0.00526484	0.00461778	yes	up
hsa-miR-541-3p	0	0	0.05	0	0	0	0	0	0	0	0.05	0.07	0	0.31	0	0	0	0	0.01	0.05	3.1	0.0124557	0.0102223	yes	up
hsa-miR-147b	4.84	0.8	3.75	1.23	5.65	5.14	5.25	2.26	5.07	41.48	6.2	66.13	3.93	97.09	22.36	2.21	2.88	50.74	3.78	32.56	3.11	0	0	yes	up
hsa-miR-329-5p	0.12	0	0	0.12	0	0	0	0	0	0.77	0.21	0.21	0	0.31	0	0	0.48	0.12	0.03	0.23	3.13	3.69E-06	4.49E-06	yes	up
hsa-miR-4442	0	0	0	0	0	0	0	0	0	0	0.03	0	0.27	0	0.4	0	0	0	0	0.08	3.13	0.00459151	0.0040934	yes	up
hsa-miR-6502-3p	0	0	0	0	0	0.11	0.06	0	0	0.77	0.03	0.03	0	0.31	0	0	0	0.36	0.02	0.17	3.14	0.0210392	0.0163982	yes	up
hsa-miR-3129-5p	0.06	0	0.05	0	0.12	0	0	0	0	0.38	0.61	0.21	0	0.62	0	0	0	0.24	0.03	0.23	3.16	3.71E-17	6.37E-17	yes	up
hsa-miR-7846-3p	0	0	0.09	0	0	0	0.11	0	0	0.38	0.05	0.31	0.14	0.1	0.8	0.06	0	0	0.02	0.2	3.2	0.00119444	0.0011637	yes	up
hsa-miR-301b-5p	0	0	0	0	0	0	0	0	0	0.38	0.03	0	0	0.21	0	0.13	0	0	0	0.08	3.22	0.0176871	0.0141064	yes	up
hsa-miR-1288-3p	0.06	0	0	0.06	0	0	0	0	0	0	0.13	0.41	0	0.21	0	0	0.16	0.24	0.01	0.13	3.26	1.07E-06	1.35E-06	yes	up
hsa-miR-410-5p	0	0	0.05	0.06	0	0	0.06	0	0	0.77	0.19	0	0.14	0.1	0	0	0.48	0	0.02	0.19	3.3	7.32E-05	7.98E-05	yes	up
hsa-miR-1257	0	0	0	0	0	0	0	0	0	0.77	0.08	0	0	0	0	0	0	0	0	0.09	3.38	0.00419513	0.00376582	yes	up
hsa-miR-5571-3p	2.18	0.85	6.05	0.53	0.37	0.91	1.9	0.3	0.16	95.64	20.26	9.56	11.24	3.81	0.13	0.69	1.92	0.12	1.47	15.93	3.44	0	0	yes	up
hsa-miR-4677-5p	0.06	0	0	0	0	0	0.06	0	0	0.77	0.08	0.07	0.14	0.1	0	0	0.16	0	0.01	0.15	3.46	0.00194259	0.00184025	yes	up
hsa-miR-494-5p	0.06	0	0	0	0	0	0.06	0	0	0.38	0.13	0.21	0.14	0.1	0	0	0.32	0.12	0.01	0.16	3.54	4.74E-06	5.71E-06	yes	up
hsa-miR-3591-5p	0	0	0.09	0	0	0	0.06	0	0	0.38	0	0.1	0.14	0.62	0.53	0	0	0	0.02	0.2	3.56	0.0427609	0.031217	yes	up
hsa-miR-3675-5p	0	0.05	0	0	0	0	0	0	0	0	0.08	0	0	0.21	0.27	0.06	0	0	0.01	0.07	3.63	0.0223738	0.0173553	yes	up
hsa-miR-380-5p	0.06	0.09	0.14	0	0	0	0.06	0	0	0	1.78	0.72	0.27	0.31	0.27	0	0.8	0.24	0.04	0.49	3.65	7.21E-45	1.62E-44	yes	up
hsa-miR-4736	0	0	0	0	0	0	0	0	0	0	0.11	0.03	0.27	0.52	0	0.13	0	0	0	0.12	3.68	2.38E-06	2.93E-06	yes	up
hsa-miR-4725-5p	0	0	0	0	0	0	0.06	0	0	0	0.03	0.14	0	0.52	0.13	0.06	0	0.12	0.01	0.11	4.06	0.0014554	0.0014116	yes	up
hsa-miR-4493	0	0	0	0	0	0	0	0	0	0	0	0	0	0.93	0.4	0	0	0.12	0	0.16	4.1	0.00461242	0.00410643	yes	up
hsa-miR-3943	0.06	0	0	0	0	0.23	0.06	0	0	2.3	0.24	0.03	0.2	0.41	0.67	0	2.24	0.36	0.04	0.72	4.2	7.50E-12	1.14E-11	yes	up
hsa-miR-4478	0	0	0	0	0	0	0.11	0	0	0.38	0.05	0.03	0.14	0.72	0.8	0.19	0	0	0.01	0.26	4.39	0.000102767	0.000110548	yes	up
hsa-miR-147a	0	0.05	0.05	0.06	0.37	0	0.06	0	0	2.69	0.19	5.79	0.54	6.49	0.27	0.06	0	0.49	0.07	1.84	4.81	1.14E-54	2.73E-54	yes	up
hsa-miR-650	0.06	0	0	0	0	0	0	0	0	0.77	0.21	0.07	0.2	0.1	0.27	0.06	0	0.12	0.01	0.2	4.91	1.79E-08	2.40E-08	yes	up

## Sheet: FL_vs_FH.diff_mRNA .exp unfilte
ID	tpm_PET_001L	tpm_PET_007L	tpm_PET_009L	tpm_PET_010L	tpm_PET_011L	tpm_PET_012L	tpm_PET_015L	tpm_PET_017L	tpm_PET_018L	tpm_PET_001H	tpm_PET_007H	tpm_PET_009H	tpm_PET_010H	tpm_PET_011H	tpm_PET_012H	tpm_PET_015H	tpm_PET_017H	tpm_PET_018H	tpm_FL	tpm_FH	log2FC(FH/FL)	pvalue	qvalue
SFTPB	0	230.03	0	0	0	16.09	0	0	0	0.02	0	0	0	0	0	0	0	0	27.3467	0.00222222	-13.59	3.43e-23	1.17e-20
SERPING1	0	0	0	173.77	0	0	290.79	0	0	0	0	0	0	0	0	0	0	0	51.6178	0	-12.33	2.17e-79	2.18e-76
EIF4E3	5.66	6.85	3.55	0	15.22	0	5.6	0	0	0	0	0	0.01	0	0	0	0	0	4.09778	0.00111111	-11.85	6.02e-06	0.00038026
COL6A6	0	25.37	0	0	0.01	0	0	0	0	0	0	0	0	0	0	0	0.01	0	2.82	0.00111111	-11.31	8.34e-05	0.00375331
RPS27A	0	0	2.81	0	0	0	0	0	124.32	0	0	0	0	0	0	0	0	0	14.1256	0	-10.47	2.01e-28	8.2e-26
FLNC	0.01	11.51	0	0	0	0	0	0.01	0	0	0	0	0	0	0	0	0.01	0	1.28111	0.00111111	-10.17	0.00367308	0.0819963
KRT8	0.04	0	0	0	0	0.02	0	100.37	0	0	0	0	0	0	0	0	0	0	11.1589	0	-10.13	1.84e-23	6.34e-21
EIF2AK2	0	0	0	95.57	0	0	0	0	0	0	0	0	0	0	0	0	0	0	10.6189	0	-10.05	1.58e-22	5.2e-20
TWF1	2.51	0	0	13.36	0	0	0	0	0	0	0	0	0	0	0.02	0	0	0	1.76333	0.00222222	-9.63	0.00039485	0.0138507
PRUNE2	0	0	0.01	0	7.11	0	0	0	0	0	0	0	0.01	0	0	0	0	0	0.791111	0.00111111	-9.48	0.0164366	0.240814
PTPRK	0	0	0	0	29.48	0	0	0	3.79	0.05	0	0	0	0	0	0	0	0	3.69667	0.00555556	-9.38	1.79e-07	1.58e-05
NPHP4	4.47	0	0	0.02	2.11	0	0	0	0	0	0.01	0	0	0	0	0	0	0	0.733333	0.00111111	-9.37	0.019974	0.274378
SLC5A9	0	1.28	3.85	1.13	5.13	0.96	0	0.02	0.01	0	0	0	0	0	0	0	0.02	0	1.37556	0.00222222	-9.27	0.00134448	0.0373892
KIF13A	0	11.84	0	13.15	26.97	0	2.19	0	0	0	0	0	0	0	0	0	0	0	6.01667	0	-9.24	4.14e-14	8.4e-12
NBPF11	0	0	0	0	23.68	0	0	26.27	0	0	0	0	0	0	0	0	0	0	5.55	0	-9.12	3.39e-13	6.37e-11
LARS	0	1.37	0	0	48.35	0	0	0	0	0	0	0	0	0	0	0	0	0	5.52444	0	-9.11	3.8e-13	7.12e-11
ZNF419	1.1	0	3.72	1.21	0	0	0	4.95	0	0	0.02	0	0	0	0	0	0	0	1.22	0.00222222	-9.1	0.00226222	0.0562792
LGALS8	0	20.45	0	0	0.52	0	26.78	0	0	0	0	0	0	0	0	0	0	0	5.30556	0	-9.05	1.03e-12	1.86e-10
XIAP	0.01	12.83	0	0	0	0	8.21	0	0.03	0.01	0	0.02	0	0	0	0	0	0.01	2.34222	0.00444444	-9.04	2.17e-05	0.00117455
SGK1	0	0	0	35.13	10.35	0	0	0	0	0	0	0	0	0	0	0	0	0	5.05333	0	-8.98	3.29e-12	5.64e-10
FAT3	0	0	0	28.35	17.06	0	0	0	0	0	0	0	0	0	0	0	0	0	5.04556	0	-8.98	3.41e-12	5.84e-10
PGGHG	0	0	0	0	0	0	0	9.8	0	0	0	0	0	0	0	0	0	0.02	1.08889	0.00222222	-8.94	0.00356376	0.080158
AK3	0	42.09	0	0	0	0	0	0.86	0	0	0	0	0	0	0	0	0	0	4.77222	0	-8.9	1.21e-11	1.97e-09
CFAP54	0	0	0	0	0.01	1.16	0	3.53	0	0	0	0	0	0	0	0	0.01	0	0.522222	0.00111111	-8.88	0.0427943	0.437595
LMO7	0	16.8	0	0	23.7	0.98	0	0	0	0	0	0	0	0	0	0	0	0	4.60889	0	-8.85	2.61e-11	4.07e-09
CMIP	0	18.52	0	22.91	0	0	0	0	0	0	0	0	0	0	0	0	0	0	4.60333	0	-8.85	2.67e-11	4.17e-09
PLIN4	2.38	0	2.03	0.12	0.09	0	0	0	0	0.01	0	0	0	0	0	0	0	0	0.513333	0.00111111	-8.85	0.0442824	0.447041
PITPNM3	2.36	0.01	0	6.42	0.01	0	0	0	0	0.01	0.01	0	0	0	0	0	0	0	0.977778	0.00222222	-8.78	0.00530789	0.108014
SEMA3B	0	0	0	0.03	2.03	0.97	0	9.29	0	0	0	0	0.03	0	0	0	0	0	1.36889	0.00333333	-8.68	0.000907185	0.0273001
DNM1L	12.77	0	0	22.62	0	0	0	0	0	0	0	0	0	0	0	0	0	0	3.93222	0	-8.62	6.51e-10	8.54e-08
OS9	5.21	29.87	0	0	0	0	0	0	0	0	0	0	0	0	0	0	0	0	3.89778	0	-8.61	7.69e-10	9.99e-08
MATN2	14.28	0.06	0	0	0	0	0	19.29	0	0	0	0	0	0	0	0	0	0	3.73667	0	-8.55	1.68e-09	2.08e-07
APLP2	0.16	73.81	0.14	0.08	95.22	25.93	0.17	0.02	0.02	0.14	0.09	0.02	0	0.12	0.01	0.1	0.04	0.01	21.7278	0.0588889	-8.53	1.44e-40	8.09e-38
RBM8A	0	0	0	0	32.76	0	0	0	0	0	0	0	0	0	0	0	0	0	3.64	0	-8.51	2.69e-09	3.24e-07
UBXN6	0	0.04	0	0	0	0	0.03	41.17	0	0	0.02	0.03	0	0.03	0	0.04	0	0	4.58222	0.0133333	-8.42	7.33e-10	9.56e-08
COPB2	0	0	0	0	0	0	0	20.08	10.28	0	0	0	0	0	0	0	0	0	3.37333	0	-8.4	9.97e-09	1.1e-06
USP19	0	0	1.35	1.22	0.23	0	0.33	0.24	0	0.01	0	0	0	0	0	0	0	0	0.374444	0.00111111	-8.4	0.0778529	0.609134
LRCH1	0.05	17.75	0.02	28.63	0.01	0.01	0.01	0.04	0.01	0.01	0.01	0.02	0.02	0.01	0.01	0.03	0.01	0.02	5.17	0.0155556	-8.38	5.41e-11	8.15e-09
ACD	0.04	0	0	0	6.3	0	0	0	0	0.02	0	0	0	0	0	0	0	0	0.704444	0.00222222	-8.31	0.0150992	0.227383
PDPR	5.43	0	0	0	0	0	0	0.77	0	0	0	0	0	0.02	0	0	0	0	0.688889	0.00222222	-8.28	0.01608	0.237319
DNAAF1	0.52	0	0.06	2.63	1.69	1.35	14.15	6.57	0	0	0	0	0	0	0	0	0	0	2.99667	0	-8.23	6.53e-08	6.25e-06
UBA2	0	0	0	0	0	0	0	26.93	0	0	0	0	0	0	0	0	0	0	2.99222	0	-8.23	6.68e-08	6.38e-06
KMT2C	0	23.79	0	0	0	0	0	0	2.35	0	0	0	0	0	0	0	0	0	2.90444	0	-8.19	1.04e-07	9.57e-06
ROBO3	0	1.68	0	0	0	0	0	1.23	0	0	0	0	0	0	0	0	0	0.01	0.323333	0.00111111	-8.18	0.09754	0.67543
RPS7	0	24.95	0	0	0	0	0	0	0	0	0	0	0	0	0	0	0	0	2.77222	0	-8.12	2.04e-07	1.77e-05
WNT11	1.28	0.04	0	7.81	2.02	0	0	0	0	0	0.04	0	0	0	0	0	0	0	1.23889	0.00444444	-8.12	0.0011399	0.0328073
TSC2	3.36	0	16.58	0	2.79	0	0	0	0	0	0	0	0	0	0	0	0	0	2.52556	0	-7.99	7.22e-07	5.61e-05
ZFYVE16	0	1.36	0	0	0	0.05	1.24	0	2.32	0	0	0.02	0	0	0	0	0	0	0.552222	0.00222222	-7.96	0.0285359	0.344448
DICER1	0	0	4.41	0	0	0	0	17.74	0	0	0	0	0	0	0	0	0	0	2.46111	0	-7.95	1.01e-06	7.63e-05
CARD16	0	0	0	0	0	24.54	0	0	0.05	0	0	0	0	0	0	0	0	0.1	2.73222	0.0111111	-7.94	1.09e-06	8.21e-05
FCHSD2	0	0	0	0	0	0	0	21.74	0	0	0	0	0	0	0	0	0	0	2.41556	0	-7.92	1.28e-06	9.43e-05
EPHB4	0	0	0	21.42	0	0	0	0	0.01	0	0	0	0	0	0	0	0	0	2.38111	0	-7.9	1.53e-06	0.000110809
RSPO1	3.46	0.77	8.42	2.84	2.68	0	0	2.88	0	0	0	0	0	0	0	0	0	0	2.33889	0	-7.88	1.9e-06	0.000135029
CCM2L	0.66	0	0	3.69	0.25	0	0	0	0	0	0	0	0	0	0	0	0	0.02	0.511111	0.00222222	-7.85	0.034195	0.383666
NKIRAS2	9.46	0	0	0	11.06	0	0	0	0	0	0	0	0	0	0	0	0	0	2.28	0	-7.84	2.59e-06	0.00017842
PNPLA2	0	0	19.26	0.03	0	0.6	0	0	0.59	0	0	0	0	0	0	0	0	0	2.27556	0	-7.84	2.65e-06	0.000182137
RNPS1	0.04	0.04	0.04	0.04	0.04	15.48	29.29	0.04	10.55	0.03	0.02	0.03	0.04	0.03	0.02	0.02	0.03	0.03	6.17333	0.0277778	-7.8	1.62e-13	3.16e-11
SPART	0	0	0.03	0.06	5.65	0	0	2.95	0	0	0	0.02	0	0	0	0	0.02	0	0.965556	0.00444444	-7.76	0.00348229	0.0786952
ZFP36	9.48	1.98	0	7.76	0	0	0	0	0	0	0	0	0	0	0	0	0	0	2.13556	0	-7.75	5.54e-06	0.000353443
PRSS48	0	5.91	5.37	0	6.82	0	0.78	0	0	0	0	0	0	0	0	0	0	0	2.09778	0	-7.72	6.77e-06	0.000421324
ZFP37	0	0	0	3.28	0	0	0	0.74	2.29	0	0	0	0	0	0	0	0.03	0	0.701111	0.00333333	-7.72	0.0126059	0.201026
PCED1B	0	0	0	0	0	0	4.21	0	0	0	0.02	0	0	0	0	0	0	0	0.467778	0.00222222	-7.72	0.041587	0.430366
LILRB5	0	0	1.13	0	0	0	0.94	0	0	0	0	0	0	0	0.01	0	0	0	0.23	0.00111111	-7.69	0.152632	0.799449
BCR	4.17	3.9	0	4.8	0	0	0	5.44	0	0	0	0	0	0	0	0	0	0	2.03444	0	-7.68	9.48e-06	0.00056867
ZNF81	4.61	0	4.06	0	4.5	0	0	5.02	0.03	0	0	0	0	0	0	0	0	0	2.02444	0	-7.67	1e-05	0.000595709
PRKCH	0	0	0	18.2	0	0	0	0	0	0	0	0	0	0	0	0	0	0	2.02222	0	-7.67	1.01e-05	0.000601583
AMD1	0	0	0	0	0	0.85	1.51	35.96	0	0.19	0	0	0	0	0	0	0	0	4.25778	0.0211111	-7.66	7.1e-10	9.27e-08
HIVEP1	0	3.38	0	13.95	0	0	0	0	0	0	0	0	0	0	0	0	0	0	1.92556	0	-7.6	1.7e-05	0.000947036
GABBR1	5.82	0	0	0	0	0	0	0	0	0	0	0	0	0	0	0	0	0.03	0.646667	0.00333333	-7.6	0.0160466	0.236921
HIF1A	0	0	0	0	0	16.91	0	0	0	0	0	0	0	0	0	0	0	0	1.87889	0	-7.56	2.18e-05	0.00117891
CLPTM1	0	0.03	0.03	0	0.95	0	2.62	0	0	0	0	0	0	0.02	0	0	0	0	0.403333	0.00222222	-7.5	0.0562498	0.514034
FDFT1	0	16.02	0	0	0	0	0	0	0	0	0	0	0	0	0	0	0	0	1.78	0	-7.48	3.72e-05	0.00187052
MYO9A	3.78	0	0	0	0	2.43	4.47	0	0	0	0	0	0	0	0.06	0	0	0	1.18667	0.00666667	-7.48	0.00104444	0.0305818
PENK	2.82	7.63	0	5.2	0	0	0	0	0	0	0	0	0	0	0	0	0	0	1.73889	0	-7.45	4.65e-05	0.00226389
CAMSAP2	0.01	0.01	0.01	12.04	0.01	3.62	0.01	0.01	0	0	0.01	0.01	0.01	0.01	0	0	0.04	0.01	1.74667	0.01	-7.45	6.85e-05	0.00315948
NDUFB1	0	0	0	0	0	0	0	15.54	0	0	0	0	0	0	0	0	0	0	1.72667	0	-7.44	4.97e-05	0.00239614
THSD4	0	0	0	15.3	0	0	0	0	0	0	0	0	0	0	0	0	0	0	1.7	0	-7.42	5.75e-05	0.00271594
CEACAM19	0.42	6.88	3.1	0	4.36	0	0	0	0	0	0	0	0	0	0	0	0	0	1.64	0	-7.37	7.97e-05	0.00360878
KIAA1107	0	0	0	3.42	5.9	0.15	2.33	0	2.46	0	0	0	0	0	0	0	0	0	1.58444	0	-7.32	0.000108161	0.00469832
MATR3	0	14.11	0	0	0	0	0	0	0	0	0	0	0	0	0	0	0	0	1.56778	0	-7.3	0.000118549	0.00507905
NBN	0	0	14.01	0	0	0	0	0	0	0	0	0	0	0	0	0	0	0	1.55667	0	-7.29	0.000126031	0.00535571
HSPA4L	1.82	0	0	0	0	0.01	0.16	0.03	1.12	0	0	0.02	0	0	0	0	0	0	0.348889	0.00222222	-7.29	0.0734869	0.591626
OPTN	0	0	0	0	34.01	0	0.3	0	0	0.07	0	0	0	0	0	0	0	0.15	3.81222	0.0244444	-7.28	3.25e-09	3.87e-07
PCDH18	0.03	0.02	0.02	0.03	0.02	0	0.01	1.42	0	0	0	0	0	0	0	0	0	0.01	0.172222	0.00111111	-7.28	0.208273	0.869155
CRYAB	0	0	0.08	0.08	14.73	0	0	0	0.03	0	0	0	0	0.06	0	0.04	0	0	1.65778	0.0111111	-7.22	9.17e-05	0.00406922
PDK2	0	0.91	0.09	0	0.47	0.01	0.52	3.89	0.02	0	0	0	0	0.02	0	0	0.02	0	0.656667	0.00444444	-7.21	0.013775	0.213586
TSPAN11	2.69	0	1.66	0	0	0	0	0	0.02	0	0	0	0	0	0.03	0	0	0	0.485556	0.00333333	-7.19	0.0340495	0.382842
RSBN1L	0	0	0	12.95	0	0	0	0	0	0	0	0	0	0	0	0	0	0	1.43889	0	-7.18	0.000241916	0.00927433
PRKACB	0	0	0	0	3.2	0	0	6.57	2.6	0	0	0	0	0	0	0	0	0	1.37444	0	-7.11	0.000346546	0.012442
COL21A1	0	0.75	1.48	0.06	0.87	0.08	0	0.7	0.21	0.03	0	0	0	0	0	0	0	0	0.461111	0.00333333	-7.11	0.0383967	0.410711
FBN3	0	0	0	0	0	0	0	2.74	0	0	0	0	0	0	0	0	0.02	0	0.304444	0.00222222	-7.1	0.0923304	0.660043
MAPK10	0	0	0	0	1.55	0	0	1.18	0	0	0	0	0	0	0	0.02	0	0	0.303333	0.00222222	-7.09	0.0928711	0.66148
NEK4	0	6.37	0	5.44	0	0	0	0	0	0	0	0	0	0	0	0	0	0	1.31222	0	-7.05	0.000491218	0.0165961
NMNAT2	12.77	0.98	0.16	0.06	0.1	0.02	4.18	0.08	0	0.06	0	0	0.01	0	0	0	0.07	0	2.03889	0.0155556	-7.03	1.27e-05	0.000736401
MEIS2	0	0	5.28	0.08	4.95	0.15	0	0	0.01	0.08	0	0	0	0	0	0	0	0	1.16333	0.00888889	-7.03	0.000976375	0.0289536
C19orf12	0.06	0.06	1	0.06	6.52	3.27	0.03	9.56	0.01	0.04	0.02	0.03	0.02	0.02	0.01	0.01	0.01	0	2.28556	0.0177778	-7.01	3.74e-06	0.000249106
CASP2	0	0	0	0	0	0	4.86	5.85	0.8	0	0	0	0	0	0	0	0	0	1.27889	0	-7.01	0.000592617	0.0192972
SYTL5	0	3.25	0	0	5.68	0	0	0	2.58	0	0	0	0	0	0	0	0	0	1.27889	0	-7.01	0.000592617	0.0192972
TMEM189-UBE2V1	0	0.6	0	0	10.76	0	0.09	0	0	0	0	0	0	0	0	0	0	0	1.27222	0	-7	0.000615322	0.0198763
TRIM2	0	3.76	0	0	0.05	0	0.03	0	0	0	0	0	0	0	0	0	0.03	0	0.426667	0.00333333	-7	0.0456288	0.455022
MKRN2	6.88	0	4.39	0	0	0	0	0	0	0	0	0	0	0	0	0	0	0	1.25222	0	-6.98	0.000688882	0.0218041
SH3BP4	0	0	0	0	7.74	0	3.3	0	0	0	0	0	0	0	0	0	0	0	1.22667	0	-6.95	0.000796041	0.0245525
MSRB3	0.53	0	0.02	24.41	0.62	0	0.01	0.1	0.01	0.05	0.11	0.01	0	0	0	0.04	0	0	2.85556	0.0233333	-6.94	2.21e-07	1.91e-05
ENSA	0	0.68	0	9.39	0	0.87	0	0	0	0	0	0	0	0	0	0	0	0	1.21556	0	-6.94	0.000847774	0.0258297
SMN1	0	0	0	0	0	0	7.22	3.71	0	0	0	0	0	0	0	0	0	0	1.21444	0	-6.94	0.000853132	0.0259549
MC1R	2.41	0	0.66	0	0	0	0.12	1.66	0	0	0	0	0	0	0	0	0.04	0	0.538889	0.00444444	-6.92	0.0243504	0.311678
ILK	4.66	4.48	2.91	0.67	0.27	0	0.12	0	0	0	0	0.11	0	0	0	0	0	0	1.45667	0.0122222	-6.9	0.000211869	0.00830243
RUNX1	0	0	0	5.11	0	0	0	5.47	0	0	0	0	0	0	0	0	0	0	1.17556	0	-6.89	0.00106402	0.0310362
OCIAD2	0	0	0	0	0	1.21	7.99	0.77	0.51	0	0	0	0	0	0	0	0	0	1.16444	0	-6.88	0.00113349	0.0326534
COPZ1	0	0	0	0	0	7.61	2.53	0	0	0	0	0	0	0	0	0	0	0	1.12667	0	-6.83	0.00140616	0.0387419
UBAP1	0	0	6.97	2.06	1.1	0	0	0	0	0	0	0	0	0	0	0	0	0	1.12556	0	-6.83	0.00141511	0.0389308
BCAP29	0	0	1.09	3.02	0	0.78	4.8	0	0.43	0	0	0	0	0	0	0	0	0	1.12444	0	-6.83	0.00142413	0.0391309
SPOCK2	0	2.35	2.11	2.27	3.19	0	0	0	0.02	0	0	0	0	0	0	0	0	0	1.10444	0	-6.8	0.00159681	0.0427884
PLAGL1	0	0	0	0	9.92	0	0.02	0	0	0	0	0	0	0	0	0	0	0	1.10444	0	-6.8	0.00159681	0.0427884
DYM	0	0	4.23	5.57	0	0	0	0	0	0	0	0	0	0	0	0	0	0	1.08889	0	-6.78	0.00174573	0.0459286
MNAT1	0	0	0	6.27	0	0	0	2.63	0.75	0	0	0	0	0	0	0	0	0	1.07222	0	-6.76	0.00192102	0.0495746
CFAP52	0.08	0	0	0	3.85	0	0.39	0	0	0	0	0	0.04	0	0	0	0	0	0.48	0.00444444	-6.75	0.0327944	0.374432
RSPH9	0	0	0	1.81	6.72	0	0.02	0	0	0	0	0	0	0	0	0	0.08	0	0.95	0.00888889	-6.74	0.00266331	0.0639822
CHPF	0	0	0	0	7.44	2.03	0	0	0	0	0	0	0	0	0	0	0	0	1.05222	0	-6.73	0.00215518	0.0542848
GP6	0	5.25	0	1.93	2.18	0	0	0	0	0	0	0	0	0	0	0	0	0	1.04	0	-6.71	0.00231237	0.0572987
AC008770.3	0	0	0	0	6.85	0	0	0	2.44	0	0	0	0	0	0	0	0	0	1.03222	0	-6.7	0.00241842	0.0593905
ZNF836	0.02	0	0	0	0	3.08	0.02	0	0	0	0	0.02	0	0	0	0.01	0	0	0.346667	0.00333333	-6.7	0.0692953	0.575094
FXYD3	0	0	35.09	0.18	0	0	0	0.28	0	0	0	0.23	0.09	0	0.03	0	0	0	3.95	0.0388889	-6.67	8.43e-10	1.09e-07
MMS19	0	1.59	0	0	1.73	0.61	1.51	3.48	0	0	0	0	0	0	0	0	0	0	0.991111	0	-6.65	0.00306705	0.0713362
AP3D1	0	2.96	0	0	0	0	0	5.86	0	0	0	0	0	0	0	0	0	0	0.98	0	-6.63	0.00327101	0.0750633
SELENOP	0.08	0.08	0.08	0.11	224.93	0.02	0.17	0.08	2.78	0.05	0.04	0.06	0.23	0.03	1.7	0.06	0.13	0.03	25.37	0.258889	-6.61	1.16e-54	8.18e-52
ODC1	0	0	0	0	8.73	0	0	0	0	0	0	0	0	0	0	0	0	0	0.97	0	-6.61	0.00346636	0.078394
HOXA3	0	0.42	0	0	0.02	0	0	2.49	0	0	0	0	0	0.03	0	0	0	0	0.325556	0.00333333	-6.61	0.0777339	0.608652
POMGNT2	3.93	7.4	3.94	0	0.03	0.03	0.05	0.08	0.03	0.02	0	0.07	0	0.02	0	0.03	0	0.02	1.72111	0.0177778	-6.6	4.97e-05	0.00239655
POLR1D	0	3.59	0	0	1.21	0	3.86	0	0	0	0	0	0	0	0	0	0	0	0.962222	0	-6.6	0.00362648	0.081217
FLYWCH2	0	0	0	0	0	0	0	8.62	0	0	0	0	0	0	0	0	0	0	0.957778	0	-6.6	0.00372134	0.082749
SGCB	0	0.29	19.93	0	0	0	0	0	0	0	0.12	0	0.05	0.04	0	0	0	0	2.24667	0.0233333	-6.59	3.55e-06	0.000237985
KIF13B	0	0	0	0	0	0	8.59	0	0	0	0	0	0	0	0	0	0	0	0.954444	0	-6.59	0.00379413	0.0839864
RBCK1	2.02	4.19	0	0	0	0	2.12	0	0	0	0	0	0	0	0	0	0	0	0.925556	0	-6.55	0.004489	0.0954222
ZNF662	1.81	0	0.04	0	1.85	0.03	0	0	0.01	0	0	0	0	0	0.03	0	0	0.01	0.415556	0.00444444	-6.55	0.0459748	0.456985
AC138696.1	0	0	0	0	0	0	0	0.94	0	0	0	0	0	0	0	0.01	0	0	0.104444	0.00111111	-6.55	0.317157	0.935665
TRAP1	8.14	0	0	0	0	0	0	0	0	0	0	0	0	0	0	0	0	0	0.904444	0	-6.51	0.00507764	0.104557
RGS12	0	0	0	0	1.54	0.38	0	6.18	0	0	0	0	0	0	0	0	0	0	0.9	0	-6.51	0.00521126	0.106519
LPAR3	2.53	0	1.87	1.37	2.3	0	0	0	0	0	0	0	0	0	0	0	0	0	0.896667	0	-6.5	0.00531382	0.108093
SMIM4	4.17	3.86	0	0	0	0	0	0	0	0	0	0	0	0	0	0	0	0	0.892222	0	-6.5	0.00545377	0.110322
NME7	0	0	0	0	0	4.85	0	3.16	0	0	0	0	0	0	0	0	0	0	0.89	0	-6.49	0.00552515	0.111354
BCL2L12	3.52	4.46	0	0	0	0	0	0	0	0	0	0	0	0	0	0	0	0	0.886667	0	-6.49	0.005634	0.112916
NOS1	3.21	0	0	0	0	0	0	4.71	0	0	0	0	0	0	0	0	0	0	0.88	0	-6.48	0.00585831	0.116121
EEF1E1-BLOC1S5	0	0	0	0	0	0.44	5.73	0	0.07	0	0	0	0	0	0.07	0	0	0	0.693333	0.00777778	-6.48	0.00984511	0.168853
BCAR1	7.4	0	0	0	0	0.47	0	0	0	0	0	0	0	0	0	0	0	0	0.874444	0	-6.47	0.00605216	0.118902
AC098484.3	0	0	0	0	0	0	2.94	0	0.61	0	0	0	0	0	0	0.04	0	0	0.394444	0.00444444	-6.47	0.0515167	0.489307
MAP2	2.93	0	0	3.35	0.95	0	0	0	0.53	0	0	0	0	0	0	0	0	0	0.862222	0	-6.45	0.00650197	0.12508
NLRP12	3.31	4.45	0	0	0	0	0	0	0	0	0	0	0	0	0	0	0	0	0.862222	0	-6.45	0.00650197	0.12508
FGFR1	0	0	1.85	0	0	0.08	0.61	0.07	0	0.03	0	0	0	0	0	0	0	0	0.29	0.00333333	-6.44	0.0948289	0.667603
SMARCA2	0	0	4.94	2.22	0	0	0	0	0.52	0	0	0	0	0	0	0	0	0	0.853333	0	-6.43	0.00685037	0.129803
PSMD10	0	0	0	0	0	1.99	2.09	0	3.6	0	0	0	0	0	0	0	0	0	0.853333	0	-6.43	0.00685037	0.129803
CLPTM1L	0	0	0	7.66	0	0	0	0	0	0	0	0	0	0	0	0	0	0	0.851111	0	-6.43	0.00694041	0.131098
CD99L2	0	0	0	0	0	1.7	0.02	0	0	0	0.02	0	0	0	0	0	0	0	0.191111	0.00222222	-6.43	0.174951	0.830598
HAX1	0	0	0	5.23	0	0	0	0	2.31	0	0	0	0	0	0	0	0	0	0.837778	0	-6.41	0.0075065	0.138769
CRBN	0.07	23.43	0.07	0.03	0.13	0.04	0.08	29.87	0.04	0.06	0.03	0.03	0.06	0.15	0.06	0.09	0.09	0.07	5.97333	0.0711111	-6.39	3.25e-14	6.65e-12
MFAP3L	0	4.23	0	0	0	2.44	0	0	0.02	0	0	0.06	0	0	0	0	0	0.02	0.743333	0.00888889	-6.39	0.00742697	0.137747
INTS14	0.16	0	0	0.07	0	0.46	0.97	0	0	0	0.02	0	0	0	0	0	0	0	0.184444	0.00222222	-6.38	0.182282	0.840316
ZNF517	0	0	0	1.34	0	0.32	0	0	0	0.02	0	0	0	0	0	0	0	0	0.184444	0.00222222	-6.38	0.182282	0.840316
UBE2E3	0	0	0	6.4	0.93	0	0	0	0	0	0	0	0	0	0	0	0	0	0.814444	0	-6.37	0.00861292	0.153431
SGMS2	0	0	0	7.32	0	0	0	0	0	0	0	0	0	0	0	0	0	0	0.813333	0	-6.36	0.00866957	0.154157
ANGPTL7	0	0	0	4.72	2.27	0	0	0	0.28	0	0	0	0	0	0	0	0	0	0.807778	0	-6.35	0.00895858	0.157802
SPATA20	0	0	0	4.76	0	2.43	0	0	0	0	0	0	0	0	0	0	0	0	0.798889	0	-6.34	0.00944158	0.163878
GPRC5B	7.18	0	0	0	0	0	0	0	0	0	0	0	0	0	0	0	0	0	0.797778	0	-6.34	0.00950379	0.164589
MEN1	0	0	0	0	4.04	0.01	0	0	0	0	0.04	0	0	0	0.01	0	0	0	0.45	0.00555556	-6.34	0.0371173	0.403032
TMEM9	0	0	3.98	0	0.71	2.31	0.04	0	0	0	0	0	0	0	0	0	0	0	0.782222	0	-6.31	0.01042	0.175824
HPSE	2.39	0	0	1.9	0	0	2.72	0	0	0	0	0	0	0	0	0	0	0	0.778889	0	-6.3	0.0106277	0.178151
OSBPL6	0	0	0	0	6.92	0	0	0	0.01	0	0	0	0	0	0	0	0	0	0.77	0	-6.29	0.0112026	0.184876
ALDH1L1	0	0	0	0.07	0	0	0	1.49	0	0	0	0	0	0	0	0	0.02	0	0.173333	0.00222222	-6.29	0.19541	0.856355
AMT	0	0	4.01	0	2.83	0	0	0	0	0	0	0	0	0	0	0	0	0	0.76	0	-6.27	0.0118874	0.192852
RETREG1	0	0	0.7	0.49	0.49	0.52	0	0.2	6.78	0	0	0	0	0	0.12	0	0	0	1.02	0.0133333	-6.26	0.00167783	0.0444918
NAA60	0	0	0	5.09	0	0	0	1.68	0	0	0	0	0	0	0	0	0	0	0.752222	0	-6.25	0.0124495	0.199443
ARHGAP4	0	0	0	0	0	6.74	0	0	0	0	0	0	0	0	0	0	0	0	0.748889	0	-6.25	0.0126985	0.201968
C8B	1.43	0.03	0.06	0	0	0	0	0	0	0	0	0	0	0	0	0	0.02	0	0.168889	0.00222222	-6.25	0.201006	0.862352
NME1	0	0	0	0	0	0	17.36	0	0	0	0.23	0	0	0	0	0	0	0	1.92889	0.0255556	-6.24	1.55e-05	0.000874253
NME9	0.11	0	0	0	0	0.01	0	14.18	0.01	0	0	0	0	0.11	0	0	0.03	0.05	1.59	0.0211111	-6.23	8.71e-05	0.00389605
OGG1	0	0	6.65	0	0	0	0	0	0.01	0	0	0	0	0	0	0	0	0	0.74	0	-6.23	0.0133879	0.209415
SMC4	0	2.29	0	0	4.36	0	0	0	0	0	0	0	0	0	0	0	0	0	0.738889	0	-6.23	0.0134767	0.210415
BTRC	8.31	0	0	0	10.77	0	0.03	3.97	0	0	0.2	0	0.11	0	0	0	0	0	2.56444	0.0344444	-6.22	6.21e-07	4.89e-05
RGS6	0	0	0	6.64	0	0	0	0	0	0	0	0	0	0	0	0	0	0	0.737778	0	-6.22	0.0135662	0.2114
POLR1B	0	6.64	0	0	0	0	0	0	0	0	0	0	0	0	0	0	0	0	0.737778	0	-6.22	0.0135662	0.2114
AMPD1	0	0	0.03	0	0	1.46	0	0	0	0	0	0.02	0	0	0	0	0	0	0.165556	0.00222222	-6.22	0.205343	0.866585
FOSB	587.39	0.68	1.11	2.89	48.91	0.22	20.77	0.86	0.18	1.42	0.77	1.04	1	1.35	0.25	1.15	0.8	1.19	73.6678	0.996667	-6.21	2.8e-157	4.85e-154
SULT1B1	0	3.55	0	0	0	1.94	0	0	0.39	0	0.04	0	0	0	0.02	0	0.02	0	0.653333	0.00888889	-6.2	0.0118528	0.19249
AFAP1L1	3.76	0	0	2.76	0	0	0	0	0	0	0	0	0	0	0	0	0	0	0.724444	0	-6.2	0.0146876	0.223112
VTA1	0	0	0	6.5	0	0	0	0	0	0	0	0	0	0	0	0	0	0	0.722222	0	-6.19	0.0148835	0.225245
CHRM2	0	0	0	1.3	0	0	0	3.82	1.33	0	0	0	0	0	0	0	0	0	0.716667	0	-6.18	0.0153849	0.230256
CCDC146	0	0	0	0	0	0	6.36	0.06	0	0	0	0	0	0	0	0	0	0	0.713333	0	-6.18	0.0156941	0.23331
EARS2	0.02	6.22	0.02	0.32	0.35	0.24	0	0.02	0	0.01	0.01	0.01	0.02	0.01	0.01	0.01	0.01	0.01	0.798889	0.0111111	-6.17	0.00537329	0.109069
HNF1B	0	0	6.4	0	0	0	0	0	0	0	0	0	0	0	0	0	0	0	0.711111	0	-6.17	0.0159037	0.235437
C1orf194	0	0	0	0	6.38	0	0	0	0	0	0	0	0	0	0	0	0	0	0.708889	0	-6.17	0.0161161	0.237682
CNTN4	0	3.02	0.01	0	3.23	0	0	0	0	0	0	0	0	0	0	0	0	0	0.695556	0	-6.14	0.0174531	0.250594
C4B	0	0	0	1.26	0	0	0	0	4.97	0	0	0	0	0	0	0	0	0	0.692222	0	-6.13	0.0178047	0.253955
USHBP1	0	0	0	0	6.15	0	0	0	0	0	0	0	0	0	0	0	0	0	0.683333	0	-6.12	0.018778	0.2629
ZHX3	0	3.55	0	0	0.29	0	0	0.34	0	0	0.06	0	0	0	0	0	0	0	0.464444	0.00666667	-6.12	0.0337072	0.380457
GRAMD2B	6.22	0	0	0.07	3.9	0	0.04	0	0	0	0	0	0	0	0	0	0.15	0	1.13667	0.0166667	-6.09	0.00089029	0.026895
ELP4	0	0	2.11	2.4	0	0.33	1.2	0	0	0	0	0	0	0	0	0	0	0	0.671111	0	-6.09	0.0202057	0.276382
ULBP3	0	0	0	4.54	0	0.89	0	0	0.59	0	0	0	0	0	0	0	0	0	0.668889	0	-6.09	0.0204769	0.278704
CARHSP1	0	0	0	0	4.76	0	0	0	0	0	0	0	0	0	0	0.01	0.02	0.04	0.528889	0.00777778	-6.09	0.0233992	0.303925
MCCC1	0	0	0	0	1.76	0	1.88	2.34	0	0	0	0	0	0	0	0	0	0	0.664444	0	-6.08	0.0210306	0.283686
KDM3A	0	1.98	0	0	0	0.02	0	0.02	0.01	0	0	0	0	0	0.01	0.01	0.01	0	0.225556	0.00333333	-6.08	0.138752	0.774245
CDK1	0	0	0	0	0	0	1.34	0	0	0	0	0	0	0	0	0.02	0	0	0.148889	0.00222222	-6.07	0.22899	0.886905
PDE8A	0.04	0.16	0	0	0.31	0	0	0.02	0.14	0	0	0	0	0	0	0	0.01	0	0.0744444	0.00111111	-6.07	0.394978	0.957486
TMC5	0	2.98	1.9	0	0	0	0	1.04	0	0	0	0	0	0	0	0	0	0	0.657778	0	-6.06	0.02189	0.290998
TRAPPC4	0	0	0	0	0	0.34	0	5.51	0	0	0	0	0	0	0	0	0	0	0.65	0	-6.04	0.022938	0.299924
RXFP1	3.21	0	3.68	0.99	5.06	0.81	4.55	4.54	3.27	0	0	0	0	0	0	0	0.4	0	2.90111	0.0444444	-6.03	1.09e-07	9.96e-06
PRDM5	0	5.32	0	0	0	0	0	0	0.49	0	0	0	0	0	0	0	0	0	0.645556	0	-6.03	0.0235597	0.30521
TRIM6	0.05	1.45	0.55	0	1.66	0.3	0.42	0.02	0.09	0	0	0.04	0	0	0	0	0	0.03	0.504444	0.00777778	-6.02	0.0267553	0.330685
C4orf3	0	0	0.3	0	0.02	5.39	0	0	0.01	0	0	0	0	0.04	0	0.05	0	0	0.635556	0.01	-5.99	0.0128893	0.203947
COLEC11	0	1.6	0	4.03	0	0	0	0	0	0	0	0	0	0	0	0	0	0	0.625556	0	-5.99	0.0265777	0.329271
RORB	0.46	0.17	0	0	0	0	0	0	0	0	0.01	0	0	0	0	0	0	0	0.07	0.00111111	-5.98	0.409161	0.959846
PAPD7	0	3.18	0	0	0	0.91	0	1.47	0	0	0	0	0	0	0	0	0	0	0.617778	0	-5.97	0.0278555	0.339147
VANGL1	0	0	0.03	0	5.49	0	0.03	0	0	0	0	0	0	0	0	0	0	0	0.616667	0	-5.97	0.0280431	0.340525
KLF13	0	0	2.85	2.7	0	0	0	0	0	0	0	0	0	0	0	0	0	0	0.616667	0	-5.97	0.0280431	0.340525
ZNF471	1.22	0	0	2.61	0	0	0	1.69	0	0	0	0	0	0	0	0	0	0	0.613333	0	-5.96	0.0286137	0.345061
CLEC4M	0	0.78	0	1.11	1.72	0	0	1.23	0.1	0	0	0	0	0	0	0	0.08	0	0.548889	0.00888889	-5.95	0.0207997	0.281768
PKHD1L1	0.01	0.01	0.09	0.28	0.09	0.02	0.02	0.01	0.09	0.01	0	0	0	0	0	0	0	0	0.0688889	0.00111111	-5.95	0.412843	0.960745
SC5D	0	0	0.26	0	0.03	29.26	0	0	0	0.18	0.05	0	0.03	0	0	0.17	0	0.05	3.28333	0.0533333	-5.94	1.57e-08	1.67e-06
BBS12	0	0	0	0	0	0	0	4.92	0	0	0.02	0.03	0	0	0	0	0.03	0	0.546667	0.00888889	-5.94	0.0210557	0.283897
NR3C1	0	0	0	5.41	0	0	0	0	0	0	0	0	0	0	0	0	0	0	0.601111	0	-5.93	0.0308092	0.360747
C2CD3	0	0	0	0	0	0.72	3.07	1.61	0	0	0	0	0	0	0	0	0	0	0.6	0	-5.93	0.0310171	0.362363
AMZ2	0	0	0	0	0	0	0	5.39	0	0	0	0	0	0	0	0	0	0	0.598889	0	-5.93	0.0312265	0.363803
LINGO4	0	0.34	0	0	0	0	0	0	0.27	0	0	0	0	0	0	0	0.01	0	0.0677778	0.00111111	-5.93	0.416582	0.961877
PAX9	0	0	0	0	3.25	0	2.06	0	0	0	0	0	0	0	0	0	0	0	0.59	0	-5.91	0.0329544	0.375428
RALGPS1	0	0	0	0.01	0.02	0.13	0	0.44	0	0	0	0.01	0	0	0	0	0	0	0.0666667	0.00111111	-5.91	0.420379	0.96278
ARID4A	0	6.25	0	0	0	0	5.9	1.57	0.01	0	0	0	0	0	0	0	0	0.23	1.52556	0.0255556	-5.9	0.000115918	0.00498436
CRY2	4.88	0	0	0.41	0	0	0	0	0	0	0	0	0	0	0	0	0	0	0.587778	0	-5.9	0.0334014	0.378403
CARMIL1	0.56	0.78	6.48	0.7	0	0	0.19	0.81	0	0	0	0	0	0	0	0	0	0.16	1.05778	0.0177778	-5.89	0.00132853	0.0370534
ZNF230	0	0	0	0	0	2.6	0	4.49	5.27	0	0	0	0	0	0	0.21	0	0	1.37333	0.0233333	-5.88	0.000254687	0.00968527
SOCS4	0	0	0	0	5.17	0	0	0	0	0	0	0	0	0	0	0	0	0	0.574444	0	-5.87	0.0362169	0.397323
TIPARP	0.34	0.5	0.1	81.46	0.84	0.03	0	0.42	0	0	0.64	0.46	0.13	0	0.02	0.2	0	0	9.29889	0.161111	-5.85	1.77e-21	5.54e-19
SLC35A1	0	0	0	0	0	0	0	0	5.1	0	0	0	0	0	0	0	0	0	0.566667	0	-5.85	0.0379701	0.40797
BTNL8	5.95	3	0.06	0.05	7.2	0	0	0.05	0.85	0	0	0.09	0	0	0	0.21	0	0	1.90667	0.0333333	-5.84	1.63e-05	0.000916278
LYPD5	0	6.54	0	0	3.87	0	0	0.46	0	0	0.19	0	0	0	0	0	0	0	1.20778	0.0211111	-5.84	0.000602844	0.0195534
ANXA3	0.24	0.28	14.67	41.18	3.1	0.13	0.69	21.89	35.78	0.03	0	0.46	0	0	0.02	0.15	1.24	0.17	13.1067	0.23	-5.83	1.31e-29	5.53e-27
MPP2	3.04	0	0	2.72	1.51	0	0.88	2.93	0.28	0	0	0.08	0	0	0	0	0.12	0	1.26222	0.0222222	-5.83	0.000453422	0.0155322
PANX2	0.6	2.22	0	1.41	0.32	0.48	0	0	0	0	0	0	0	0	0	0	0	0	0.558889	0	-5.83	0.0398102	0.418904
HMBS	0	1.71	0	0	0	0	0	0	0	0	0	0	0	0	0	0.03	0	0	0.19	0.00333333	-5.83	0.173647	0.828864
ESD	28.68	31.09	5.03	0	0.19	25.49	0.57	0.19	23.21	0.16	0.1	0.11	0.59	0.1	0.05	0.55	0.18	0.19	12.7167	0.225556	-5.82	8.84e-29	3.65e-26
TMEM67	0.5	0.05	0	0	0.04	2.63	0.01	0.02	2.4	0	0	0	0.02	0	0	0	0.05	0.03	0.627778	0.0111111	-5.82	0.0133909	0.209437
HMGB3	0	0	3.97	0	0	0	0	1.03	0	0	0	0	0	0	0	0	0	0	0.555556	0	-5.82	0.0406265	0.424147
POLR3B	0.16	4.81	0	0	0.03	0	0	0.03	0.03	0	0.03	0	0	0	0	0.02	0.04	0	0.562222	0.01	-5.81	0.0192563	0.267427
BFSP1	0	0.16	0.07	1.7	1.76	0	0	0.16	0.04	0	0	0	0	0	0	0	0.07	0	0.432222	0.00777778	-5.8	0.0401495	0.421081
CDH1	29.46	0.06	0.05	0.09	0.13	0.04	0.05	0.34	0.12	0	0.2	0.06	0.03	0	0.03	0.07	0.1	0.06	3.37111	0.0611111	-5.79	9.96e-09	1.1e-06
TRIM74	0.06	0.62	0.4	0.16	0.86	0.02	0	1.74	0	0	0.03	0	0	0.04	0	0	0	0	0.428889	0.00777778	-5.79	0.0409246	0.426152
NPM1	14.98	0.59	0	0.78	0	0.55	0.56	4.28	3.25	0.46	0	0	0	0	0	0	0	0	2.77667	0.0511111	-5.76	1.98e-07	1.73e-05
NAPB	0	0.11	0	0	0	0.01	0	3.11	0	0	0.01	0	0	0	0.04	0	0	0.01	0.358889	0.00666667	-5.75	0.0614792	0.540533
CHRNB2	0	1.08	0	0	0	0	0	0	0	0	0	0	0	0	0	0	0	0.02	0.12	0.00222222	-5.75	0.279547	0.917318
LSMEM2	0.19	1.64	0.59	0	0	0	0	2.24	0	0	0	0	0	0	0	0	0	0	0.517778	0	-5.72	1	1
GCSAML	0.49	0	0	2.63	0	0	0	0	0	0	0	0.06	0	0	0	0	0	0	0.346667	0.00666667	-5.7	0.0660936	0.561412
C4orf19	0	0	0	0	0	2.75	0	9.05	0	0	0	0	0	0	0	0	0.23	0	1.31111	0.0255556	-5.68	0.000351744	0.0125969
VPS52	2.22	0	2.39	0	0	0	0	0	0	0	0.09	0	0	0	0	0	0	0	0.512222	0.01	-5.68	0.0254959	0.320903
ZSCAN31	0	0.02	0	1	0.02	0	0	0	2.56	0	0	0	0	0	0	0	0.07	0	0.4	0.00777778	-5.68	0.0483787	0.471239
VPS29	0	0	0	0	0	13.75	0	6.34	0	0	0	0	0	0	0	0	0	0.4	2.23222	0.0444444	-5.65	3.12e-06	0.000211446
DST	0	9.65	0.11	0.31	0	0.04	0.08	19.68	0.04	0	0.01	0.09	0.14	0	0.01	0.03	0.25	0.08	3.32333	0.0677778	-5.62	1.28e-08	1.38e-06
MPG	0	4.83	0	0	0	0	0	0	0	0	0	0	0	0	0	0.1	0	0	0.536667	0.0111111	-5.59	0.0222728	0.294384
ZNF268	0	8.86	0.02	0	0	0	0.18	0	0	0.12	0	0	0	0	0	0	0	0.07	1.00667	0.0211111	-5.58	0.00174738	0.0459631
CTNNBIP1	0	0	0.02	1.3	9.73	0.64	0	0	0	0	0	0	0	0	0	0	0.23	0.02	1.29889	0.0277778	-5.55	0.000378169	0.0133722
FBXO27	0	1.48	0	0	2.28	0	0	0	0	0	0	0.04	0	0.04	0	0	0	0	0.417778	0.00888889	-5.55	0.0437798	0.443703
PTGS1	2.29	2.81	0.01	1.87	1.74	0	0.02	0.03	0	0.04	0.04	0.01	0.03	0.04	0	0.02	0.01	0	0.974444	0.0211111	-5.53	0.00207958	0.0528243
GLRX2	0	0	0.78	4.61	0	0	0	0.25	2.65	0	0	0	0	0	0	0	0	0.18	0.921111	0.02	-5.53	0.00276144	0.0658697
RPH3AL	0	0.83	2.08	0	0	0	0	0	0.32	0	0	0.07	0	0	0	0	0	0	0.358889	0.00777778	-5.53	0.0617142	0.541635
ZNF205	0	0	1.56	0	0.03	0	0.03	1.12	0	0	0	0	0	0.02	0	0	0.02	0.02	0.304444	0.00666667	-5.51	0.0853236	0.63648
DYNC1I1	0	0	0	0.36	0	0.42	0	1.46	0.04	0	0	0.05	0	0	0	0	0	0	0.253333	0.00555556	-5.51	0.116529	0.726847
GFI1B	0	0	0	1.82	0	0	0	0	0	0	0	0	0	0	0	0.04	0	0	0.202222	0.00444444	-5.51	0.160845	0.812326
AFF2	0.02	2.36	0.01	0.01	0.01	0	0.09	0.02	1.55	0.01	0.02	0.02	0.03	0	0	0	0.01	0	0.452222	0.01	-5.5	0.0360141	0.396136
MYADM	265.63	0.02	0	356.59	137.54	0	0	0.05	0	0.03	0.02	0.04	0	0	0	17.04	0.05	0.02	84.4256	1.91111	-5.47	2.11e-180	4.14e-177
ERCC1	0.19	0.74	0.49	0.4	0.25	0.03	17.59	0.16	0.03	0.03	0.08	0.13	0.02	0.05	0	0.01	0.13	0	2.20889	0.05	-5.47	3.61e-06	0.000241518
ANKRD65	0	0	0	0	0	0	1.33	0	0	0	0	0	0	0	0	0	0.03	0	0.147778	0.00333333	-5.47	0.230799	0.888061
AP002748.4	0	0	9.48	13.93	0	0	0	0	0	0	0	0	0	0	0.53	0	0	0	2.60111	0.0588889	-5.46	4.98e-07	4.01e-05
ZNF90	0	0	0	0	3.88	0	0	0	0	0	0	0	0	0	0	0	0	0	0.431111	0	-5.46	1	1
NUDT22	0.07	5.07	0.13	0	0.32	0.03	2.83	8.1	0.49	0.04	0.03	0.11	0	0.05	0.02	0.04	0.05	0.05	1.89333	0.0433333	-5.45	1.8e-05	0.000998281
SHANK2	0	0.56	0.02	0	4.75	0.01	0	3.34	0	0	0	0.01	0	0	0	0	0.18	0.01	0.964444	0.0222222	-5.44	0.002211	0.0553126
SH3GL3	0	1.08	0	4.39	2.77	0	0	0	0.03	0	0	0	0	0	0	0	0.19	0	0.918889	0.0211111	-5.44	0.00281453	0.0667847
PEAK1	0	0.96	0.01	0.02	1.1	0	0.01	0	0	0.02	0	0.02	0.01	0	0	0	0	0	0.233333	0.00555556	-5.39	0.13246	0.762541
LIMS2	6.8	43.65	34.4	0	3.37	0	0	0	0	2.12	0	0	0	0	0	0	0	0	9.80222	0.235556	-5.38	1.85e-22	6.07e-20
DNAJC28	0	0.92	0.2	0.05	0.05	0	0	0	0	0	0.03	0	0	0	0	0	0	0	0.135556	0.00333333	-5.35	0.251787	0.902537
MED6	0	1.69	0	1.55	0	0	0	0	0	0.08	0	0	0	0	0	0	0	0	0.36	0.00888889	-5.34	0.061839	0.5423
AC004528.1	1.21	0	0	0	1.16	0	0	1.16	0	0	0	0	0	0	0	0	0	0	0.392222	0	-5.33	1	1
TCAP	0.27	3.15	0.14	0.16	0.33	0	0	0.33	0	0	0	0	0	0	0	0.11	0	0	0.486667	0.0122222	-5.32	0.029969	0.354948
ABHD14A-ACY1	0	3.46	0	0	0	0	0	0	0.02	0	0	0	0	0	0	0	0	0	0.386667	0	-5.31	1	1
ZC3H7B	32.16	0.04	28.45	0.66	0.02	0	0.01	0.27	2.36	1.39	0.03	0.01	0.1	0.05	0	0.03	0.01	0.01	7.10778	0.181111	-5.29	1.11e-16	2.67e-14
CEP290	0	0.01	2.25	0	0.01	0	0.01	0.01	0	0.02	0	0	0	0.01	0.01	0.01	0	0.01	0.254444	0.00666667	-5.25	0.116905	0.727898
LRAT	0	0	0.47	0	0	0	0	0.29	0	0.02	0	0	0	0	0	0	0	0	0.0844444	0.00222222	-5.25	0.366447	0.950334
NRP2	0.01	0.01	0.74	0.01	4.88	0	0.01	0.01	0	0.01	0.01	0.01	0.01	0.01	0	0.09	0	0.01	0.63	0.0166667	-5.24	0.0136429	0.212153
SLC25A3	0.86	1.12	0.11	0.31	141.91	0.02	0.5	0.21	0.06	0.23	0.88	0.21	0.94	0.49	0.06	0.55	0.07	0.43	16.1222	0.428889	-5.23	1.01e-35	5.08e-33
ZNF655	0	0	0	0.71	32.99	0.17	0.56	33.8	0	0	0	0	0	1.35	0	0	0.48	0	7.58111	0.203333	-5.22	1.2e-17	3.08e-15
NEK10	0	0	0	0	0.39	0	1.04	0.06	0	0	0	0	0	0	0	0	0.04	0	0.165556	0.00444444	-5.22	0.206255	0.867375
EREG	2.11	0.37	0.08	4.95	3.63	0.07	0.62	0.33	0.4	0	0	0	0	0	0	0	0.09	0.25	1.39556	0.0377778	-5.21	0.000243654	0.00932699
PEX1	0.74	0	0	0	0	0	0	0	0	0	0	0	0.02	0	0	0	0	0	0.0822222	0.00222222	-5.21	0.37316	0.95272
HAL	0	3.77	0	0.76	0	0	0.49	0.85	0	0	0	0	0.16	0	0	0	0	0	0.652222	0.0177778	-5.2	0.0121529	0.195992
NSRP1	0.67	0	0	0.64	0	0	1.26	0	0	0	0	0	0	0	0	0.07	0	0	0.285556	0.00777778	-5.2	0.0970535	0.674169
PKN2	0.01	19.28	0.01	0.84	0.01	0	0.01	0.01	1.27	0.01	0.01	0.01	0.03	0.01	0	0.01	0.03	0.48	2.38222	0.0655556	-5.18	1.66e-06	0.000119462
IKZF4	0	0	0	0	0	0	1.7	0.29	0.15	0	0	0.02	0	0.04	0	0	0	0	0.237778	0.00666667	-5.16	0.130308	0.758439
PPP1CB	0	0	0.02	0.02	0	0	89.23	0.16	0	0	0	0	2.49	0	0.01	0.01	0	0.01	9.93667	0.28	-5.15	1.39e-22	4.61e-20
AOC2	0	0	0.6	0	0	0	0	0.11	0	0	0	0	0	0	0	0	0.02	0	0.0788889	0.00222222	-5.15	0.383589	0.954992
LAIR1	0	0	64.74	14.35	0	0.16	0	2.76	0.02	0	0.03	0.04	2.22	0	0	0	0	0.04	9.11444	0.258889	-5.14	7.75e-21	2.34e-18
CDIPT	18.4	0.03	0.03	3.51	0.3	0.01	5.67	0.15	0.41	0.15	0.16	0.07	0.03	0.02	0.02	0.02	0.08	0.27	3.16778	0.0911111	-5.12	3.43e-08	3.47e-06
SCN1B	0	2.41	0	0	0	0	0	0	0	0	0	0	0.07	0	0	0	0	0	0.267778	0.00777778	-5.11	0.108774	0.70669
AC007731.5	0	3.02	0	0	0	0	0	0	0	0	0	0	0	0	0	0	0	0	0.335556	0	-5.11	1	1
TEAD2	0	1.63	0.03	0	0.06	0	0	0	0	0	0	0	0	0.05	0	0	0	0	0.191111	0.00555556	-5.1	0.175482	0.83148
ZNF667	2.01	0	0	0	0	0	0	0	0	0.02	0.03	0	0	0	0	0	0.01	0	0.223333	0.00666667	-5.07	0.143397	0.782729
ERP29	0.09	40.53	17.31	0	0	11.21	0	0	6.61	2.31	0	0	0	0	0	0	0	0	8.41667	0.256667	-5.04	2.81e-19	7.91e-17
SUOX	3.93	0.03	0.03	9.88	0.03	0.01	0.05	0.03	1.15	0.02	0.02	0.02	0.03	0.02	0	0.18	0.02	0.15	1.68222	0.0511111	-5.04	5.98e-05	0.00281409
SLC2A11	0	0	2.12	0	0	0	0	0.15	0.03	0.01	0	0	0.04	0	0	0	0.02	0	0.255556	0.00777778	-5.04	0.117775	0.730021
RALY	0.04	0.04	0.04	66.59	0.04	0.02	0.07	0.04	0.5	0.05	0.02	0.06	0.08	0.03	0.38	0.44	0.56	0.44	7.48667	0.228889	-5.03	2.57e-17	6.48e-15
KCNMB2	0.1	0	0	1.19	0	0.39	0	0	0.93	0	0	0.08	0	0	0	0	0	0	0.29	0.00888889	-5.03	0.0957474	0.670063
CDH11	1.06	21.82	0.16	49.52	0.62	0.77	0.01	35.59	0.17	0.26	0.6	0.01	0.62	0.59	0	0.05	0.07	1.19	12.1911	0.376667	-5.02	3.54e-27	1.38e-24
YAF2	0.03	0.04	5.61	6.32	0.04	0.03	4.82	0.01	0.01	0.03	0.05	0.03	0	0.02	0.02	0.33	0.04	0	1.87889	0.0577778	-5.02	2.24e-05	0.00120728
PLXNB1	0.01	0.07	0.02	1.66	0.01	0.01	0.06	0.07	0.01	0.01	0	0.01	0	0.01	0	0.01	0.02	0	0.213333	0.00666667	-5	0.153372	0.800769
PCDH19	0	0.59	0	0.68	0	0	0	0	0	0	0	0.04	0	0	0	0	0	0	0.141111	0.00444444	-4.99	0.245717	0.898778
SACS	0.14	7.63	0	0.11	0.01	0.01	0	0	0	0.25	0	0	0	0	0	0	0	0	0.877778	0.0277778	-4.98	0.00379603	0.0840116
IQCD	0	1.26	0	0	0	0	0	0	0	0	0	0	0	0	0	0	0.04	0	0.14	0.00444444	-4.98	0.247733	0.90021
AC018512.1	0	0	0	0	0	0	1.29	1.45	0	0	0	0	0	0	0	0	0	0	0.304444	0	-4.97	1	1
KIAA0753	2.06	0.13	2.35	0	8.87	1.16	0	0.14	0.47	0.16	0.02	0	0	0	0	0	0.32	0	1.68667	0.0555556	-4.92	6.18e-05	0.00289068
RFESD	0	0	0	0	0	0	0	0.69	0.22	0	0	0	0	0	0	0.03	0	0	0.101111	0.00333333	-4.92	0.326707	0.939028
C2orf66	0.52	0	0	0.21	0	0	0	0.17	0	0	0	0	0	0.03	0	0	0	0	0.1	0.00333333	-4.91	0.329612	0.939975
NR2F2	0.04	0.06	0.23	16.02	0.1	0.02	0.05	0.06	0.01	0.14	0.04	0.13	0.04	0.06	0	0.02	0.07	0.06	1.84333	0.0622222	-4.89	2.87e-05	0.00149944
TMC4	0.21	0.24	0.19	6.74	0.03	0.04	0.03	0.03	1.7	0.13	0	0	0	0	0	0.03	0.13	0.02	1.02333	0.0344444	-4.89	0.00182514	0.0475948
EGFL8	0.28	0.82	0	0	0.74	0	0	0.53	0	0	0	0	0	0	0	0	0.08	0	0.263333	0.00888889	-4.89	0.113848	0.719988
FPGS	0	0.23	0	0	0	0	0.36	0	0	0	0	0	0	0	0	0	0.02	0	0.0655556	0.00222222	-4.88	0.430261	0.964652
ZBTB16	1.02	0	0	34.64	0	0.48	0	1.77	6.28	0	0	0.97	0	0	0	0.41	0.13	0	4.91	0.167778	-4.87	8.88e-12	1.46e-09
CREM	5.08	2.68	0	0	0	0	1.3	0	0	0	0	0	0	0	0.31	0	0	0	1.00667	0.0344444	-4.87	0.00200493	0.051294
IFRD1	0.67	2.67	0	0.72	0	0.78	1.05	0.53	0.01	0	0.22	0	0	0	0	0	0	0	0.714444	0.0244444	-4.87	0.00924823	0.16141
TBX18	0.47	0	0.6	0	0	0	0.1	0	0	0	0	0	0	0.04	0	0	0	0	0.13	0.00444444	-4.87	0.266877	0.911961
SETD3	0.05	12.02	0	0	0.05	0	0	0.05	0	0.03	0	0	0.16	0	0	0.15	0.04	0.04	1.35222	0.0466667	-4.86	0.000344543	0.0123798
ARL13B	0	5.93	0.02	0.02	0	1.85	1.75	0	0.01	0.01	0.31	0	0	0	0	0.01	0	0	1.06444	0.0366667	-4.86	0.00149356	0.0406075
TRIM39	5.03	0.02	0	0.02	0.04	0	0.02	0.04	0	0	0.01	0	0.04	0.03	0.1	0	0	0	0.574444	0.02	-4.84	0.0197047	0.271751
HOOK2	0	0	0	0	0	0.74	0	0	0.12	0	0	0	0	0	0	0.03	0	0	0.0955556	0.00333333	-4.84	0.341607	0.944452
JAKMIP2	0	0.05	0	0.25	0.05	0	0.03	0	0.19	0	0	0	0.02	0	0	0	0	0	0.0633333	0.00222222	-4.83	0.438928	0.966707
AC112229.3	0	0	0	0.07	0.17	0	0.33	0	0	0	0	0	0	0	0	0	0.02	0	0.0633333	0.00222222	-4.83	0.438928	0.966707
UBA3	0.03	22.39	0.76	37.09	0	0.97	0.32	0.59	0	0	0.21	0.08	0.2	0.03	0.37	0.04	1.01	0.27	6.90556	0.245556	-4.81	6.65e-16	1.52e-13
PTPRR	0	0	0	0.89	0.76	0.37	0	1.11	0.52	0	0	0	0	0	0.06	0	0.07	0	0.405556	0.0144444	-4.81	0.0503249	0.482714
USP2	3.13	2.51	0.04	0.07	0.8	0	0.12	3.8	0	0.04	0.05	0	0.11	0.13	0	0	0.05	0	1.16333	0.0422222	-4.78	0.000927454	0.027802
TBC1D31	0.09	0	0	1.28	0	0	0	0	0	0	0	0	0	0.05	0	0	0	0	0.152222	0.00555556	-4.78	0.231078	0.888138
GALNT3	0.98	3.78	0	4.99	0	1.87	0.06	0.04	0.01	0.05	0	0	0	0	0	0.17	0.01	0.2	1.30333	0.0477778	-4.77	0.000459278	0.0157054
CRISP3	0	0	0	0	4.26	1.59	0	0.1	1.14	0	0	0	0.26	0	0	0	0	0	0.787778	0.0288889	-4.77	0.00645525	0.12443
AL583828.1	0	0	1.25	0.41	0	0	0	0.69	0	0	0	0	0	0	0	0	0	0	0.261111	0	-4.76	1	1
AGAP4	0	0	3.3	0	0	0	0	2.09	0	0.11	0	0	0.09	0	0	0	0	0	0.598889	0.0222222	-4.75	0.0176277	0.252321
CAPN3	0	0.2	0.25	0	0	0.08	0	0	0.01	0	0	0	0	0	0	0	0	0.02	0.06	0.00222222	-4.75	0.452479	0.968889
PCDH11Y	0	0	0	0	0	0.04	0.12	0.07	0.04	0	0	0	0	0.01	0	0	0	0	0.03	0.00111111	-4.75	0.595251	0.989687
CMTM3	0.03	0.03	0.03	18.25	0	0.01	0.03	0.03	0.01	0.02	0.02	0.02	0.03	0.02	0	0.54	0.02	0.02	2.04667	0.0766667	-4.74	1.16e-05	0.000677655
SNRPD2	0.37	0.36	0	0	14.92	0.05	0	0	0.05	0.07	0.06	0.39	0	0	0	0.07	0	0	1.75	0.0655556	-4.74	5.01e-05	0.00241646
DGKZ	0	0	1.31	0	1.33	0.29	0	1.08	0	0	0	0	0	0	0	0.15	0	0	0.445556	0.0166667	-4.74	0.0407358	0.424918
L3MBTL1	0	0	0.35	0	1.96	0	0	0.48	0.15	0	0.11	0	0	0	0	0	0	0	0.326667	0.0122222	-4.74	0.0797654	0.616531
AC068896.1	0.85	0	0	0	0	0	0	0.84	0.62	0	0	0	0	0	0	0	0	0	0.256667	0	-4.74	1	1
SLC19A2	0	0	0	0	0	0.42	0	5.42	0	0	0	0	0	0	0	0	0.22	0	0.648889	0.0244444	-4.73	0.0135716	0.211434
ESRRG	0	0	0.01	0	1.27	0.01	0	0	0.03	0	0	0	0.03	0	0	0.01	0.01	0	0.146667	0.00555556	-4.72	0.240723	0.894999
BCL6B	1.16	0	0	0	0.29	0	0	13.47	0	0.21	0	0	0.34	0	0	0.02	0	0	1.65778	0.0633333	-4.71	8.07e-05	0.0036462
DMTN	0	0	0	0	0	0	1.57	0	0	0	0	0	0.06	0	0	0	0	0	0.174444	0.00666667	-4.71	0.200957	0.862312
GCOM1	1.26	0.58	0	6.02	0.3	0	0	0.19	0.16	0	0	0	0	0	0	0.11	0.05	0.17	0.945556	0.0366667	-4.69	0.00293121	0.0688783
AL136295.1	0	2.21	0	0	0	0	0	0	0	0	0	0	0	0	0	0	0	0	0.245556	0	-4.68	1	1
SLC7A2	0	0	0	12.18	0.21	0	0.16	8	2.56	0	0.54	0	0	0	0	0	0.37	0	2.56778	0.101111	-4.67	9.68e-07	7.36e-05
IL33	0	9.56	0	0	0	0	0	0	1.35	0	0	0	0.43	0	0	0	0	0	1.21222	0.0477778	-4.67	0.000765081	0.0237639
UPB1	2.19	0	0	0	0	0	0	0	0	0	0	0	0	0	0	0	0	0	0.243333	0	-4.66	1	1
CDK2AP1	0	0.79	0	8.73	1.19	0.02	0	0.05	0	0.07	0.12	0	0	0.13	0	0.03	0.04	0.04	1.19778	0.0477778	-4.65	0.00082991	0.0253554
GIMD1	0.4	0.24	0	0.09	0.33	0.12	0	0.28	0.28	0	0	0	0	0	0	0	0.07	0	0.193333	0.00777778	-4.64	0.179521	0.836555
LY6G6C	0	0	0.74	0	0.07	0	0	1.27	0.08	0	0	0	0	0	0	0	0	0	0.24	0	-4.64	1	1
ATF3	4.32	14.01	8.71	45.36	7.29	0	0	2.77	0	0	0	0	0	0	0.61	0	2.72	0	9.16222	0.37	-4.63	2.51e-20	7.39e-18
SCNN1B	1.79	18.18	0	4.34	0	0.67	0	0	0	0	0	0	0	0	1.01	0	0	0	2.77556	0.112222	-4.63	3.69e-07	3.06e-05
EMG1	0.07	0	0.13	0	0	0	1.88	0.06	0	0	0	0	0	0	0	0	0	0	0.237778	0	-4.63	1	1
SUGP2	1.26	12.88	0	6.78	13.52	0	0	0	0	0.11	0	0	0	0.27	0	0	0	1.03	3.82667	0.156667	-4.61	2.45e-09	2.96e-07
PACSIN2	0.47	0.8	0.45	0.64	25.17	0.28	11.2	0.02	0.13	0.01	0.35	0.02	0.02	0.47	0.11	0.01	0.37	0.26	4.35111	0.18	-4.6	2.06e-10	2.89e-08
OR2H2	0.81	0.02	0	1	0.2	0.07	0.02	0.02	0.04	0	0	0.04	0	0	0	0	0	0.05	0.242222	0.01	-4.6	0.133625	0.764603
GPR85	0.03	0	0.03	0.08	0.56	0.02	0	0.01	0	0	0.01	0	0	0	0	0.01	0	0.01	0.0811111	0.00333333	-4.6	0.385264	0.95538
IZUMO4	0	0.71	0	0	1.36	0	0.18	1.37	0	0	0	0	0	0	0	0.15	0	0	0.402222	0.0166667	-4.59	0.0533069	0.498877
SERPINA1	0	0	0	0	0	0.68	50.5	0	0	0	0	0	0	1.15	0	0	0.59	0.4	5.68667	0.237778	-4.58	3.82e-13	7.15e-11
MYL12A	0.57	0.48	0.57	0.15	15.46	0.19	0.07	14.6	0.39	0.15	0.16	0.06	0.08	0.18	0.35	0.09	0.17	0.12	3.60889	0.151111	-4.58	7.27e-09	8.21e-07
TSPAN4	0.11	0.05	0	11.06	0.21	0.02	0	0	0	0	0	0.04	0	0.04	0	0.09	0.04	0.27	1.27222	0.0533333	-4.58	0.000594323	0.0193396
NADSYN1	8.44	0	0.37	0.03	0.05	0.01	0.02	0.53	1.83	0.24	0.07	0.02	0	0.04	0.02	0.04	0.02	0.02	1.25333	0.0522222	-4.58	0.000649742	0.0207635
CFAP74	0	0	0	0	0	0	0	0.24	0	0	0	0	0	0	0	0	0.01	0	0.0266667	0.00111111	-4.58	0.618912	0.991895
B4GALNT3	0.03	0	0	0	0	0.03	1.08	0.91	0	0	0	0	0	0	0	0	0	0	0.227778	0	-4.57	1	1
ZKSCAN5	3.06	0	0	0	0	0	0	0	0	0	0	0.13	0	0	0	0	0	0	0.34	0.0144444	-4.56	0.0760987	0.60236
RANBP2	0.48	0.09	0.02	2.39	0.09	0.06	0.25	0.07	34.27	0.43	0.16	0.02	0.37	0.23	0.13	0.1	0.11	0.06	4.19111	0.178889	-4.55	4.79e-10	6.4e-08
MRPL43	2.25	2.23	3.25	0	0	0	0	0	0	0	0.33	0	0	0	0	0	0	0	0.858889	0.0366667	-4.55	0.0048277	0.100747
RERGL	0	0.15	0	0	0	1.08	0	0.43	3.97	0	0	0.24	0	0	0	0	0	0	0.625556	0.0266667	-4.55	0.0161527	0.238024
NBPF24	0	2.32	0.02	0	0	0	0	0	0	0	0	0	0	0	0.1	0	0	0	0.26	0.0111111	-4.55	0.121017	0.737303
GAS2L3	0.03	0	0	0	0	0	0	0	0.44	0	0	0	0	0	0	0	0.02	0	0.0522222	0.00222222	-4.55	0.486998	0.975482
FAM187A	0	0.41	0	0.36	1.23	0.02	0.07	0	0	0	0	0	0	0	0	0	0.09	0	0.232222	0.01	-4.54	0.143031	0.782029
ATRNL1	0	0.08	0	0	0	0	0	0	0.62	0	0	0	0	0	0.03	0	0	0	0.0777778	0.00333333	-4.54	0.396505	0.957486
RPS6KC1	3.51	5.48	0	0	1.89	1.32	0	0	3.5	0	0	0.27	0	0.17	0.24	0	0	0	1.74444	0.0755556	-4.53	6.01e-05	0.00282119
MDH1B	0	0	0	0.08	0	0	3.35	0	0.26	0	0	0	0	0	0	0.16	0	0	0.41	0.0177778	-4.53	0.0517566	0.490548
CRISP2	0	0	0	0	2.26	0	0	0	1.21	0	0	0	0.15	0	0	0	0	0	0.385556	0.0166667	-4.53	0.0592045	0.52931
HIKESHI	0.15	6.91	12.02	0.14	0.14	0.06	0.12	0.14	0.05	0.09	0.07	0.12	0.14	0.11	0.05	0.08	0.1	0.1	2.19222	0.0955556	-4.52	6.92e-06	0.00042953
AC008914.1	0	1	0	0	0	0	0	0.97	0	0	0	0	0	0	0	0	0	0	0.218889	0	-4.52	1	1
UBE2W	0	2.22	1.53	2.34	1.55	16.53	0	0	0	1.06	0	0	0	0	0	0	0	0	2.68556	0.117778	-4.51	6.55e-07	5.13e-05
C11orf74	0.47	0	0	0	1.19	0.06	0	0	4.43	0	0	0	0	0	0	0	0.27	0	0.683333	0.03	-4.51	0.0121066	0.195437
TTC24	0	0.97	0	0	0	0.03	0	0.14	0	0.02	0	0	0	0	0.03	0	0	0	0.126667	0.00555556	-4.51	0.280004	0.91746
NNAT	0	0	0	0	1.95	0	0	0	0	0	0	0	0	0	0	0	0	0	0.216667	0	-4.5	1	1
AC013469.1	1.42	0	0	0	0	0	0	0	0.53	0	0	0	0	0	0	0	0	0	0.216667	0	-4.5	1	1
IDH1	0	0	0	0	0	1.82	0.03	35.81	2.23	0	0	0	0	0	0	1.78	0	0	4.43222	0.197778	-4.49	1.74e-10	2.46e-08
PITPNC1	0	0	0.08	12.96	0.03	2.59	0.06	0.06	0	0.01	0	0.03	0	0.55	0	0.11	0	0	1.75333	0.0777778	-4.49	5.92e-05	0.00278745
ZFYVE27	1.12	0	0	0	0	0	0	0	0	0	0.03	0	0	0	0	0	0	0.02	0.124444	0.00555556	-4.49	0.284866	0.91979
KCNIP4	0	0	0	0	0.3	0.02	0	0.13	0	0	0.02	0	0	0	0	0	0	0	0.05	0.00222222	-4.49	0.497705	0.977156
CHAC1	0.06	0	0	0.75	0	0.02	0	0.06	0	0	0	0	0	0	0	0	0.04	0	0.0988889	0.00444444	-4.48	0.340652	0.943971
AGBL1	0	0	0.18	0.04	0	0	0	0	0	0	0	0	0	0	0	0.01	0	0	0.0244444	0.00111111	-4.46	0.635953	0.992617
FAM153C	0	0	0	0	0	0	2.19	0	0	0	0	0	0	0	0	0	0	0.1	0.243333	0.0111111	-4.45	0.135436	0.767532
HM13	30.67	0.18	39.93	46	38.51	0.19	0.04	20.69	3.65	0.03	0.02	0.22	0.09	0.1	7.36	0.02	0.37	0.07	19.9844	0.92	-4.44	1.16e-41	6.6e-39
IL1RL1	37.79	6.28	0.19	71.67	26.66	7.17	0.12	2.15	3.28	0.51	0.07	0	5.57	0	0	0.06	0.63	0.33	17.2567	0.796667	-4.44	3.38e-36	1.71e-33
DPP6	4.24	3.2	1.95	12.8	10.47	0.15	0.08	2.37	0.33	0	0.02	0.34	0.78	0	0	0.02	0.13	0.36	3.95444	0.183333	-4.43	1.83e-09	2.27e-07
FUT3	0	0.04	0	0	0.03	0.79	0	0	0	0	0	0	0	0	0	0.02	0.02	0	0.0955556	0.00444444	-4.43	0.350148	0.946645
PPT2	0.08	1.23	0.67	12.49	0.08	0.18	2.93	0.16	0.18	0.15	0.21	0	0.04	0	0	0.27	0.17	0	2	0.0933333	-4.42	1.93e-05	0.00105809
WASF1	0	0	1.71	0.91	3.14	0	0	0	0	0	0.27	0	0	0	0	0	0	0	0.64	0.03	-4.42	0.0156693	0.233095
GRM8	0	0.6	0	0	1.9	0	0	1.25	0.74	0.01	0.16	0	0	0	0	0	0	0.04	0.498889	0.0233333	-4.42	0.0328494	0.374804
FOLH1	0	0.54	0	0	0	0.25	0	0	0.71	0	0	0	0	0	0	0	0	0.07	0.166667	0.00777778	-4.42	0.217352	0.876813
CMTM4	0.81	9.53	0	0	1.26	0.24	3.05	0	0	0	0	0	0.31	0	0	0	0.01	0.38	1.65444	0.0777778	-4.41	0.000102557	0.00448411
B4GALNT2	0	0.12	0.6	0.23	0.11	0	0	0	0	0	0	0	0	0	0	0	0.05	0	0.117778	0.00555556	-4.41	0.300131	0.927199
FAM69A	3.54	11.15	0.06	0.03	0.03	0.04	0.02	0.03	0.04	0.03	0.07	0.11	0.05	0.08	0.07	0.06	0.08	0.16	1.66	0.0788889	-4.4	0.000101196	0.00443135
KTN1	0.3	1.46	0	5.14	0	0	0	0.86	0	0	0.07	0.03	0	0.17	0	0	0	0.1	0.862222	0.0411111	-4.39	0.00509206	0.104767
CDH9	0	0.07	0	0	0.05	0	0	0.09	0	0	0.01	0	0	0	0	0	0	0	0.0233333	0.00111111	-4.39	0.644906	0.993474
TDRD12	0	0.04	0	0.14	0	0	0.03	0	0	0	0	0	0	0	0	0	0.01	0	0.0233333	0.00111111	-4.39	0.644906	0.993474
FGFR3	0.34	0.02	0	0.47	3.38	0.05	0	0	1.78	0	0.02	0.01	0	0	0	0.03	0.23	0	0.671111	0.0322222	-4.38	0.0135137	0.210802
CARF	0.65	0	0	1.09	4.11	0	0	0	0	0	0	0	0	0.28	0	0	0	0	0.65	0.0311111	-4.38	0.0150415	0.226798
MLLT10	0	0.09	0.75	0.81	0	0.01	0	0	0	0	0.02	0.01	0	0.03	0	0.02	0	0	0.184444	0.00888889	-4.38	0.195503	0.856488
EBF3	1.04	0	0	0	0	0	0	0	0	0	0	0	0.05	0	0	0	0	0	0.115556	0.00555556	-4.38	0.305459	0.930019
GPRC5D	0.48	0	0.65	0	0	0.03	0.62	0	0	0	0	0	0	0	0	0	0	0	0.197778	0	-4.38	1	1
CROT	0.02	0	0	3.34	0.19	0	0.5	0.02	0	0.03	0	0.02	0	0.06	0	0.03	0.02	0.04	0.452222	0.0222222	-4.35	0.0429981	0.438813
PDCD10	0.05	0.16	0.05	0.05	0.1	0.17	0.46	3.13	5.58	0.03	0.08	0.04	0.05	0.04	0.02	0.03	0.15	0.04	1.08333	0.0533333	-4.34	0.00173748	0.0457414
MAN1C1	0.27	1.78	0.03	10.05	0.01	0.01	0.01	0.12	0.02	0.01	0.22	0.09	0.06	0.09	0	0.05	0.02	0.07	1.36667	0.0677778	-4.33	0.000439036	0.0151284
NDUFA3	0.64	0	0	0	0	0	4.95	0	0	0.13	0	0	0	0	0	0	0	0.15	0.621111	0.0311111	-4.32	0.0178872	0.254796
TRPC3	0.14	0.04	0.48	1.59	0	0.03	0	0.12	0	0.05	0	0	0	0	0	0	0	0.07	0.266667	0.0133333	-4.32	0.120709	0.736431
DBNDD1	0.03	0	1.34	0	0	0	0.03	0	0	0.04	0	0.03	0	0	0	0	0	0	0.155556	0.00777778	-4.32	0.235935	0.892187
AL807752.7	0.07	0	1.63	0	0	0	0	0	0	0	0	0	0	0	0	0	0	0	0.188889	0	-4.31	1	1
ATXN7L1	0	0	0	0	9.43	0	0	0	0	0	0	0	0	0.48	0	0	0	0	1.04778	0.0533333	-4.3	0.00213097	0.0538029
DNM3	0	0	1.63	1.25	0.11	0.02	0.04	0	0.29	0.04	0	0	0.04	0	0	0	0.09	0	0.371111	0.0188889	-4.3	0.0675672	0.567628
FLT4	13.69	9.21	5.04	6.36	5.49	0.08	0	12.21	1.82	0	1.37	0	0	0	0	1.39	0	0	5.98889	0.306667	-4.29	2.15e-13	4.14e-11
AP001931.1	0	0.74	0.25	1.2	0.24	0.15	0	0.36	0	0.15	0	0	0	0	0	0	0	0	0.326667	0.0166667	-4.29	0.0864212	0.640463
AC139530.2	1.17	0	0	0	0	0	0	0	0	0	0	0	0	0.06	0	0	0	0	0.13	0.00666667	-4.29	0.27963	0.917324
TEX35	0.31	0.33	0.03	0	0	0.02	0	0.09	0	0.04	0	0	0	0	0	0	0	0	0.0866667	0.00444444	-4.29	0.377368	0.953493
CLTCL1	0.51	0	0.86	0.18	0	0	0	0	0	0	0	0.04	0	0	0	0	0	0.04	0.172222	0.00888889	-4.28	0.213609	0.873981
HSD17B13	0	0	0.19	0	0.37	0.01	0	0.25	2.85	0	0	0	0.06	0	0	0	0.13	0	0.407778	0.0211111	-4.27	0.0557185	0.511483
APOL2	0.22	0.24	0	0.1	0	0	0.02	0	0	0	0.03	0	0	0	0	0	0	0	0.0644444	0.00333333	-4.27	0.446868	0.968162
ZNF219	0	0	7.13	5.71	0	0	0	7.51	0	0	0	0	0	1.06	0	0	0	0	2.26111	0.117778	-4.26	6.71e-06	0.00041775
CDH26	0	0	0	0	0.07	0	0.67	0.22	0	0	0	0	0	0	0	0	0.05	0	0.106667	0.00555556	-4.26	0.328073	0.939429
PHF24	0.5	0.45	0.01	0	0	0	0	0	0	0.05	0	0	0	0	0	0	0	0	0.106667	0.00555556	-4.26	0.328073	0.939429
SAXO2	0	0.36	1.63	0	0.34	0	0	0	0.33	0	0	0	0	0.14	0	0	0	0	0.295556	0.0155556	-4.25	0.103854	0.693591
HDX	3.52	0	0	0	0	0.05	0	0	0	0.05	0	0	0	0	0	0.14	0	0	0.396667	0.0211111	-4.23	0.0597906	0.532144
CFAP70	0	0	0	0	0	0	1.31	0	0	0	0	0	0	0	0	0	0.07	0	0.145556	0.00777778	-4.23	0.254358	0.904155
IFFO1	0.43	0	0	0	0.03	0	0.48	0	0	0	0	0	0	0.02	0	0.01	0.02	0	0.104444	0.00555556	-4.23	0.334076	0.941582
DPY19L2	2.86	1.44	1.91	0	2.67	0	0	0	0.45	0.43	0	0	0	0	0.07	0	0	0	1.03667	0.0555556	-4.22	0.00235723	0.0581736
ITGA7	0	0	0	8.72	0	0	0	0	0	0	0.47	0	0	0	0	0	0	0	0.968889	0.0522222	-4.21	0.00329865	0.0755397
NCAM1	0.01	2.57	0	0	0	0.32	0	0.03	0.04	0	0.16	0	0	0	0	0	0	0	0.33	0.0177778	-4.21	0.0863502	0.640209
RORA	0	0.7	0.27	0	0	0.08	0.28	0.15	0	0	0	0	0	0	0	0	0.08	0	0.164444	0.00888889	-4.21	0.226184	0.884297
NEK6	0.2	0.06	0.06	15.54	0	0	0.14	0.14	0.01	0.26	0.09	0.14	0.19	0	0.03	0.05	0.12	0	1.79444	0.0977778	-4.2	6.47e-05	0.00301137
PHACTR3	0.24	4.76	0.06	0.18	1	0	0	0	0	0.22	0	0	0	0	0	0.02	0.1	0	0.693333	0.0377778	-4.2	0.0130206	0.205313
C2CD6	0	0	0	0	0.16	2.08	0	0	3.29	0	0	0	0.11	0	0	0	0.19	0	0.614444	0.0333333	-4.2	0.0193549	0.268397
TCP11L2	0.16	13.26	2.5	8.8	2.28	0.33	0.12	17.72	1.59	1.59	0.01	0.02	0.04	0.03	0.48	0.07	0.2	0.13	5.19556	0.285556	-4.19	1.11e-11	1.8e-09
MAPKAP1	24.48	14.76	0.23	0.18	1.66	0.35	0.02	0.56	0.28	1.27	0.27	0.11	0.27	0.11	0.11	0.01	0.05	0.13	4.72444	0.258889	-4.19	9.25e-11	1.35e-08
NTSR2	0.28	0.18	0	0.27	0	0	0	0	0	0	0	0.04	0	0	0	0	0	0	0.0811111	0.00444444	-4.19	0.395942	0.957486
TOM1L1	0	0	0	0	1.9	0	0.36	0	6.06	0	0	0	0	0	0	0.46	0	0	0.924444	0.0511111	-4.18	0.00419114	0.0905408
SLC39A2	0	0.37	0.74	0	0	0	0.09	0.15	0.1	0	0	0	0	0.08	0	0	0	0	0.161111	0.00888889	-4.18	0.231846	0.888328
GLDN	0.19	0.03	2.32	7.9	0.17	1.58	0.05	0.91	0.01	0	0.02	0.3	0.05	0.06	0.02	0.02	0.13	0.13	1.46222	0.0811111	-4.17	0.000318118	0.0116039
TRPM5	0	0	0	0	0.18	0	0	0	0	0	0	0	0	0	0	0	0	0.01	0.02	0.00111111	-4.17	0.673773	0.995202
ROBO2	0	11.7	6.72	14.09	0.7	0	0	5.58	0.81	0.13	0.03	0	0	0.57	0	0.08	0.29	1.11	4.4	0.245556	-4.16	4.34e-10	5.84e-08
CT45A4	1.37	0	0.3	2.57	0.17	0	0	1.55	0.27	0	0.03	0	0.12	0	0	0	0.2	0	0.692222	0.0388889	-4.15	0.0133618	0.209107
FMR1	0	0.49	0	0.96	1.04	0	0	0	0	0	0	0	0.14	0	0	0	0	0	0.276667	0.0155556	-4.15	0.117834	0.730097
PTGES3L-AARSD1	1.01	0.04	0.16	0.12	0.27	0	0	0	0	0	0	0	0	0	0	0	0	0.09	0.177778	0.01	-4.15	0.209987	0.870636
OCIAD1	0.26	0.81	0.1	0.1	1.28	0.08	44.73	0.05	0.4	0.84	0.1	0.04	1	0.08	0.09	0.19	0.04	0.33	5.31222	0.301111	-4.14	7.51e-12	1.24e-09
FAM71F1	0.23	0	0	0.49	0	0	0.24	0.27	0	0	0	0	0	0.07	0	0	0	0	0.136667	0.00777778	-4.14	0.272258	0.914289
PCDHGA1	0	0.39	0.59	0.02	0.02	0.01	0.01	0.02	0	0.01	0.01	0.01	0.02	0	0	0	0.01	0	0.117778	0.00666667	-4.14	0.307856	0.931637
PNPLA8	0.39	5.16	4.77	1.91	5.62	5.06	1.98	0.21	6.51	0.23	0.25	0.1	0.46	0.23	0.13	0.01	0.36	0.04	3.51222	0.201111	-4.13	2.66e-08	2.74e-06
ISPD	0	1.18	5.19	1.14	0	0.02	0	0	0.17	0	0	0	0	0	0	0	0.44	0	0.855556	0.0488889	-4.13	0.00603607	0.118729
AC093525.1	0	0	0	1.05	0	0	0	0	0	0	0.06	0	0	0	0	0	0	0	0.116667	0.00666667	-4.13	0.310602	0.932661
SCN11A	0.15	0	0.12	0	0.11	0	0	0.09	0.23	0	0	0	0	0	0.04	0	0	0	0.0777778	0.00444444	-4.13	0.40773	0.959846
SLC12A1	0.48	0	0	0	0.83	0	0	0	0.08	0	0.08	0	0	0	0	0	0	0	0.154444	0.00888889	-4.12	0.243697	0.897138
TTR	0	0	0	0	0.87	0	0	0	0	0	0	0	0	0	0	0	0.05	0	0.0966667	0.00555556	-4.12	0.3563	0.948072
LARGE1	0.05	11.66	0.05	9.58	0.17	0.16	7.76	0.7	0.07	0.07	0.13	0.28	0.05	0.02	0.87	0.07	0.25	0.02	3.35556	0.195556	-4.1	5.73e-08	5.54e-06
STON1-GTF2A1L	0	0	0	0	3.22	4.6	0	3.01	2.35	0	0	0	0	0	0	0	0.77	0	1.46444	0.0855556	-4.1	0.000337867	0.0121952
RASGRP4	0	0	0	0.02	0.02	0	0.63	0	0.01	0	0	0	0	0	0	0	0.02	0.02	0.0755556	0.00444444	-4.09	0.415879	0.961457
NUTM2A	0.09	0	0	0	0	0	0	0.42	0	0	0.03	0	0	0	0	0	0	0	0.0566667	0.00333333	-4.09	0.481064	0.974316
MRGPRX3	0	0.22	0.09	0	0	0.03	0	0	0	0	0.02	0	0	0	0	0	0	0	0.0377778	0.00222222	-4.09	0.565091	0.986269
CALN1	0	0	0	0	0	0	0	0.34	0	0	0	0	0.01	0	0	0.01	0	0	0.0377778	0.00222222	-4.09	0.565091	0.986269
TRDN	0.05	0.09	0.03	0	0	0	0	0	0	0	0.01	0	0	0	0	0	0	0	0.0188889	0.00111111	-4.09	0.684158	0.995855
POLN	0	0	0	0.17	0	0	0	0	0	0	0	0	0	0	0	0.01	0	0	0.0188889	0.00111111	-4.09	0.684158	0.995855
DCTN4	0.74	0.98	0.77	1.01	39.22	13.11	24.5	0.93	1.07	0.41	0.44	0.51	0.74	0.67	0.44	0.22	0.76	0.68	9.14778	0.541111	-4.08	3.65e-19	1.02e-16
UBE2F	0	0	4.36	0	1.73	0	0	0	0	0	0	0	0	0.36	0	0	0	0	0.676667	0.04	-4.08	0.0149515	0.225963
NIPAL4	0	0.15	0	1.4	0.85	0	1.82	0	0	0.05	0.02	0.05	0	0.13	0	0	0	0	0.468889	0.0277778	-4.08	0.042836	0.437845
FFAR2	7.05	13.23	0	1.05	2.64	1.07	0.73	0.07	0.47	0.02	0.05	0.08	0.07	0.03	0.18	0.83	0.07	0.25	2.92333	0.175556	-4.06	4.42e-07	3.6e-05
Z98752.3	1.41	0	0	0	0	0	0	0	0	0	0	0	0	0	0	0	0	0	0.156667	0	-4.06	1	1
PLP1	1.5	0	0.13	2.76	0	0.38	0.06	0.65	0	0	0	0	0.22	0	0	0.11	0	0	0.608889	0.0366667	-4.05	0.0212236	0.285401
EXD1	0	0.02	0.25	0.35	0.43	0.04	0	0	0.07	0	0	0.04	0	0	0	0	0.03	0	0.128889	0.00777778	-4.05	0.289238	0.922272
DOT1L	0.14	2.02	0.22	0.07	3.85	0.16	1.43	0	0	0.15	0.07	0.03	0	0.05	0	0	0.05	0.13	0.876667	0.0533333	-4.04	0.00575248	0.114586
NEU3	0.04	0	0	0	0	0	0.15	0.64	0.82	0	0	0	0	0	0	0	0	0.1	0.183333	0.0111111	-4.04	0.206451	0.867434
DDIT3	0	0	0	0.07	0	0.03	0	0.72	0	0	0	0	0	0.05	0	0	0	0	0.0911111	0.00555556	-4.04	0.373436	0.95272
C7orf61	0	0.72	0	0	0	0.11	0	0.56	0	0	0	0	0	0	0	0	0	0	0.154444	0	-4.04	1	1
STX5	0	0	9.3	0	5.1	0	0	3.03	0	0	0	1.07	0	0	0	0	0	0	1.93667	0.118889	-4.03	4.12e-05	0.00204174
RUNDC3B	0	0	2.13	0	0	0	0	0	0	0	0.09	0	0	0	0	0.04	0	0	0.236667	0.0144444	-4.03	0.151471	0.797437
UCP3	1.08	0.3	0	0	0	0	0	0	0	0	0	0	0	0	0	0	0	0	0.153333	0	-4.03	1	1
SLC4A1AP	0	0.15	0.05	0.02	0	0.01	21.02	2.36	0.01	0.01	0	0.16	0.02	0.02	1.2	0.01	0.02	0.02	2.62444	0.162222	-4.02	1.84e-06	0.000131243
SGMS1	0.02	0.06	0.04	0.04	0.02	0.03	1.19	0.04	1	0.01	0.01	0.02	0.04	0.02	0.01	0	0.03	0.01	0.271111	0.0166667	-4.02	0.125032	0.746677
IFNA4	0	0.44	0	0	0	0	0.13	0	0.08	0	0.04	0	0	0	0	0	0	0	0.0722222	0.00444444	-4.02	0.428562	0.964522
NSA2	0	0.18	0	0	0	0.5	6.77	0	0.95	0	0	0	0	0	0	0	0	0.52	0.933333	0.0577778	-4.01	0.00445435	0.0949231
PIK3C2G	0	0	0	0	0.45	1.28	1.07	0.04	0.05	0	0	0.02	0	0	0.16	0	0	0	0.321111	0.02	-4.01	0.0954988	0.669328
OR2V1	0.08	0	0	0	0	0	0	0.08	0	0	0	0	0	0	0	0.01	0	0	0.0177778	0.00111111	-4	0.694982	0.996364
MPV17L	0.89	0	0.09	1.3	0	0	0	0.74	0	0	0	0.11	0.01	0.05	0	0	0	0.02	0.335556	0.0211111	-3.99	0.0887067	0.648099
AC022167.5	0.87	0	0	0.22	0	0	0	0.17	0	0	0	0	0	0	0	0	0.08	0	0.14	0.00888889	-3.98	0.272028	0.913985
ARC	15.28	5.42	1.99	13.6	3.25	1.7	0	1.63	0.52	0	0.55	0.12	0.98	0.26	0	0	0.08	0.78	4.82111	0.307778	-3.97	1.18e-10	1.7e-08
PPARGC1A	1.2	8.63	0	4.76	0	0	2.52	0	0	0	0	0	0.01	0	0	1.08	0	0	1.90111	0.121111	-3.97	5.21e-05	0.00249684
MASP1	0	0	0	9.2	6.11	0	0	0	0	0	0	0.18	0	0	0	0	0	0.8	1.70111	0.108889	-3.97	0.000130618	0.00552328
MIB2	0.47	0	0	0	0	0	0	0	0	0	0	0	0	0	0	0	0.03	0	0.0522222	0.00333333	-3.97	0.502572	0.977909
AC003006.1	0	0	1.32	0	0	0	0	0	0	0	0	0	0	0	0	0	0	0	0.146667	0	-3.97	1	1
URGCP	0	0	0	6.84	0	0	0	0	0	0	0	0	0	0.23	0	0	0.21	0	0.76	0.0488889	-3.96	0.0106064	0.177916
AC244517.6	0	0	0.78	0	0	0	0	0	0	0	0	0	0	0	0.05	0	0	0	0.0866667	0.00555556	-3.96	0.387982	0.955897
AC093423.3	0.56	0	0	0	0	0	0	0.75	0	0	0	0	0	0	0	0	0	0	0.145556	0	-3.96	1	1
RNASEK-C17orf49	0	0	1.3	0	0	0	0	0	0	0	0	0	0	0	0	0	0	0	0.144444	0	-3.95	1	1
RAB3IP	0.02	0.02	0.02	0.04	0.41	0.01	0.02	0.02	3.12	0.01	0.03	0.02	0.02	0.07	0.06	0.01	0.01	0.01	0.408889	0.0266667	-3.94	0.0612892	0.539606
CYP1A1	0	0	0	0	0	4.86	0	1.39	0	0	0	0	0.41	0	0	0	0	0	0.694444	0.0455556	-3.93	0.0148024	0.224372
MANEAL	0	0	2.16	0	0.79	0	0.1	2.6	0	0.09	0.02	0.18	0.04	0	0	0.04	0	0	0.627778	0.0411111	-3.93	0.0204651	0.278636
WISP3	0	0	0.33	0	0.05	0.06	0.14	0.03	0	0	0	0	0	0	0	0	0	0.04	0.0677778	0.00444444	-3.93	0.446398	0.968162
CLDND1	0	2.09	0	8.71	0	2.08	0	2.51	1.37	0	1.11	0	0	0	0	0	0	0	1.86222	0.123333	-3.92	6.7e-05	0.00310294
MTSS1L	1.5	0	0.51	2.52	0.21	0.1	0	0.92	0	0.01	0.29	0	0	0.02	0	0.01	0	0.05	0.64	0.0422222	-3.92	0.0193802	0.268687
LRP4	4.86	6.09	8.28	4.41	8.73	0	0	0	0.03	0.02	0	2.06	0	0	0	0	0	0.08	3.6	0.24	-3.91	3.05e-08	3.11e-06
LDLRAD1	0	0	0	0	1.05	0	0	0	0	0	0	0	0	0	0	0	0.07	0	0.116667	0.00777778	-3.91	0.318744	0.936122
PRR22	0	0	0	0.6	0	0	0	0	0	0	0	0	0	0	0	0	0.04	0	0.0666667	0.00444444	-3.91	0.451033	0.968718
TMCC2	0.09	0	0	0	0.1	0	0.26	0	0	0	0	0	0	0	0	0	0.03	0	0.05	0.00333333	-3.91	0.513938	0.979749
RAD23B	0	0	6.36	6.54	8.52	1.38	0	0	5.28	0	0	0	0	0	0	1.88	0	0	3.12	0.208889	-3.9	2.56e-07	2.19e-05
ZNF697	0	0.69	0	0	0	0	0	3.03	0	0	0	0	0.25	0	0	0	0	0	0.413333	0.0277778	-3.9	0.0608097	0.537186
KLF6	2.66	7.16	11.77	235	16.5	31.62	20.74	72.67	0	7.38	4.9	2.84	0	7.78	0	0	0.13	3.85	44.2356	2.98667	-3.89	1.03e-83	1.09e-80
NDRG1	7.69	53.45	0.69	0.21	1.92	0.02	0.15	2.86	0	0.55	2.68	0.51	0	0.33	0.01	0.34	0	0.09	7.44333	0.501111	-3.89	1.8e-15	4e-13
ACYP1	0	0	0.23	0	0.43	0.04	1.16	0.98	0.13	0	0	0	0	0	0.12	0	0.08	0	0.33	0.0222222	-3.89	0.0939652	0.664798
ZFP30	2.34	0	0	0	0	0	0.04	0	0	0.03	0	0.04	0	0.04	0	0.03	0.02	0	0.264444	0.0177778	-3.89	0.133721	0.764806
TRMT10B	0	0	0	0	1.33	0	0	0	0	0.02	0	0	0.04	0.03	0	0	0	0	0.147778	0.01	-3.89	0.262662	0.909217
PKP2	0	0	0	0	0.66	0	0	0.07	0.01	0	0	0	0.05	0	0	0	0	0	0.0822222	0.00555556	-3.89	0.403341	0.958983
NPC1	11.41	22.94	0.01	0.03	0.05	2.61	7.08	0.05	0.01	0.31	0.01	0.01	0.34	0.01	1.39	0.31	0.61	0.01	4.91	0.333333	-3.88	1.09e-10	1.58e-08
QRICH1	1.25	0.59	1.84	27.67	0.04	0	0	0	1.88	0.16	0.44	0.03	0.08	0.19	0	0	1.36	0	3.69667	0.251111	-3.88	2.15e-08	2.24e-06
THUMPD3	0.23	0	0.46	0	0.31	0	0.13	2.67	3.41	0.21	0.01	0	0	0	0	0.11	0.12	0.04	0.801111	0.0544444	-3.88	0.00914375	0.160067
MFRP	0.06	0.13	1.46	0.02	0.02	0.02	0.02	0.04	0	0	0.02	0.01	0.02	0.03	0	0.03	0.01	0	0.196667	0.0133333	-3.88	0.196394	0.857632
TBX4	3.09	7.34	12.19	35.48	16.63	0.32	5.15	4.86	0.86	1.39	0	2.26	0.11	0	0	1	1.05	0.08	9.54667	0.654444	-3.87	2.5e-19	7.06e-17
SURF4	55.99	0.17	0.22	0.77	0.14	0.7	0.06	0.23	0.1	0.16	1.7	0.37	0.09	0.39	0.78	0.08	0.22	0.19	6.48667	0.442222	-3.87	1.22e-13	2.4e-11
AASDH	1.69	0	1.2	0.02	0.02	0.01	1.23	0.06	0	0	0.01	0	0.02	0.25	0.01	0	0	0	0.47	0.0322222	-3.87	0.0461059	0.457824
TRIQK	0.02	0.04	0.79	0.06	0.06	0.06	4.91	0.2	0.12	0	0	0.05	0.12	0.06	0.05	0.02	0.1	0.03	0.695556	0.0477778	-3.86	0.0152803	0.229316
AC008982.1	1.13	1.57	0	0.87	0	0	0	2.68	0	0	0	0	0	0.23	0	0.2	0	0	0.694444	0.0477778	-3.86	0.0153824	0.230256
NHLRC3	0	0.85	0.6	1.14	0.67	0.09	0.09	0.02	0.61	0	0	0.04	0	0	0	0.11	0	0.13	0.452222	0.0311111	-3.86	0.0505238	0.483729
PTPDC1	2.61	0	1	0	0	0	0	0	0	0	0	0	0	0	0.02	0.23	0	0	0.401111	0.0277778	-3.85	0.0657428	0.559703
MAPT	0	0	0	1.76	0	0	0.11	0	0	0	0	0	0.13	0	0	0	0	0	0.207778	0.0144444	-3.85	0.185574	0.844598
TCTN2	0	0.57	3.67	7.19	12.33	0	5.5	0.06	0	0	0.1	0	0.7	0.39	0.06	0	0.32	0.48	3.25778	0.227778	-3.84	1.62e-07	1.45e-05
CCDC18	0	0	0	0.16	2.71	0	0	0	0	0	0.02	0.18	0	0	0	0	0	0	0.318889	0.0222222	-3.84	0.101113	0.685203
MTCL1	0.23	0	0	1.37	0	0	0	0.98	0	0.15	0.03	0	0	0	0	0	0	0	0.286667	0.02	-3.84	0.120132	0.735076
PLA2G6	0	0	0	0	0.11	0	0.71	0	0.18	0.07	0	0	0	0	0	0	0	0	0.111111	0.00777778	-3.84	0.333439	0.941427
TSPAN12	8.99	11.41	4.51	61.27	37.28	11.24	0	22.36	8.43	0	0	4.31	0	0	0	7.29	0	0	18.3878	1.28889	-3.83	1.58e-35	7.89e-33
PRPF3	0.21	0.3	31.29	0.03	0.09	0.11	0.08	16.32	0.07	0.15	0.3	0.26	0.17	0.16	1.66	0.19	0.2	0.32	5.38889	0.378889	-3.83	1.67e-11	2.66e-09
APOBR	0	0	8.53	0	0	0	0	0	0	0	0	0	0	0	0	0.6	0	0	0.947778	0.0666667	-3.83	0.00475588	0.0997742
FAM133B	0.33	0	0	0.11	4.4	0	0	2.98	0	0.34	0	0.02	0.12	0.07	0	0	0	0	0.868889	0.0611111	-3.83	0.00686936	0.130081
FAM196A	0	0	0	0.11	0	0	0	0.81	0.64	0	0	0.01	0	0.1	0	0	0	0	0.173333	0.0122222	-3.83	0.227459	0.885503
TMEM235	0.06	0.4	0	0	0.06	0	0.05	0	0	0	0.04	0	0	0	0	0	0	0	0.0633333	0.00444444	-3.83	0.465392	0.971387
ANXA1	0.24	38.12	20.4	18.88	15.8	0.55	12.29	593.21	0.5	0.12	24.79	13.89	0.38	1.67	1.79	2.22	0.49	4.29	77.7767	5.51556	-3.82	5.8e-144	9.46e-141
DDX31	0.41	3.2	1.56	0.05	3.14	1.23	2.71	0	0.01	0.19	0.29	0.23	0	0.04	0	0.04	0.02	0.06	1.36778	0.0966667	-3.82	0.00070047	0.0221105
PTCHD4	0	0	1.18	0	0	0	0	0	0	0	0	0	0	0	0	0	0	0	0.131111	0	-3.82	1	1
PTPN4	0.07	0.24	0.32	2.98	0	0.03	0	14	11.74	0.39	0.13	0	0.48	0.88	0.08	0.07	0.05	0.01	3.26444	0.232222	-3.81	1.68e-07	1.49e-05
TRPT1	0.08	0	2.13	5.2	0.14	0	0.13	2.68	0.87	0	0.04	0	0	0	0.76	0	0	0	1.24778	0.0888889	-3.81	0.00122064	0.034636
LY6G6F	0.32	0.55	0	0	0	0	0	0.3	0	0	0	0	0	0	0	0	0	0	0.13	0	-3.81	1	1
RFX3	0.01	8.38	0.34	0.55	0.2	0	2.68	0	0	0	0.09	0	0	0	0	0.01	0.01	0.76	1.35111	0.0966667	-3.8	0.000769921	0.023874
CLEC4C	0	0	0	0	2.15	0	0	1.22	0.25	0	0	0	0.07	0	0.19	0	0	0	0.402222	0.0288889	-3.8	0.0666241	0.563797
ZG16	0.37	0.51	0.56	0	0.16	0.05	0.08	0.29	0.07	0.08	0	0	0	0	0	0	0	0.07	0.232222	0.0166667	-3.8	0.163371	0.815534
WNT2B	0.28	0	0	1.53	0.07	0.75	0.55	0	0	0.03	0	0.14	0	0	0	0	0	0.06	0.353333	0.0255556	-3.79	0.0858776	0.638603
AC097637.1	0	0	1.15	0	0	0	0	0	0	0	0	0	0	0	0	0	0	0	0.127778	0	-3.78	1	1
MTMR12	1.02	18.46	1.47	29.61	0.12	0.82	0.81	25.71	6	0.86	0.16	0.87	0.1	0.78	1.01	0.21	2.19	0	9.33556	0.686667	-3.77	1.26e-18	3.46e-16
TRAF6	0.14	0.03	13.18	0.66	0.15	0.33	3.86	0.5	0.23	0.01	0.01	0.79	0.31	0.09	0.01	0	0.12	0.06	2.12	0.155556	-3.77	2.68e-05	0.00141029
NEDD1	3.35	0	0	0	0	0	0	0.31	6.57	0	0	0	0	0.66	0	0.09	0	0	1.13667	0.0833333	-3.77	0.00210427	0.0533195
MTURN	0.64	0.01	0.05	1.03	2.66	0.21	17.98	0.65	0.27	0.07	0.38	0.03	0.05	0.03	0.39	0.32	0.13	0.33	2.61111	0.192222	-3.76	3.19e-06	0.000215765
ZNF281	0	0	0	0	18.25	0	0	0	0	0	1.35	0	0	0	0	0	0	0	2.02778	0.15	-3.76	4.09e-05	0.00202948
ZNF148	0	0	2.63	0	0	0	0	11.62	0	0	1.05	0	0	0	0	0	0	0	1.58333	0.116667	-3.76	0.000286817	0.0106781
CD36	6.42	0.09	0	6.79	0.06	0.16	0.03	0.27	0	0	0.02	0	0.39	0.02	0	0	0.46	0.13	1.53556	0.113333	-3.76	0.000355627	0.0127064
USF1	0.56	0.04	0.04	2.27	0.04	0.02	0.1	0.04	0.01	0.02	0.02	0.03	0.04	0.03	0.01	0.02	0.03	0.03	0.346667	0.0255556	-3.76	0.0896967	0.651409
CERKL	0	0	0	0	0	0	0	0.95	0	0	0	0	0	0	0	0	0.07	0	0.105556	0.00777778	-3.76	0.349032	0.946645
HSPA8	10.44	18.28	0	0	31.73	0	15.35	0	0	0	0	0	0	0	0	5.72	0	0	8.42222	0.635556	-3.73	7.55e-17	1.84e-14
HDAC10	0.03	0	0.05	0	0.21	0.41	0	0.75	0.27	0	0.01	0.02	0	0.02	0	0	0.06	0.02	0.191111	0.0144444	-3.73	0.209209	0.870121
PSG3	0	0.29	0	0	0.04	0.06	0	0.14	0	0	0.02	0	0	0	0	0.02	0	0	0.0588889	0.00444444	-3.73	0.485674	0.975277
RIMS2	0	0.15	0.07	0.14	0.02	0	0.08	0.05	0.02	0.01	0	0	0	0	0	0.03	0	0	0.0588889	0.00444444	-3.73	0.485674	0.975277
ZEB2	0	0	45.35	0	0.01	0.89	0	0	0.68	0	1.85	1.17	0	0	0	0.55	0	0	5.21444	0.396667	-3.72	5.62e-11	8.43e-09
RAPGEF6	4.07	1.95	0	8.41	1.58	0	8.16	17.32	2.74	0	3.36	0	0	0	0	0	0	0	4.91444	0.373333	-3.72	1.97e-10	2.77e-08
ZNF92	0	0	1.02	3.91	0	0	0	0	2.06	0.45	0	0	0	0	0	0.08	0	0	0.776667	0.0588889	-3.72	0.011394	0.187135
RGS3	0.05	0.05	0.05	43.51	0.05	0.02	15.02	0.05	0.02	0.03	0.02	0.04	0.05	0.04	4.21	0.03	0.03	0.03	6.53556	0.497778	-3.71	2.21e-13	4.23e-11
LDHB	0.47	0.7	7.29	0.05	0.09	0.2	0.28	0.36	24.46	0.49	0.63	0.26	0.09	0.54	0	0.08	0.36	0.14	3.76667	0.287778	-3.71	2.6e-08	2.67e-06
PLEKHS1	0	0	0	0	8.64	0	0	0	0	0.01	0	0	0.46	0.08	0	0	0.11	0	0.96	0.0733333	-3.71	0.00494911	0.102608
GEMIN2	0.1	0.15	1.44	0	0.34	0.02	0	2.51	0.02	0.03	0	0.12	0	0.08	0.02	0.03	0.03	0.04	0.508889	0.0388889	-3.71	0.0407549	0.425041
SLC38A4	0.21	0	0.17	0.11	0	0.46	0.05	0	0.31	0	0	0	0	0	0.1	0	0	0	0.145556	0.0111111	-3.71	0.273778	0.914836
STOML1	0.24	0	0.08	0.49	0	0.14	0.23	0	0	0	0	0	0	0	0.09	0	0	0	0.131111	0.01	-3.71	0.298896	0.927012
SLC6A4	54.06	98.19	17.85	35.05	130.69	1.83	1.05	37.14	9.95	0.35	0.11	4.02	7.04	0.1	0.27	3.95	12.03	1.8	42.8678	3.29667	-3.7	1.54e-78	1.53e-75
ZNF415	0	0.06	4.52	1.53	0	0	1.45	0.67	1.01	0.06	0	0	0.06	0	0	0.59	0	0	1.02667	0.0788889	-3.7	0.00368558	0.0822031
TOLLIP	0.4	0.52	0	0.13	0	0	0	0.38	0	0	0	0.11	0	0	0	0	0	0	0.158889	0.0122222	-3.7	0.253366	0.903509
GDF2	0	0.07	0	0	0.68	0	0	0.29	0	0	0.08	0	0	0	0	0	0	0	0.115556	0.00888889	-3.7	0.330016	0.940178
NBPF1	0	0	0.07	0	0.06	0	0	0	0	0	0	0	0	0	0	0	0.01	0	0.0144444	0.00111111	-3.7	0.730553	0.998012
PKIA	4.39	2.11	0	2.32	2.72	0	0.43	0	0	0	0	0	0	0	0	0	0	0.93	1.33	0.103333	-3.69	0.000966788	0.0287286
OXGR1	0	0	0	0.96	0	0	0	0.05	0.02	0	0	0	0	0	0	0	0.04	0.04	0.114444	0.00888889	-3.69	0.333009	0.941141
MCIDAS	0	0	0	0	0.56	0.03	0	0.44	0	0	0.02	0	0	0	0	0	0.06	0	0.114444	0.00888889	-3.69	0.333009	0.941141
SDHD	0	0	0	0	0	0.11	0.96	0	0	0	0	0	0	0	0	0	0	0	0.118889	0	-3.69	1	1
LPP	12.95	6.89	11.05	0	0	0	0	2.52	0	0	0	2.6	0	0	0	0	0	0	3.71222	0.288889	-3.68	3.55e-08	3.57e-06
BMP2	3.31	0.48	0.04	0.19	6.95	0.02	0.07	0.1	0.5	0.25	0.01	0.11	0.22	0.03	0.09	0.09	0.1	0.01	1.29556	0.101111	-3.68	0.00113421	0.0326718
NCOA6	0	1.13	1.62	1.86	0.7	0	0	0	0.07	0	0	0	0.4	0	0	0.02	0	0	0.597778	0.0466667	-3.68	0.027044	0.332748
MMP19	0.16	0.28	0.36	1.27	0	0.71	73.15	0.96	0	0.05	0.98	1.67	0.35	0.82	0.04	0.09	1.37	0.66	8.54333	0.67	-3.67	6.67e-17	1.63e-14
KIFAP3	0	0	0	19.66	6.21	0	0	0	0	0	0	0	0	0	0	2.04	0	0	2.87444	0.226667	-3.66	1.29e-06	9.52e-05
RNF170	0.94	0.09	1.66	3.43	2.04	0.03	2.38	0.66	0.01	0.09	0.73	0.03	0.02	0	0	0	0.01	0.01	1.24889	0.0988889	-3.66	0.00142688	0.0391827
PSG6	0	0.19	0.13	0	0	0.06	0	0	0	0	0	0	0	0	0	0.03	0	0	0.0422222	0.00333333	-3.66	0.557447	0.985178
NAT16	0.05	0.05	0	0.28	0	0	0	0	0	0.03	0	0	0	0	0	0	0	0	0.0422222	0.00333333	-3.66	0.557447	0.985178
AC055736.1	0	0	0	0	1.05	0	0	0	0	0	0	0	0	0	0	0	0	0	0.116667	0	-3.66	1	1
COLEC10	2.24	4.55	4.28	29.81	14.44	1.19	0.1	1.6	6.16	0	0.18	1.15	2.57	0	0.35	0.22	0.59	0.08	7.15222	0.571111	-3.65	2.49e-14	5.12e-12
MUC20	0.03	0.03	10	0.02	0.02	0.01	0.02	4.54	0.3	0.02	0.7	0.04	0.32	0.06	0	0.01	0.02	0.02	1.66333	0.132222	-3.65	0.000234712	0.00904216
AKR1E2	2.04	3.63	0	0	0.04	0	0.63	0.71	0	0.11	0	0	0.45	0	0	0	0	0	0.783333	0.0622222	-3.65	0.0115838	0.189222
GRK2	0.1	30.97	20.53	28.29	0.88	0.26	0.45	0.93	0.12	0.18	0.12	0.34	3.98	1.11	0.12	0.19	0.29	0.29	9.17	0.735556	-3.64	6.38e-18	1.68e-15
KLK11	7.98	2.64	3.81	13.08	13.08	0	0.11	5.05	0.02	0	0	0	0	0	0	2.31	1.06	0.31	5.08556	0.408889	-3.64	1.35e-10	1.93e-08
SPG21	0.28	0.04	0.16	0.69	5.15	0.02	0.03	15.4	11.54	0.24	0.06	0.03	0.04	0.03	0.01	0.02	0.16	2.09	3.70111	0.297778	-3.64	4.32e-08	4.28e-06
HYDIN	0	0	3.31	0	5.68	2.12	1.5	7.97	0.64	0	0	0.02	0	0	0	0	0.89	0.79	2.35778	0.188889	-3.64	1.22e-05	0.000708152
CHRNA4	0.08	0.03	0.03	0.17	0.07	0	0.04	0.33	0	0	0.03	0.02	0	0	0	0.01	0	0	0.0833333	0.00666667	-3.64	0.41075	0.960598
RP1	0	0	0	0	0.22	0	0	0.01	0.02	0	0	0.01	0	0	0	0.01	0	0	0.0277778	0.00222222	-3.64	0.634849	0.992453
ALAS2	14.81	12.55	0	0.5	0	0	0.17	0	2.03	0	0	0	0	0	0	0	2.43	0	3.34	0.27	-3.63	2e-07	1.74e-05
TSPAN14	0	5.77	9.06	4.6	0	0	0	0	0	0.91	0.66	0	0	0	0	0	0	0	2.15889	0.174444	-3.63	2.91e-05	0.00151478
AAGAB	0.07	0	0.07	0	0.07	2.02	0.06	0.07	0	0	0.07	0	0.07	0	0	0	0.05	0	0.262222	0.0211111	-3.63	0.144896	0.785285
NRSN1	0.36	0.27	0.18	0.61	0	0	0	0	0.07	0	0.05	0	0	0.07	0	0	0	0	0.165556	0.0133333	-3.63	0.246751	0.89944
C19orf38	0	2.78	1.52	0	0.79	0	0	0.26	0.05	0	0	0.44	0	0	0	0	0	0	0.6	0.0488889	-3.62	0.0277191	0.338188
LOXHD1	0	0	0.85	0	0.38	0	0	0	0	0	0	0	0	0	0	0.1	0	0	0.136667	0.0111111	-3.62	0.293299	0.924465
DYTN	0.07	0.07	0	0.14	0.03	0	0.06	0	0	0	0	0	0	0	0	0	0	0.03	0.0411111	0.00333333	-3.62	0.564197	0.986095
HSF1	0.38	0	0	0	0	0.01	0	0.1	0	0.02	0	0	0	0	0	0	0.02	0	0.0544444	0.00444444	-3.61	0.507394	0.978744
CSRNP1	0	140.09	0	270.38	0	0	0	0	0	0	33.93	0	0	0	0	0	0	0	45.6078	3.77	-3.6	9.61e-82	1e-78
ATMIN	0.94	0.63	0.4	9.94	0.2	0.79	0.17	0.42	0.07	0.06	0.1	0.15	0.07	0.22	0.03	0.07	0.19	0.23	1.50667	0.124444	-3.6	0.00049937	0.0168214
MOBP	0.53	0	0	0	0	0	0	0.93	0	0	0	0	0	0	0	0	0.12	0	0.162222	0.0133333	-3.6	0.252998	0.903315
ANKRD60	0	0.28	0	0.4	0.27	0	0	0	0.05	0	0	0	0	0	0	0	0	0	0.111111	0	-3.6	1	1
RXRG	2.49	4.55	3.05	7.29	6.16	0	0	0	1	0.06	0	0.17	0.35	0	0	0	1.46	0	2.72667	0.226667	-3.59	2.89e-06	0.000197275
PPOX	0.22	0	0	0	0.66	0.25	0	0.99	0.29	0	0	0	0	0	0.2	0	0	0	0.267778	0.0222222	-3.59	0.142511	0.781192
ABCA5	0	0	0	0.9	0	0.02	0	0	0.04	0	0	0	0	0.04	0.04	0	0	0	0.106667	0.00888889	-3.58	0.354973	0.947736
LMNTD1	0.04	0.09	0.09	0.17	0	0	0.33	0	0	0	0	0	0	0	0.03	0	0	0.03	0.08	0.00666667	-3.58	0.423095	0.963164
NLGN3	0	0	0	0	0.08	0	0	0.04	0	0	0	0	0	0	0	0.01	0	0	0.0133333	0.00111111	-3.58	0.743643	0.998786
ATP6V0A4	0	0	0	0	0	0	0.12	0	0	0	0	0	0	0	0	0.01	0	0	0.0133333	0.00111111	-3.58	0.743643	0.998786
SLC45A4	0	0	0	0	0	0.08	0	0	0.04	0	0	0	0.01	0	0	0	0	0	0.0133333	0.00111111	-3.58	0.743643	0.998786
EXOC3L1	0	0	0	0	0	0.97	0	0	0.02	0	0	0	0	0	0	0	0	0	0.11	0	-3.58	1	1
ABLIM1	0	2.63	0	12.43	0	0	0	0.98	0	0	0	0	0	0	0	0	0	1.35	1.78222	0.15	-3.57	0.000159869	0.00657187
VWA7	0	0	0.05	0.02	0.14	0	0	2.52	0	0	0.12	0	0.07	0	0	0.04	0	0	0.303333	0.0255556	-3.57	0.119415	0.733577
TNRC6C	2.88	0.67	0	1.12	0.15	0	0.53	1.04	0	0	0	0	0	0	0	0	0.54	0	0.71	0.06	-3.56	0.0172507	0.248604
CT45A6	1.49	0	0	0.4	0.8	0.02	0	0.23	0.24	0	0	0.19	0	0	0	0	0.08	0	0.353333	0.03	-3.56	0.0932174	0.662401
SLC48A1	0.07	0.07	0.29	0.88	0.27	0	0.97	0.07	0.21	0.04	0	0.06	0	0.05	0	0.04	0.05	0	0.314444	0.0266667	-3.56	0.11322	0.71829
CLEC4F	0	0	0.3	0.76	0	0	0	0	0	0	0	0	0.06	0	0.03	0	0	0	0.117778	0.01	-3.56	0.332457	0.940807
CALHM3	0.4	0	0	0	0	0	0.08	0	0.11	0	0	0	0	0	0	0.05	0	0	0.0655556	0.00555556	-3.56	0.469511	0.972577
RMI1	0.93	2.78	0	0	3.37	0.06	0	0	0	0.01	0.57	0	0	0	0	0	0	0.03	0.793333	0.0677778	-3.55	0.0119736	0.193785
DACH2	0.3	0.24	0	1.44	0.26	0.01	0.03	0.2	0.1	0	0	0.1	0	0	0	0	0.08	0.04	0.286667	0.0244444	-3.55	0.130784	0.759388
PDZRN4	0	0	0	0	0	0.19	1.14	0	0.08	0	0	0	0	0	0	0	0.05	0.07	0.156667	0.0133333	-3.55	0.263833	0.910106
T	0.27	0.09	0	0.11	0	0	0	0	0	0	0.02	0	0	0.02	0	0	0	0	0.0522222	0.00444444	-3.55	0.51885	0.980899
GLI4	0	0	0	0	6	0.5	0	0	0	0	0	0	0	0	0	0	0	0.56	0.722222	0.0622222	-3.54	0.0166432	0.242778
RAPGEFL1	0	2.55	0	0	0.48	0	0	0	0	0	0.26	0	0	0	0	0	0	0	0.336667	0.0288889	-3.54	0.101863	0.687295
AKAP4	0.05	0	0.05	0.1	0	0	0	0.15	0	0	0	0	0	0	0	0	0.03	0	0.0388889	0.00333333	-3.54	0.578153	0.987706
OPN1MW	0.35	0	0	0	0	0	0	0	0	0	0.03	0	0	0	0	0	0	0	0.0388889	0.00333333	-3.54	0.578153	0.987706
HIPK1	6.98	24.51	0	1.37	0	1.04	0	0	0	0	0	0	0	0	0	0	0	2.94	3.76667	0.326667	-3.53	4.69e-08	4.61e-06
SMPD4	0.03	0.01	0.01	0.13	0.07	0.01	1.23	0.01	0	0.01	0.01	0.01	0.06	0.01	0	0.01	0.01	0.01	0.166667	0.0144444	-3.53	0.250474	0.901949
CGB3	0.41	0.16	0	0	0	0.06	0	0.32	0	0	0	0	0	0	0	0	0	0	0.105556	0	-3.53	1	1
PHEX	0	9.55	6.65	6.6	12.09	1.45	0	7.89	0	0	0	0	0	0	0	0	0	3.86	4.91444	0.428889	-3.52	4.56e-10	6.12e-08
CNTN6	5.9	0	0.13	13.52	1.48	1.09	0	6	0.58	0	0	0	0	0.04	1.06	1.4	0	0	3.18889	0.277778	-3.52	5.09e-07	4.1e-05
VEPH1	0	4	0	5.33	2.38	1.36	0	0	3.59	0	0	0	0	0	0	0	1.45	0	1.85111	0.161111	-3.52	0.000129552	0.00548358
OSBPL10	2.16	1.65	0.78	0	0	0.41	0	1.06	0	0	0	0	0	0	0	0	0.53	0	0.673333	0.0588889	-3.52	0.0210824	0.284141
DNAAF3	0	0	0	0	3.49	0.01	0.11	0	0.07	0	0	0	0	0	0	0	0.2	0.12	0.408889	0.0355556	-3.52	0.0720114	0.586406
MMP27	0.42	0.04	0	0	0	0	0	0	0	0	0	0	0.04	0	0	0	0	0	0.0511111	0.00444444	-3.52	0.524738	0.981379
USP17L26	0.05	0.05	0.05	0	0	0	0.04	0.04	0	0	0.02	0	0	0	0	0	0	0	0.0255556	0.00222222	-3.52	0.652882	0.994034
ARSH	0.23	0	0	0	0	0	0	0	0	0	0.02	0	0	0	0	0	0	0	0.0255556	0.00222222	-3.52	0.652882	0.994034
MS4A6E	0	0	0	0	0	0.64	0	0	0.3	0	0	0	0	0	0	0	0	0	0.104444	0	-3.52	1	1
BAIAP3	0	0	0	0	1.93	0	1.72	0	0.33	0.35	0	0	0	0	0	0	0	0	0.442222	0.0388889	-3.51	0.0618221	0.542207
APOPT1	0.28	0.46	0	0	2.04	0	0	0.62	0.24	0.23	0.09	0	0	0	0	0	0	0	0.404444	0.0355556	-3.51	0.0740817	0.593932
ALKAL2	0.19	0.77	0.29	0.74	0	0.11	0.83	0.56	0.04	0.18	0	0	0	0	0	0	0.13	0	0.392222	0.0344444	-3.51	0.078541	0.611949
MAK	0	0.58	0	0.18	1.19	0.04	0	0.52	0	0	0.03	0	0	0	0	0	0.19	0	0.278889	0.0244444	-3.51	0.137837	0.772253
PRR19	0	0.26	0	0	0.25	0.03	0	0.26	0	0	0	0	0	0.07	0	0	0	0	0.0888889	0.00777778	-3.51	0.402045	0.958645
TNNT2	0.47	3.64	0.2	4.6	0.96	0.08	0.11	0	0	0	0	0.8	0	0	0	0	0.09	0	1.11778	0.0988889	-3.5	0.00301425	0.0704207
AFDN	0	1.18	0	3.28	4.72	0	0	0	0	0	0.79	0	0.02	0	0	0	0	0	1.02	0.09	-3.5	0.00458557	0.0969904
ACSL4	0	4.77	0	0	0.85	1.14	0	1.59	0.48	0	0	0	0	0	0	0	0.78	0	0.981111	0.0866667	-3.5	0.00544065	0.110141
SLC17A1	0.16	0	0	0.08	0	0	0	0.04	0.06	0	0	0	0	0	0	0	0	0.03	0.0377778	0.00333333	-3.5	0.585371	0.988799
MED12	0	0.01	1.08	0	0	0	0.01	0.02	0	0	0.01	0	0.07	0	0	0	0.01	0.01	0.124444	0.0111111	-3.49	0.323025	0.937555
DACT3	0	0	0	0	0	0	0	0	0.45	0	0	0	0	0	0	0.02	0	0.02	0.05	0.00444444	-3.49	0.530737	0.982206
ANKRD62	0.92	0	0	0	0	0	0	0	0	0	0	0	0	0	0	0	0	0	0.102222	0	-3.49	1	1
DIS3L	0.06	4.11	0.04	0	0.09	0.01	0.03	0.02	0	0.02	0.29	0	0.04	0.03	0	0.01	0	0	0.484444	0.0433333	-3.48	0.0512616	0.488014
EFCAB9	0.52	0.72	0.31	0.69	0.59	0.28	0.18	0.7	0.15	0	0	0	0	0.23	0	0	0.14	0	0.46	0.0411111	-3.48	0.0574675	0.520159
GABRB3	0.15	0	0.08	0	0.95	0.22	1.73	0	0.99	0.02	0.04	0	0	0.03	0.03	0	0	0.25	0.457778	0.0411111	-3.48	0.0582735	0.524579
FIGNL1	0	0	0	0.81	0	0.54	0	0.58	0.63	0.04	0	0	0	0.11	0	0.05	0.03	0	0.284444	0.0255556	-3.48	0.135547	0.767838
KLF14	0.49	0.2	0	0.25	0.1	0	0.04	0.15	0	0.03	0.08	0	0	0	0	0	0	0	0.136667	0.0122222	-3.48	0.300492	0.927438
PIGU	0	1.15	0	1.17	0	0	1.64	1.79	0	0	0	0	0.23	0	0.29	0	0	0	0.638889	0.0577778	-3.47	0.0254504	0.320527
SLFN11	0	1.06	0.38	0	0.22	0	1.11	0	0	0	0.03	0.14	0	0	0	0.02	0.06	0	0.307778	0.0277778	-3.47	0.1208	0.73666
MTUS2	0.28	1.2	0	0	0.35	0	0	0.16	0	0	0	0	0.04	0	0.03	0	0.11	0	0.221111	0.02	-3.47	0.18868	0.848954
AC106774.10	0	0	0	0.7	0.12	0.09	0	0	0.09	0	0	0	0	0	0	0	0	0.09	0.111111	0.01	-3.47	0.35103	0.946991
ALDH1A1	0.18	0.18	0	0.85	0.08	0.62	0.3	0.17	0.26	0	0	0.07	0.09	0	0.03	0.05	0	0	0.293333	0.0266667	-3.46	0.130341	0.758497
PSG8	0	0.35	0.31	0	0	0	0	0	0	0.06	0	0	0	0	0	0	0	0	0.0733333	0.00666667	-3.46	0.449422	0.968601
SSMEM1	0	0.37	0	0	0	0.05	0	0.48	0	0	0	0	0	0	0	0	0	0	0.1	0	-3.46	1	1
TBP	0.23	0.26	3.43	0.62	7.34	0.42	0.65	5.24	0.64	0.05	0.25	0.27	0.33	0.26	0	0.23	0.03	0.3	2.09222	0.191111	-3.45	5.42e-05	0.00258411
KCTD1	0.08	0	0.17	0	3.16	0.03	0.07	0.04	0.06	0	0.02	0.07	0	0	0.02	0.07	0.09	0.06	0.401111	0.0366667	-3.45	0.077172	0.606493
HDAC7	1.11	1.04	1.21	28.36	1.57	0	0.49	0.79	0	0.49	0.59	0	0	0.74	0	0.43	0.49	0.44	3.84111	0.353333	-3.44	4.67e-08	4.59e-06
AC020915.2	0	0.07	4	0	0	0.46	0.13	0.12	0	0	0	0	0.23	0	0.14	0	0.07	0	0.531111	0.0488889	-3.44	0.0422262	0.434263
CAPN9	3.11	0.58	0.31	6.71	2.21	0.98	1.97	0.47	0.23	0	0	0	0	0	0	0.22	1.32	0	1.84111	0.171111	-3.43	0.000159499	0.00656105
FCGR3B	16.98	167.96	0	58.13	39.44	67.76	0	23.72	13.68	12.23	0	0	0	2.95	0.04	0.12	15.54	5.35	43.0744	4.02556	-3.42	2.23e-74	2.08e-71
GTF2A2	0	0	0	5.93	3.29	0	0	0	0	0	0	0	0	0	0	0	0.86	0	1.02444	0.0955556	-3.42	0.00488114	0.101567
C7orf55-LUC7L2	0	8.67	0	0	0	0	0	0	0	0	0	0	0	0	0	0	0.81	0	0.963333	0.09	-3.42	0.00635698	0.123166
FAM13C	0.63	1.08	0.7	0.06	0.46	0	0	0.38	0	0	0.03	0	0.12	0.02	0	0.03	0	0.11	0.367778	0.0344444	-3.42	0.0919222	0.658915
MYO7A	0	0	0	0.04	0	0	0.28	0	0	0	0	0	0	0.03	0	0	0	0	0.0355556	0.00333333	-3.42	0.600326	0.990178
KIR2DL4	0	0.32	0	0	0	0	0	0	0	0.03	0	0	0	0	0	0	0	0	0.0355556	0.00333333	-3.42	0.600326	0.990178
AC131935.1	0.37	0.36	0	0	0	0	0	0	0.14	0	0	0	0	0	0	0	0	0	0.0966667	0	-3.42	1	1
RADIL	0.49	0	0	0	0	0	0	0.38	0	0	0	0	0	0	0	0	0	0	0.0966667	0	-3.42	1	1
ACTN2	1.28	2.9	0	0.99	4.64	0	0	4.03	0.1	0	0	0	0.55	0	0	0.44	0.32	0	1.54889	0.145556	-3.41	0.000546997	0.018092
CD59	7.76	0.09	0.1	0.09	1.38	0.56	0.08	0.09	0.04	0.06	0.05	0.08	0.09	0.07	0.03	0.05	0.46	0.07	1.13222	0.106667	-3.41	0.00313627	0.0726617
FGF16	1.31	0.13	0.13	0	0	0	0	0.13	0	0	0.07	0	0	0	0	0	0	0.09	0.188889	0.0177778	-3.41	0.227515	0.885503
UBE3B	0	0	0.07	0.56	0.68	0.05	0	0	0.02	0	0	0	0	0	0	0.04	0	0.09	0.153333	0.0144444	-3.41	0.276984	0.916312
SLC22A6	0.1	0.1	0.03	0.03	0.19	0.01	0.03	0.03	0.01	0	0	0.03	0	0	0	0.02	0	0	0.0588889	0.00555556	-3.41	0.500601	0.977588
CYTL1	4.35	0.07	7.96	6.17	1.25	0	0	9.95	0	1.98	0	0	0	0	0.84	0	0	0	3.30556	0.313333	-3.4	4.6e-07	3.73e-05
MXRA8	0.32	0	0.19	18.34	0.08	0	0.16	0.23	0.01	0.16	0.03	0.89	0.1	0.2	0	0.09	0.13	0.23	2.14778	0.203333	-3.4	4.8e-05	0.00232662
KLRG2	3.54	0.85	2.27	5.6	3.19	0.87	0	0.38	1.39	0	0.13	0.24	0	0	0.43	0.7	0.14	0.07	2.01	0.19	-3.4	8.37e-05	0.00376366
ZNF529	0.57	0.04	0.29	1.09	0.03	0.22	0.66	1.21	0.01	0.03	0.03	0.08	0.07	0.01	0.02	0.01	0.09	0.05	0.457778	0.0433333	-3.4	0.060544	0.53596
SPECC1	0	0.14	0.05	0.02	0.02	0	0.04	0	3.73	0.01	0	0.04	0.07	0.04	0	0.2	0	0.02	0.444444	0.0422222	-3.4	0.0645849	0.554807
LDHAL6A	0.12	0.23	0	0.08	0.55	0	0	0.28	0.01	0	0	0	0	0.09	0.01	0	0.02	0	0.141111	0.0133333	-3.4	0.297252	0.926294
SLURP2	0.12	0	0	0	0	0	0.62	0	0	0.07	0	0	0	0	0	0	0	0	0.0822222	0.00777778	-3.4	0.426323	0.963755
TRIP10	29.89	23.06	2.86	22.91	5.57	1.27	4.39	5.49	0	1.31	4.36	0.03	0.48	0.03	0.01	1.27	1.6	0.03	10.6044	1.01333	-3.39	1.91e-19	5.42e-17
ATP6V1E1	0	0	0	35.67	8.34	0	0	0	0	0	0	0	0	0	0	0	4.19	0	4.89	0.465556	-3.39	8.9e-10	1.15e-07
ATP6V0E2	0.04	0.04	0.04	9.31	0.04	3.48	0	8.38	0	0.03	0.02	0	0.04	0	1.74	0.14	0.03	0.03	2.37	0.225556	-3.39	1.99e-05	0.0010858
SECISBP2L	1.62	0.01	0.52	13.96	0.68	0.17	3.15	0.44	0.29	0.66	0.27	0.05	0.09	0.33	0.18	0.05	0.03	0.33	2.31556	0.221111	-3.39	2.5e-05	0.0013307
RABEP1	0	0.23	0	0	0	0.1	0.72	0	0.1	0.11	0	0	0	0	0	0	0	0	0.127778	0.0122222	-3.39	0.322294	0.937245
HOXB1	0.26	0.41	0	0	0	0	0.18	0.2	0	0	0.1	0	0	0	0	0	0	0	0.116667	0.0111111	-3.39	0.343911	0.945273
OR2T33	0	0.27	0	0	0	0	0.12	0	0.03	0	0	0	0	0	0	0.04	0	0	0.0466667	0.00444444	-3.39	0.549442	0.984571
PNMA6F	0.04	0	0	0.15	0	0	0	0	0.02	0	0	0	0	0.02	0	0	0	0	0.0233333	0.00222222	-3.39	0.672097	0.995202
CPNE9	0	0	0.21	0	0	0	0	0	0	0	0	0	0	0	0	0.02	0	0	0.0233333	0.00222222	-3.39	0.672097	0.995202
PKIG	0	0	0	0	40.15	0	0	27.44	0	0	0	0	6.51	0	0	0	0	0	7.51	0.723333	-3.38	3.49e-14	7.12e-12
GSE1	2.36	2.75	0	0	0	0.9	0	2.76	0	0	0	0	0	0	0	0.84	0	0	0.974444	0.0933333	-3.38	0.00628369	0.122104
PLEKHG3	1.4	0	0.02	0.02	0.3	1.57	0.02	0	0	0	0	0	0	0.02	0	0	0.28	0.02	0.37	0.0355556	-3.38	0.0924035	0.660221
OR56A5	0.08	0.46	0.16	0	0	0	0.13	0	0	0	0.08	0	0	0	0	0	0	0	0.0922222	0.00888889	-3.38	0.401068	0.958456
RPE	0	0	0	0	0	0	0	0.73	0	0	0	0	0	0	0	0	0.07	0	0.0811111	0.00777778	-3.38	0.430565	0.964652
AC004824.2	0	0.85	0	0	0	0	0	0	0	0	0	0	0	0	0	0	0	0	0.0944444	0	-3.38	1	1
ARHGAP27	2.22	2.32	0.04	0	11.2	0.01	6.51	1.14	0.78	0.02	0.02	0.03	0	0.03	0	2.17	0.04	0.04	2.69111	0.261111	-3.37	5.88e-06	0.00037204
C7orf50	0	0	0	0	0	0	4.66	0	0	0	0	0.28	0	0.17	0	0	0	0	0.517778	0.05	-3.37	0.0466981	0.461471
UHMK1	0.83	0.01	0	0.02	0.01	0.37	0	0.33	0.4	0.12	0.01	0.01	0.01	0.01	0	0.01	0.01	0.01	0.218889	0.0211111	-3.37	0.195827	0.856852
MRPL27	0.42	0.5	0.25	0.24	4.24	0.03	0.14	11.16	2.05	0.3	0.21	0.33	0.08	0.32	0	0.14	0.11	0.36	2.11444	0.205556	-3.36	5.95e-05	0.00280158
WIZ	2.35	0.89	0	0	2.17	0	0.02	2.7	0	0.17	0.57	0	0	0	0.06	0	0	0	0.903333	0.0888889	-3.35	0.00883588	0.156258
SPECC1L-ADORA2A	0	0.46	0	0	0.26	0	0.09	2.25	0	0	0	0	0	0	0	0.07	0	0.23	0.34	0.0333333	-3.35	0.107961	0.704447
BRSK2	0	0.81	0	0.31	0	0	0	0	0	0	0	0	0	0	0	0.11	0	0	0.124444	0.0122222	-3.35	0.33097	0.940622
FAM193B	0	0	0.81	0	0.02	0	0	0	0	0	0	0	0	0	0	0	0	0	0.0922222	0	-3.35	1	1
AL353572.3	0	0	0	0	0	0	0	0.83	0	0	0	0	0	0	0	0	0	0	0.0922222	0	-3.35	1	1
PDE1C	3.56	2.09	3.62	7.27	1.89	0	1.05	2.31	0	0.14	0.18	0	0.05	0	0	0.75	1.03	0	2.42111	0.238889	-3.34	1.83e-05	0.00101302
HAS3	0.71	0.02	3.04	0	0	0.11	0	0.38	0	0.12	0	0.08	0.03	0	0	0	0.19	0	0.473333	0.0466667	-3.34	0.0581365	0.523859
AVPR2	0	0.49	0	0.67	0.32	0	0	0.55	0	0	0	0	0	0	0	0	0.2	0	0.225556	0.0222222	-3.34	0.190849	0.851432
GNG3	0.82	0	0	0	0	0	0	0	0	0	0	0	0	0	0	0	0	0	0.0911111	0	-3.34	1	1
S100A14	0.24	18.2	2.29	13.35	2.4	1.49	17.05	3.27	1.37	0.8	0	0	0.99	1.08	0.09	1.94	0.94	0.09	6.62889	0.658889	-3.33	1.44e-12	2.55e-10
TMX3	0.53	22.69	0.19	0.32	0.01	0.41	0.3	16.53	0.33	0.84	0.85	0.17	0.52	0.42	0.26	0.01	0.09	0.94	4.59	0.455556	-3.33	3.79e-09	4.47e-07
DCP2	0.12	3.19	3.64	2.67	2.54	3.33	2.02	4.59	3.35	0.22	0	0.17	0	0	0	0	2.14	0	2.82778	0.281111	-3.33	3.76e-06	0.000250488
SYBU	0.03	0.05	13.05	0.03	0.38	1.05	0.02	0.44	0.78	0.15	0.03	0.56	0.03	0.22	0	0.43	0.13	0.02	1.75889	0.174444	-3.33	0.000263909	0.00996912
NFE2	3.24	0.24	0	0	0.05	0	0.12	3.39	0	0.09	0.32	0	0	0	0	0.16	0.1	0.03	0.782222	0.0777778	-3.33	0.0150207	0.226596
DCLK2	0	0.05	0	1.09	0	0.24	0.13	0	0	0	0.01	0	0	0	0.14	0	0	0	0.167778	0.0166667	-3.33	0.259967	0.907501
TRAPPC12	0	0	0	0	0	0	0.75	17.79	0	0.27	0.91	0	0	0.64	0	0.02	0	0.02	2.06	0.206667	-3.32	8.15e-05	0.00367782
GPER1	0	3.08	0.69	3.16	0.56	0.29	0	5.78	0.4	0.03	0	0.02	0	0	0	0.54	0.7	0.11	1.55111	0.155556	-3.32	0.000628236	0.0202026
AC022400.6	4.96	0.1	0.01	3.02	0.01	0.01	0.01	0.25	0.01	0.3	0.01	0	0.04	0.01	0	0.06	0.18	0.24	0.931111	0.0933333	-3.32	0.00806572	0.146228
CRYZL1	0	0	0.65	0	0.41	0	0	0	0.94	0	0.02	0.03	0	0.03	0	0.12	0	0	0.222222	0.0222222	-3.32	0.195375	0.856319
FGB	0	0.29	0	0	0.07	0.07	0	0	0.07	0	0	0	0	0	0	0	0.05	0	0.0555556	0.00555556	-3.32	0.51736	0.980663
TGM5	0.08	0.03	0	0	0	0	0.04	0.05	0	0	0	0	0	0	0	0	0.02	0	0.0222222	0.00222222	-3.32	0.682199	0.995855
CNGA2	0	0.1	0	0	0	0	0	0	0	0	0.01	0	0	0	0	0	0	0	0.0111111	0.00111111	-3.32	0.772172	0.999698
MCF2L	5.04	0	0	0.63	0.19	0.02	0	2.28	0	0.07	0.07	0	0.08	0	0	0.03	0.57	0	0.906667	0.0911111	-3.31	0.00897285	0.157986
IL1RAP	1.04	0.45	1.04	1.21	1.11	0.79	0.25	1.87	0	0	0.13	0.44	0	0	0	0	0	0.21	0.862222	0.0866667	-3.31	0.0108306	0.180602
PLEKHO2	1.28	0	0	1.21	0	0	0.97	0	0	0.33	0.01	0	0	0	0	0.01	0	0	0.384444	0.0388889	-3.31	0.0892305	0.649843
PDE4C	1.41	0.48	1.94	0	2.07	0.04	0.23	0.72	0.08	0.12	0	0.27	0.12	0	0	0	0.2	0	0.774444	0.0788889	-3.3	0.0159993	0.236483
DENND2A	0.06	0.04	1.38	37.12	0.06	2.34	0.02	0.12	0	0.04	0.45	2.32	0	0	0	0.25	1.15	0	4.57111	0.467778	-3.29	4.99e-09	5.79e-07
SRPX	0	0	13.09	0	0	0	0	0	0	0	0	0.88	0	0	0	0	0.46	0	1.45444	0.148889	-3.29	0.000973119	0.028873
ZNF682	0	0	0	0	3.03	0	0	0	0.2	0.04	0.04	0.04	0.02	0.02	0	0.17	0	0	0.358889	0.0366667	-3.29	0.101222	0.685588
RIPPLY3	0.07	0.32	0.33	0.65	0.87	0.03	0	0.47	0.1	0	0.02	0.05	0.13	0.05	0	0	0.04	0	0.315556	0.0322222	-3.29	0.124298	0.744925
ADCYAP1R1	1.19	0.68	0	0	0	0.13	0	0.44	0	0.12	0	0	0.13	0	0	0	0	0	0.271111	0.0277778	-3.29	0.154525	0.802813
NAA11	0.22	0.07	0.15	0	0	0	0	0	0.05	0	0	0	0	0	0	0	0.05	0	0.0544444	0.00555556	-3.29	0.523144	0.981379
FGL1	0	0	0.2	0	0.06	0	0.23	0	0	0	0	0	0	0	0	0	0.05	0	0.0544444	0.00555556	-3.29	0.523144	0.981379
TANGO6	4.49	1.54	1.93	8.21	0.09	3.46	8.75	17.36	1.06	0.04	0.37	0.11	0	1.35	0	1.21	1.54	0.22	5.21	0.537778	-3.28	4.59e-10	6.16e-08
NDUFC1	0	0	7.88	0	0	0	0	0	0	0	0	0	0	0	0	0.68	0	0.13	0.875556	0.09	-3.28	0.0105582	0.177315
CT45A1	0.89	0.12	3.61	5.07	3.59	0	0	12.43	1.48	0	0.06	0.52	1.63	0	0	0	0.61	0	3.02111	0.313333	-3.27	2.12e-06	0.000148837
TNNI2	0	6.63	3.94	0	2.66	0.4	4.48	0	0.19	0	0	0	0	1.71	0.19	0	0	0	2.03333	0.211111	-3.27	0.000100561	0.00440894
FAM110A	5.35	0	0	3.88	0	0	0	4.98	0	0	0	0	0	0	0	0	0	1.47	1.57889	0.163333	-3.27	0.00060458	0.0195965
SMTNL2	0	0.04	0.04	4.56	0	0	1.26	0	0	0	0.46	0	0.04	0.03	0	0	0.08	0	0.655556	0.0677778	-3.27	0.0270978	0.333155
RBFOX1	0.09	0.09	0.09	0.18	0	0	0	0.13	0	0	0	0	0	0	0	0	0.06	0	0.0644444	0.00666667	-3.27	0.488389	0.975547
UNC5D	0	0.06	0.03	0.04	0.06	0	0	0.1	0	0	0	0	0	0	0	0.01	0	0.02	0.0322222	0.00333333	-3.27	0.624179	0.991895
PPP1R27	0	0	0.05	0.14	0	0.06	0.04	0	0	0	0.03	0	0	0	0	0	0	0	0.0322222	0.00333333	-3.27	0.624179	0.991895
SEMG1	0	0.09	0	0.08	0.33	0.1	0	0.08	0.1	0	0	0	0	0	0	0	0	0	0.0866667	0	-3.27	1	1
TMEM131	0.92	15.08	22.18	1.45	1.33	0.52	0.84	20.13	6.09	0.67	0.79	0.77	0.77	0.97	0	1.45	0.72	1	7.61556	0.793333	-3.26	5.4e-14	1.08e-11
API5	0.04	0.08	2.04	7.74	0.04	0.93	0.27	0.04	0.01	0.02	0.32	0.03	0.11	0.09	0.46	0.08	0.03	0.03	1.24333	0.13	-3.26	0.00238824	0.05879
PRG2	2.6	3.99	0	0.05	0.39	0.56	0.78	1.81	0	0	0.26	0	0	0.54	0	0.08	0.07	0.11	1.13111	0.117778	-3.26	0.0037417	0.083104
TM2D2	0	0	0	0	0	0	2.88	0	0	0.13	0	0	0	0	0	0	0	0.17	0.32	0.0333333	-3.26	0.123094	0.742008
C8G	0.59	0	0	0	0.08	0	0	0	0	0	0	0.07	0	0	0	0	0	0	0.0744444	0.00777778	-3.26	0.457312	0.969926
CHN1	0.12	1.35	0.45	12.95	0.62	0	0.53	0.68	0	0.51	0.53	0.05	0.23	0.2	0	0	0	0.23	1.85556	0.194444	-3.25	0.000208314	0.00819068
MXRA7	0.23	8.49	0	0	1.99	0	0	0	0.77	0	0.01	0	0	0	0	1.2	0	0	1.27556	0.134444	-3.25	0.00213003	0.0537856
PYDC1	0.8	0.18	0	0	0.09	0	0	0	0.07	0	0	0	0	0	0	0	0.12	0	0.126667	0.0133333	-3.25	0.332974	0.941141
TMEM257	0	0.12	0.06	0.4	0.17	0.05	0.05	0.11	0.09	0	0.03	0	0.06	0	0	0	0	0.02	0.116667	0.0122222	-3.25	0.352372	0.947225
ZDHHC5	0.03	0.1	0.34	0	0.02	0.15	0.07	0.05	0	0.02	0.01	0	0	0	0	0.01	0.02	0.02	0.0844444	0.00888889	-3.25	0.429245	0.964554
AC004754.1	0	0	0.07	0	0	0.03	0	0.09	0	0.02	0	0	0	0	0	0	0	0	0.0211111	0.00222222	-3.25	0.692664	0.996364
DSG1	0	0.09	0.07	0	0	0	0.02	0	0.01	0	0.01	0	0	0	0	0	0	0.01	0.0211111	0.00222222	-3.25	0.692664	0.996364
TEK	21.32	0	0	74.89	9.39	0	0	18.73	0	0	4.15	0	0	0	0	0	3.65	5.33	13.8144	1.45889	-3.24	5.29e-24	1.86e-21
GAPT	0.55	0.65	0.21	0.07	0.2	0.01	0.06	6.59	0.15	0.17	0.19	0.14	0.1	0.05	0.01	0.17	0.05	0.02	0.943333	0.1	-3.24	0.0083293	0.149779
TUBA4A	0	0.43	5.16	13.32	0.06	0	0	0.95	0	0.19	0.8	0	0	0.7	0.2	0	0	0.23	2.21333	0.235556	-3.23	5.38e-05	0.00257098
AC023055.1	4.1	0	0	0	0	0.63	0	3.36	0	0	0	0	0.86	0	0	0	0	0	0.898889	0.0955556	-3.23	0.0100499	0.171431
AC005358.1	1.17	0	1.28	0.07	0.71	0	1.36	1.12	0	0.37	0	0	0.07	0	0	0	0.17	0	0.634444	0.0677778	-3.23	0.0307361	0.360366
APP	2.23	7.05	6.8	15.85	282.68	1.12	2	5.28	0.81	5.88	1.98	6.62	3.1	3.86	0.42	3.47	4.71	4.62	35.98	3.85111	-3.22	1.78e-59	1.36e-56
PBRM1	0.87	1.72	1.13	1.88	1.86	0	0	2.12	0	0.01	0.47	0	0	0	0.02	0.53	0	0	1.06444	0.114444	-3.22	0.00519179	0.106225
TBC1D7	2.85	0.17	0.06	2.18	0	0.16	0	2.3	0	0.17	0.15	0.05	0	0.34	0	0	0.12	0	0.857778	0.0922222	-3.22	0.012109	0.19546
CT45A2	1.13	0.18	0.66	3.93	0.4	0.05	0	0.46	0	0	0	0	0	0	0	0	0.73	0	0.756667	0.0811111	-3.22	0.0183823	0.259375
JMJD7-PLA2G4B	0	0.86	0	0.29	0	0	0	0.71	0	0	0	0	0.13	0	0.07	0	0	0	0.206667	0.0222222	-3.22	0.218142	0.877432
CUL1	0	0	0	0	0	6.31	0	18.1	0	0	2.63	0	0	0	0	0	0	0	2.71222	0.292222	-3.21	8.22e-06	0.000500395
CCDC88B	0.65	5.96	0	0	0.69	0.01	0	0.2	0	0.02	0.01	0	0	0.15	0	0.06	0.43	0.14	0.834444	0.09	-3.21	0.0133975	0.209517
SLC38A7	0	0	4.06	0	0	0	0	1	0.2	0	0.57	0	0	0	0	0	0	0	0.584444	0.0633333	-3.21	0.0386656	0.41222
NEIL2	0	0	1.32	0.03	0	0.7	0	0	0.27	0.06	0.05	0	0	0	0	0.14	0	0	0.257778	0.0277778	-3.21	0.169202	0.823635
STRIP1	0.09	0.09	0	0	0	0	0.06	0.11	0.02	0	0	0.04	0	0	0	0	0	0	0.0411111	0.00444444	-3.21	0.583235	0.988573
AC005493.1	0	0	0	0	0	0	0.74	0	0	0	0	0	0	0	0	0	0	0	0.0822222	0	-3.21	1	1
RPL34	0	0.49	1.83	1.1	2.21	649.81	66.36	100.5	1092.28	0	24.86	0.26	0	0	125.45	0	58.11	0	212.731	23.1867	-3.2	0	0
KPNB1	0.49	0.36	0.2	0.33	0.26	1.99	1.66	13.68	0.08	0.22	0.36	0.29	0.28	0.28	0.06	0.01	0.25	0.33	2.11667	0.231111	-3.2	8.53e-05	0.0038259
CDK19	0	4.97	0.13	0.39	0	0	0	0.1	1.13	0	0	0	0	0.59	0	0	0	0.14	0.746667	0.0811111	-3.2	0.0194914	0.269789
OR1D2	0	0.15	0	0	0	0	0.4	0	0	0	0	0	0	0	0	0	0	0.06	0.0611111	0.00666667	-3.2	0.504307	0.978195
GNPAT	0.38	0.33	0.06	3.42	0.39	5.67	0.14	0.03	9.49	0.02	0.03	1.23	0.46	0.02	0.02	0.19	0.17	0.04	2.21222	0.242222	-3.19	5.96e-05	0.00280278
ARAP3	3.3	5.39	0.1	2.06	0.89	1.04	0.02	1.39	0.03	0	0.07	0	0	0.3	0	0	0.33	0.86	1.58	0.173333	-3.19	0.000695411	0.0219898
SULT1A3	7.81	0.85	1.27	1.84	0	0	0.11	0	0	0	0	0.64	0	0	0	0	0.14	0.52	1.32	0.144444	-3.19	0.00192611	0.0496844
CCDC160	0	0	0	0	1.55	0	0	0	0	0	0	0	0	0.17	0	0	0	0	0.172222	0.0188889	-3.19	0.262828	0.909303
GPHB5	0.27	0	0	0	0	0	0.46	0	0	0	0	0	0	0	0	0	0	0	0.0811111	0	-3.19	1	1
NPPB	0.42	0	0.11	0	0.2	0	0	0	0	0	0	0	0	0	0	0	0	0	0.0811111	0	-3.19	1	1
DEFB121	0	0.37	0	0	0	0	0	0.36	0	0	0	0	0	0	0	0	0	0	0.0811111	0	-3.19	1	1
ITM2B	8.57	0	2.09	0	25.98	0	0	0	0	0	0	0	4.05	0	0	0	0	0	4.07111	0.45	-3.18	5.46e-08	5.3e-06
COX11	0.09	0.03	0.03	0.03	5.59	0.02	0.02	0.42	1.03	0.11	0.16	0.02	0.14	0.02	0.01	0.02	0.3	0.02	0.806667	0.0888889	-3.18	0.0154757	0.231106
IL11RA	0.51	0	0	1.64	0	1.67	0	0.41	1.21	0.57	0	0	0	0	0	0	0	0.03	0.604444	0.0666667	-3.18	0.0361411	0.396984
TSPAN1	0	0	0	0	17.64	0	15.86	13.79	0	0	0	5.25	0	0	0	0	0	0	5.25444	0.583333	-3.17	6.84e-10	8.96e-08
45177	2.14	4.76	1.34	3.42	5.17	0	0	0.02	0	0	0.49	0.02	0	0.02	0	0.89	0.43	0.02	1.87222	0.207778	-3.17	0.000230479	0.00890697
PADI4	6.34	4.41	0	0	0.09	0	0	0	0.13	0	0	0	0	0	0	0.17	1.05	0	1.21889	0.135556	-3.17	0.00297369	0.0696526
KIF27	0	0	0	1.18	1.96	0.45	0	4.04	0	0	0	0	0	0	0	0.85	0	0	0.847778	0.0944444	-3.17	0.0132699	0.208096
IL1F10	0.21	0.05	0	0.31	0.2	0.04	0	0	0	0	0.05	0	0	0	0	0	0.04	0	0.09	0.01	-3.17	0.419486	0.962532
OR8B3	0	0.53	0	0	0	0	0.13	0	0.06	0	0	0	0	0	0	0.08	0	0	0.08	0.00888889	-3.17	0.446572	0.968162
ATP6V1G2	0	0.54	0	0	0	0	0	0	0	0	0	0	0	0	0	0.06	0	0	0.06	0.00666667	-3.17	0.509788	0.97919
AKR1D1	0	0	0.28	0	0.06	0	0.11	0	0	0	0	0.02	0	0	0	0.03	0	0	0.05	0.00555556	-3.17	0.54735	0.984116
ZNF676	0	0	0	0	0.45	0	0	0	0	0.01	0	0	0	0.04	0	0	0	0	0.05	0.00555556	-3.17	0.54735	0.984116
NLRP9	0.15	0.04	0	0	0.04	0.02	0	0	0.02	0	0	0	0	0	0	0	0.03	0	0.03	0.00333333	-3.17	0.641142	0.993157
USP17L25	0	0.05	0.05	0	0	0	0.04	0.04	0	0	0.02	0	0	0	0	0	0	0	0.02	0.00222222	-3.17	0.703522	0.996895
USP29	0	0.09	0	0	0	0	0	0	0	0	0.01	0	0	0	0	0	0	0	0.01	0.00111111	-3.17	0.787849	0.999996
ANKRD30A	0	0.06	0	0.03	0	0	0	0	0	0	0.01	0	0	0	0	0	0	0	0.01	0.00111111	-3.17	0.787849	0.999996
ARHGDIA	112.86	104.31	0	92.64	0	0	0	40.64	0	0	0	0	0	0	0	0	39.18	0	38.9389	4.35333	-3.16	3.97e-63	3.17e-60
NDRG2	8.3	1.44	10.78	15.24	28.92	1.24	0.55	1.53	0.21	0.86	0.14	1.05	2.14	0.67	0	2.44	0.34	0	7.57889	0.848889	-3.16	1.4e-13	2.74e-11
MED17	0.61	11.06	1.68	1.14	8.66	1.28	6.9	1.03	0.43	0.7	0.16	0.95	0.03	0.26	0.66	0.27	0.46	0.18	3.64333	0.407778	-3.16	2.92e-07	2.47e-05
TRIM26	0	0	0	9.9	2.03	0	2.59	0	0	1.62	0	0	0	0	0	0	0	0	1.61333	0.18	-3.16	0.000637381	0.0204221
EI24	1.74	1.29	0.45	0	1.11	0.53	0.69	0.77	2.63	0	0.14	0	0.48	0	0	0	0.18	0.23	1.02333	0.114444	-3.16	0.00655545	0.125868
WWOX	0	4.66	0	0	0	0	0	0	0	0	0.52	0	0	0	0	0	0	0	0.517778	0.0577778	-3.16	0.0530292	0.497553
NIPA1	0	0	0.27	0.02	0	0	1.98	0.08	1.84	0.05	0.01	0	0.05	0.1	0.02	0.01	0.04	0.19	0.465556	0.0522222	-3.16	0.0668695	0.564718
HECW2	6.63	0.33	5.09	22.3	4.03	1.33	0.2	3.42	3.4	0.15	1.97	2.42	0.1	0	0	0.04	0.53	0.04	5.19222	0.583333	-3.15	9.48e-10	1.22e-07
GFRA1	0	0	0	11.35	3.28	1.65	0	0	0.32	0	0	0	0	0	0.56	0.32	0	0.99	1.84444	0.207778	-3.15	0.000268077	0.0100956
ARG1	4.55	2.68	0	3.72	0.14	1.87	0	0.55	1.11	0.06	0	0	0	0	0	0.18	1.17	0.24	1.62444	0.183333	-3.15	0.000629019	0.0202213
TMEM120A	0	0	0.76	0	1.38	1.35	0	3.01	0	0	0	0	0	0	0	0	0.73	0	0.722222	0.0811111	-3.15	0.0224953	0.296253
HAP1	0.07	0.02	0.23	0.66	0	0.09	0	0.07	0.01	0	0	0.06	0	0	0	0.01	0.05	0.01	0.127778	0.0144444	-3.15	0.337803	0.942627
CCDC175	0	0	0	0.2	0	0	0	0.42	0.18	0	0.09	0	0	0	0	0	0	0	0.0888889	0.01	-3.15	0.423561	0.9633
MTRNR2L5	0	0	0	0	0.56	0	0	0	0.15	0	0	0	0	0	0	0	0	0	0.0788889	0	-3.15	1	1
EFNA2	0.23	0.23	0	0	0.15	0	0.07	0	0.03	0	0	0	0	0	0	0	0	0	0.0788889	0	-3.15	1	1
RPL9	0	0	0	0	0.09	7.58	0	0.09	0	0	0.49	0	0	0	0	0.26	0.13	0	0.862222	0.0977778	-3.14	0.0128375	0.203402
PYROXD2	0	0.82	2.75	0	0	0	1.19	0	0	0	0	0.54	0	0	0	0	0	0	0.528889	0.06	-3.14	0.0513387	0.488294
PSMB11	0.14	0.2	0	0	0	0.03	0	0.07	0	0	0	0	0	0	0.05	0	0	0	0.0488889	0.00555556	-3.14	0.553687	0.984885
IL6	201.46	112.37	1.74	182.15	14.34	4.62	40.71	27.05	0.05	2.05	1.13	2.85	14.13	0.51	0.8	4.23	39.29	1.95	64.9433	7.43778	-3.13	5.26e-103	6.37e-100
XRCC6	0	86.29	0	173.81	2.46	0	26.46	0	0	0	2.07	0	25.45	3.67	0	1.81	0	0	32.1133	3.66667	-3.13	6.15e-52	4.13e-49
SEMA3G	16.4	32.84	0.09	27.96	13.72	1.77	0.01	14.59	0.07	0.1	1.6	2.43	0	0.09	0	1.47	3.09	3.47	11.9389	1.36111	-3.13	2.27e-20	6.69e-18
FGF1	0.02	5.15	0.02	0	2.56	0.75	4.29	0.02	1.67	0.86	0.75	0	0	0	0	0.02	0.01	0.01	1.60889	0.183333	-3.13	0.000684968	0.0216961
SERP1	1.44	0	0	4.55	1.9	0	0	2.02	0	0	1.13	0	0	0	0	0	0	0	1.10111	0.125556	-3.13	0.00497486	0.102995
FBXL13	0.16	0.08	0.4	0.33	0.73	0.03	0.25	3.26	0.02	0	0.08	0.21	0.18	0	0.02	0.09	0.02	0	0.584444	0.0666667	-3.13	0.0407493	0.425003
MYOZ3	0.6	1.04	0	1.05	0.81	0.1	0.38	0.82	0.2	0	0.26	0	0	0	0	0	0.31	0	0.555556	0.0633333	-3.13	0.0460304	0.457316
KRT13	0.5	0.99	0	0	0	0	0	0	0	0	0	0	0	0	0	0.03	0.14	0	0.165556	0.0188889	-3.13	0.276184	0.916012
COG3	0.08	0.06	0.05	11.93	0.05	2.71	0.03	0.14	9.69	0.12	0.1	0.01	0.03	0.05	0.02	0.46	0.06	1.99	2.74889	0.315556	-3.12	9.36e-06	0.000562244
BDNF	1.28	2.69	2.85	4.65	3.06	0.1	0	1.34	1.37	0	0	0	0.63	0	0	0.24	0.44	0.68	1.92667	0.221111	-3.12	0.00020711	0.00815227
TBXAS1	0	7.88	1.28	0.1	0.05	0.02	1.99	0.05	0.02	0.03	0.03	0.04	0.15	0.23	0.02	0.74	0.03	0.04	1.26556	0.145556	-3.12	0.00265051	0.0637635
ARHGAP42	1.57	0	0.39	1.43	4.6	0.09	0.13	0.61	0.24	0.04	0.31	0.39	0	0.1	0	0	0	0.2	1.00667	0.115556	-3.12	0.0073245	0.13641
CTXN2	0.41	0.08	0.05	0	0.29	0	0	0	0.3	0	0.05	0	0	0.04	0	0	0	0.04	0.125556	0.0144444	-3.12	0.343822	0.945273
SERPIND1	0	0	0	0	0	0	0	0.52	0	0	0	0	0	0	0	0	0.06	0	0.0577778	0.00666667	-3.12	0.521028	0.980985
SCN2A	0	0	0	0	0	0.13	0	0	0.13	0	0	0	0	0.03	0	0	0	0	0.0288889	0.00333333	-3.12	0.649977	0.99392
PRSS58	0	0.26	0	0	0	0	0	0	0	0	0.03	0	0	0	0	0	0	0	0.0288889	0.00333333	-3.12	0.649977	0.99392
TMEM225	0	0.13	0.2	0	0.13	0.13	0	0	0.1	0	0	0	0	0	0	0	0	0	0.0766667	0	-3.12	1	1
BLOC1S6	2.04	0.72	0.84	1.01	0.59	0.34	0	0.45	0.3	0	0	0	0	0	0	0.18	0	0.55	0.698889	0.0811111	-3.11	0.0257974	0.323383
NAALAD2	0.86	0.13	2.68	0.17	0	0.18	0	1.04	0.2	0	0	0.25	0.13	0	0	0	0	0.23	0.584444	0.0677778	-3.11	0.0414599	0.429597
B3GALNT1	0	0.22	0.82	0.02	0.3	0	0	0.37	0	0	0	0	0	0.03	0	0	0.02	0.15	0.192222	0.0222222	-3.11	0.241967	0.895873
LMX1A	0.29	0.2	0	0	0	0.05	0.03	0.12	0	0	0.02	0.03	0	0	0	0	0.03	0	0.0766667	0.00888889	-3.11	0.460211	0.970469
PEAR1	1.69	0	1.78	2.37	1.61	0	0	1.56	0	0	0	1.05	0	0	0	0	0	0	1.00111	0.116667	-3.1	0.00768292	0.141193
AGFG1	2.25	1.99	0.02	0.02	1.64	0.02	0.39	0.02	0	0.04	0.04	0.42	0.01	0.03	0.16	0.01	0.01	0.02	0.705556	0.0822222	-3.1	0.025229	0.318623
HIVEP2	0	0.01	0	0.58	0.84	0	0	0.88	0	0	0	0	0	0.27	0	0	0	0	0.256667	0.03	-3.1	0.177372	0.83387
ALG3	0	0	0	0	0	0.1	0	0	0.67	0	0	0	0	0	0	0.09	0	0	0.0855556	0.01	-3.1	0.436108	0.966036
CIDEA	0.18	0.17	0	0.34	0	0	0	0.08	0	0	0.09	0	0	0	0	0	0	0	0.0855556	0.01	-3.1	0.436108	0.966036
AHRR	0.03	0	0	0	0	0.23	0.05	0.12	0	0	0	0	0	0	0	0.05	0	0	0.0477778	0.00555556	-3.1	0.560146	0.985633
KRTAP10-10	0	0.26	0	0	0.06	0	0.11	0	0	0	0	0	0	0	0	0	0	0.05	0.0477778	0.00555556	-3.1	0.560146	0.985633
TEX33	0.25	0.13	0	0	0	0	0.05	0	0	0	0	0	0	0.05	0	0	0	0	0.0477778	0.00555556	-3.1	0.560146	0.985633
NGF	2.22	0	0	0	0.66	0.05	0.47	0	0	0	0.35	0	0	0	0	0	0.05	0	0.377778	0.0444444	-3.09	0.102223	0.688509
OR6M1	0	0.55	0	0	0.13	0	0	0	0	0.08	0	0	0	0	0	0	0	0	0.0755556	0.00888889	-3.09	0.464887	0.971223
ALPL	4.57	8.37	0	8.87	4.56	0	0	0	0.09	0	0	0.5	0	0	0	2.39	0.23	0	2.94	0.346667	-3.08	5.2e-06	0.000333765
TSPOAP1	0.13	0	0	0	1.06	0	0	1.18	0	0.01	0	0	0	0	0	0	0.27	0	0.263333	0.0311111	-3.08	0.172845	0.828201
TMEM88B	0	0.29	0	0	0	0	0	0	0.38	0	0	0	0	0	0	0	0	0	0.0744444	0	-3.08	1	1
SEMA3D	6.66	2.95	0.43	11.74	5.3	0.15	0.9	4.52	0.08	0	0.22	0.62	0.01	0.09	0.19	1.26	0.38	1.12	3.63667	0.432222	-3.07	4.21e-07	3.45e-05
SLC5A1	2.38	6.61	0.89	2.57	4.87	0.37	0.5	4.45	1.12	0	0	0.23	0	0	0	0.49	2.11	0	2.64	0.314444	-3.07	1.64e-05	0.000921634
WDR19	0.02	0	0.02	13.67	0.02	6.58	0.73	0.02	1.65	0.23	0.32	0.01	0.85	0.01	0.28	0.99	0.01	0.01	2.52333	0.301111	-3.07	2.55e-05	0.00135341
CFAP57	0.17	0	0.09	1.03	2.19	0.76	5.98	3.91	0.27	0	0.13	0.16	0	0.08	0	0.19	1.04	0.12	1.6	0.191111	-3.07	0.000802444	0.0246981
EDEM2	0.62	0	2.71	0	0	0	0	0.52	0	0	0.46	0	0	0	0	0	0	0	0.427778	0.0511111	-3.07	0.0830821	0.628608
TAMM41	0.6	1.54	0.12	0	0	0	0	0	0	0.07	0.06	0.1	0	0	0.04	0	0	0	0.251111	0.03	-3.07	0.184226	0.842904
G6PC2	0.72	0	1.03	0	0.06	0.02	0.1	0.23	0.02	0	0	0	0	0	0	0.1	0.16	0	0.242222	0.0288889	-3.07	0.192019	0.852355
DMD	1.46	0.28	8.8	20.68	10.42	2.7	0.44	9.26	3.4	0	0.05	0.94	2.17	0.11	0	0.12	3.48	0	6.38222	0.763333	-3.06	2.19e-11	3.45e-09
ANKRD46	5.95	7.56	0	1.84	0	0.15	1.03	10.93	14.09	1.9	0	1.56	0.19	0	0	0.01	0.21	1.12	4.61667	0.554444	-3.06	1.29e-08	1.39e-06
RASGRP1	0.09	0.06	2.8	1.76	0.01	0.05	0.15	0	2.01	0.15	0.03	0.02	0.14	0.28	0.01	0.03	0.08	0.09	0.77	0.0922222	-3.06	0.0201294	0.275659
MTERF1	0	0	2.1	0	0.93	0	0.08	0	1.56	0	0	0	0	0	0.56	0	0	0	0.518889	0.0622222	-3.06	0.0564938	0.515176
EFCC1	1.16	0.7	0.25	0	0	1.37	0	0.78	0	0	0	0	0	0	0	0.51	0	0	0.473333	0.0566667	-3.06	0.0684212	0.571469
PIK3R5	0.6	0.33	0.95	0	0	0	0	0.79	0	0	0.32	0	0	0	0	0	0	0	0.296667	0.0355556	-3.06	0.149226	0.793439
COLCA2	0.67	0	0	0.58	0	0	0	0	0	0	0	0	0	0	0	0	0	0.15	0.138889	0.0166667	-3.06	0.323856	0.937975
PADI6	0.12	0.45	0	0.09	0	0.01	0	0.06	0.02	0.04	0.03	0	0	0	0	0	0	0.02	0.0833333	0.01	-3.06	0.444754	0.967613
45183	0.19	0	0	0.04	0	0	0	0	0.02	0	0.03	0	0	0	0	0	0	0	0.0277778	0.00333333	-3.06	0.659064	0.994556
SLITRK6	2.36	1.12	1.78	13.33	20.29	1.25	1.51	2.75	12.87	0.28	0.03	0.56	1.52	0.08	0.18	0.41	3.01	0.82	6.36222	0.765556	-3.05	2.5e-11	3.91e-09
LINC00094	1.48	0	2.99	6.53	0	0.05	0	6.86	0.45	0.15	0	0.03	0	0	0	0.6	1.43	0	2.04	0.245556	-3.05	0.000157828	0.00650412
CABIN1	0.78	1.22	0	1.06	0.09	0	0	0	0	0	0.38	0	0	0	0	0	0	0	0.35	0.0422222	-3.05	0.11775	0.729967
PCNX1	6.99	6.44	0.01	10.44	11.67	0	0.01	0.03	0.03	0.06	0.01	0	4.18	0	0	0.03	0	0.05	3.95778	0.481111	-3.04	1.51e-07	1.35e-05
TEKT3	0	0	0	0	1.71	0	1.9	0	0	0.16	0	0	0	0	0	0.07	0.21	0	0.401111	0.0488889	-3.04	0.0947697	0.667547
HCFC1	0.03	0.18	0.07	0.06	0.6	0.02	2.51	0.06	0	0.25	0.01	0.02	0.08	0	0	0.04	0	0.03	0.392222	0.0477778	-3.04	0.098462	0.678078
AC011448.1	0.92	1.05	0	0	0	0	0	0	0	0	0	0	0.19	0.05	0	0	0	0	0.218889	0.0266667	-3.04	0.217073	0.87676
POU6F2	0	0	0	0	0.35	0	0	0.06	0	0	0	0	0	0	0.05	0	0	0	0.0455556	0.00555556	-3.04	0.573445	0.987132
PLGLB1	0	0	0	0	0	0	0	0.65	0	0	0	0	0	0	0	0	0	0	0.0722222	0	-3.04	1	1
WNT4	0	0	0	0	0	0	0.65	0	0	0	0	0	0	0	0	0	0	0	0.0722222	0	-3.04	1	1
AKAP12	151.88	52.84	0	73.29	0	7.47	0	61.11	0	7.53	0	33.47	0	0	0	1.56	0	0	38.51	4.72889	-3.03	4.86e-60	3.73e-57
FXYD1	53.66	0	2.56	0	1.57	0.06	1.28	14.65	4.44	0.09	0.23	1.31	1.89	0	0	1.62	4.19	0.22	8.69111	1.06111	-3.03	7.6e-15	1.61e-12
ACOXL	0	3.55	0	1.58	0	0	0.03	0.79	0.01	0	0	0.32	0.24	0	0	0.02	0.04	0.11	0.662222	0.0811111	-3.03	0.0320024	0.36926
OTUB2	0	0	1.14	0	0.29	0.04	0	0	0.08	0	0	0	0	0.08	0	0.11	0	0	0.172222	0.0211111	-3.03	0.274232	0.914979
TSPAN3	6.62	0	0	123.46	0	2.8	7.91	0	0	1.25	5.35	0	0	0	0	0	10.73	0	15.6433	1.92556	-3.02	2.22e-25	8.24e-23
CNNM3	0.06	0.04	2.51	0.02	7.58	0.32	0.61	0.02	0.13	0.1	0.12	0.07	0.74	0.03	0.17	0.03	0.07	0.06	1.25444	0.154444	-3.02	0.00319913	0.0737883
TDRD9	1.2	0.72	0.28	0	0.47	0.88	0	1.49	0.38	0	0.52	0.04	0	0.11	0	0	0	0	0.602222	0.0744444	-3.02	0.0412852	0.428467
KCNB2	0.65	0.72	0.04	1.28	0.25	0.03	0.05	0.53	0.02	0	0.06	0	0.12	0.06	0.01	0.04	0.15	0	0.396667	0.0488889	-3.02	0.0974611	0.675258
PHKG1	0.85	0.2	0.1	0	0	0.01	0	1.76	0.01	0.17	0	0	0	0	0	0	0.07	0.12	0.325556	0.04	-3.02	0.132977	0.763627
PPIP5K1	1.57	0.63	0.05	0	0.02	0	0	0	0	0	0	0	0.08	0.01	0	0.01	0.18	0	0.252222	0.0311111	-3.02	0.186405	0.845758
LDHC	0	0	0.41	0.83	0.22	0	0	0	0	0	0	0.18	0	0	0	0	0	0	0.162222	0.02	-3.02	0.289251	0.922272
FAM189A2	0	0	1.39	0.07	0	0	0	0	0	0	0.04	0.03	0	0	0.06	0	0.05	0	0.162222	0.02	-3.02	0.289251	0.922272
WDR91	0.02	0.08	0.02	0.02	0.02	0.26	0.01	0.81	0.06	0.01	0	0.01	0.02	0.01	0.01	0.01	0.08	0.01	0.144444	0.0177778	-3.02	0.317117	0.935665
GSTA3	0	0	0	0	0	0	0	0	0.73	0	0	0	0.09	0	0	0	0	0	0.0811111	0.01	-3.02	0.453636	0.969182
OR5B3	0.31	0.15	0	0	0	0	0	0.15	0.03	0	0	0	0	0	0	0	0	0	0.0711111	0	-3.02	1	1
IL25	0	0	0.22	0	0	0	0	0.42	0	0	0	0	0	0	0	0	0	0	0.0711111	0	-3.02	1	1
C3orf56	0	0	0	0.56	0	0	0	0.08	0	0	0	0	0	0	0	0	0	0	0.0711111	0	-3.02	1	1
ABHD1	0.13	0	0.61	0.13	0	0	0.46	0.84	0	0.2	0.07	0	0	0	0	0	0	0	0.241111	0.03	-3.01	0.197296	0.858887
RPS4Y1	27.55	0	0	0	0	61.54	0	51.61	22.25	13.26	0	0	0	0	7.07	0	0	0.04	18.1056	2.26333	-3	6.37e-29	2.65e-26
SERTM1	1.68	4.47	4.52	9.06	5.42	0.35	0.41	3.72	1.17	0	0	0.45	0.86	0	0.1	1.33	0.59	0.52	3.42222	0.427778	-3	1.22e-06	9.08e-05
RNF217	0.92	3.62	0	2.23	0	0.01	0	6.77	0.69	0	0	0	0	0	0.48	0	1.3	0	1.58222	0.197778	-3	0.000969447	0.0287878
TRRAP	0.01	3.25	0.13	0.57	0.26	0.01	0	1.74	0.44	0	0	0.01	0.62	0.13	0	0.04	0	0	0.712222	0.0888889	-3	0.0268051	0.330977
CLRN1	0.1	0.15	0	0	0.29	0	0.21	0.29	0	0	0.05	0.08	0	0	0	0	0	0	0.115556	0.0144444	-3	0.3726	0.952308
GJB6	0.04	0.76	0	0	0	0	0	0	0	0.02	0	0	0	0	0	0	0.08	0	0.0888889	0.0111111	-3	0.434217	0.965485
PRODH2	0.43	0.13	0	0	0	0	0	0.08	0	0	0	0	0.08	0	0	0	0	0	0.0711111	0.00888889	-3	0.484278	0.974986
SLC16A12	0.08	0.11	0	0.05	0	0	0	0	0	0	0	0	0	0	0	0	0.03	0	0.0266667	0.00333333	-3	0.66842	0.995116
KIAA0319	0	0	0.03	0	0.03	0	0	0	0.02	0	0.01	0	0	0	0	0	0	0	0.00888889	0.00111111	-3	0.804685	0.999996
TRIM64B	0	0.08	0	0	0	0	0	0	0	0	0.01	0	0	0	0	0	0	0	0.00888889	0.00111111	-3	0.804685	0.999996
NBPF14	0.02	0.06	0	0	0	0	0	0	0	0	0	0	0	0	0.01	0	0	0	0.00888889	0.00111111	-3	0.804685	0.999996
AC106774.8	0	0	0	0	0	0	0	0.58	0.05	0	0	0	0	0	0	0	0	0	0.07	0	-3	1	1
AC002996.1	0	0	0	0	0	0	0.63	0	0	0	0	0	0	0	0	0	0	0	0.07	0	-3	1	1
45181	0.4	0	0	0.09	0	0	0	0.1	0.04	0	0	0	0	0	0	0	0	0	0.07	0	-3	1	1
IRF2	18.93	41.57	0.35	34.58	0.18	7.77	7.7	1.15	0.9	0.12	0.31	0.1	0.09	0.14	8.5	0.02	1.64	3.29	12.57	1.57889	-2.99	1.56e-20	4.63e-18
RSPH1	0	0	0	0	15.05	0	0	0	0	0	0	0	1.89	0	0	0	0	0	1.67222	0.21	-2.99	0.000703678	0.0221909
ZGPAT	7.34	5.43	0	0	0	0	0	1.41	0	0.7	0	0	0	1.08	0	0	0	0	1.57556	0.197778	-2.99	0.00100518	0.0296571
TGFBRAP1	2.55	0	0	8.36	0	0	0	0	0	0	0	0.35	0	1.02	0	0	0	0	1.21222	0.152222	-2.99	0.00391688	0.0860861
CCDC14	0	0.05	0.05	4.27	0.11	0	0.1	0.09	0.03	0.03	0.05	0.09	0.09	0.12	0.03	0.1	0.05	0.03	0.522222	0.0655556	-2.99	0.0582818	0.52463
NTPCR	0	0	0	0	0	1.26	0.88	0	0	0	0	0	0	0	0	0.27	0	0	0.237778	0.03	-2.99	0.201874	0.863055
PITX3	0.31	0.31	0.37	0.15	0	0	0.13	0	0	0	0	0	0.1	0	0	0.06	0	0	0.141111	0.0177778	-2.99	0.325364	0.938318
AL590452.1	0.28	0.24	0.21	0.17	0.27	10.52	0.15	0.34	0.09	0.24	0.13	0.2	0.28	0.21	0.09	0.11	0.02	0.28	1.36333	0.173333	-2.98	0.00228489	0.0567261
ARNTL2	0	0.04	0	0.36	0.61	0.05	0.04	0	1.35	0.03	0.02	0	0	0.03	0.06	0.02	0.12	0.03	0.272222	0.0344444	-2.98	0.172369	0.827651
NPEPL1	0.03	0.03	0.03	0.03	0.03	0.01	0.05	0.03	1.57	0.02	0.02	0.02	0.03	0.02	0.01	0.07	0.02	0.02	0.201111	0.0255556	-2.98	0.241295	0.895362
CACNB1	0.62	0	0.08	1.03	0	0	0	0	0	0.03	0.02	0	0	0	0	0	0.17	0	0.192222	0.0244444	-2.98	0.252058	0.902742
MRGPRX2	0	0.35	0.36	0.41	0.14	0.08	0	0	0.08	0	0	0	0	0	0.03	0	0	0.15	0.157778	0.02	-2.98	0.299054	0.927019
DCDC2C	0.15	0	0.1	0.14	0	0.04	0.04	0.14	0.02	0	0	0.04	0	0	0	0	0	0.04	0.07	0.00888889	-2.98	0.489305	0.975893
OR4N2	0	0.62	0	0	0	0	0	0	0	0	0	0	0	0	0	0	0	0	0.0688889	0	-2.98	1	1
RGPD5	5.83	0	4.52	0	0	14.27	4.46	0	10.47	1.93	0	0	0	0	0	0	0	3.11	4.39444	0.56	-2.97	4.41e-08	4.36e-06
DAG1	20.86	0.65	0.01	0	0	0.97	0.04	0.07	0	0.05	0.03	0.33	0	0	0.01	0.11	2.35	0	2.51111	0.32	-2.97	3.51e-05	0.00178251
MOK	0	2.01	0.67	3.39	1.63	0.15	1.69	2.36	0	0	0	0	0	0	0	0	1.52	0	1.32222	0.168889	-2.97	0.00269239	0.0645478
TXNRD2	2.07	0	1.24	0.37	2.13	0.75	0	1.77	0	0	0	0	0	0	0	1.06	0	0	0.925556	0.117778	-2.97	0.0119741	0.193785
KATNA1	0.04	0.09	0.22	4.21	0.12	0.03	0.81	0.08	0.26	0	0.09	0.03	0.04	0.03	0.05	0.16	0.29	0.06	0.651111	0.0833333	-2.97	0.0353079	0.391314
MRM2	0	4.09	0.14	0	0	0	0	0	0	0.11	0	0	0	0.07	0	0	0	0.36	0.47	0.06	-2.97	0.0735578	0.591916
RBMS1	0	0.84	0.61	0	0.94	0	0.04	0	0	0	0.31	0	0	0	0	0	0	0	0.27	0.0344444	-2.97	0.17496	0.830598
LRIT1	0.03	0.19	0.3	0	0	0	0.06	0.91	0	0	0.02	0.03	0.03	0	0	0.02	0.07	0.02	0.165556	0.0211111	-2.97	0.288114	0.921471
GOLGA6D	0	0.37	0.1	0	0	0	0	0	0	0.06	0	0	0	0	0	0	0	0	0.0522222	0.00666667	-2.97	0.550874	0.984573
CDV3	0	0.11	9.1	24.98	0	0	12.07	10.75	0	0	0.03	4.76	0.05	2.48	0	0.03	0	0	6.33444	0.816667	-2.96	5.61e-11	8.43e-09
AGTR1	0.06	10.85	12.38	12.3	0.06	1.62	0	15.82	0	0	0	0	2.61	0	0	0	0	4.19	5.89889	0.755556	-2.96	2.39e-10	3.32e-08
MCFD2	29.08	0	2.82	3.01	0	0	3.65	0	0	0	0	0	0	0	0	0	4.95	0	4.28444	0.55	-2.96	6.84e-08	6.51e-06
PRKG2	0	5.9	2.48	2.43	1.98	0	0.11	1.46	0.23	0	0	0	0	0	0	1.87	0	0	1.62111	0.207778	-2.96	0.000900019	0.0271224
COL13A1	0.07	4.66	4.45	0.02	0.16	0.29	0.1	0.02	0.06	0.2	0.29	0.04	0.09	0.51	0	0.11	0	0.02	1.09222	0.14	-2.96	0.00642775	0.124107
POLE3	0.03	0	0	3.46	0.03	0.03	0.31	0.1	0	0.06	0	0.13	0	0.05	0	0.25	0.02	0	0.44	0.0566667	-2.96	0.0840419	0.631947
AC104109.3	0.15	0.15	0.15	0.14	0	0.06	0.13	0	0	0	0	0	0	0	0	0	0.1	0	0.0866667	0.0111111	-2.96	0.442724	0.967473
GIP	0.61	0	0	0	0	0	0	0	0	0	0	0	0	0	0	0	0	0	0.0677778	0	-2.96	1	1
PHYHIP	0.38	0	13.43	0	4.1	0.37	0	3.36	0.83	0.47	0.26	0	0	0	0	0	1.25	0.93	2.49667	0.323333	-2.95	3.96e-05	0.0019735
CCK	1.14	0.95	1.94	0	0.67	0.17	0	3.53	0	0	0	0	0	0	0	0	0.84	0.25	0.933333	0.121111	-2.95	0.0120129	0.194257
NOVA1	2.92	0.16	0.16	1.47	0.47	0.06	0.14	1.17	0.09	0.2	0	0.13	0.47	0	0	0	0	0.06	0.737778	0.0955556	-2.95	0.0254709	0.320718
MORN3	0	0	0	0	2.05	0	1.5	0	0	0	0.36	0	0	0.1	0	0	0	0	0.394444	0.0511111	-2.95	0.102378	0.689051
LINC00694	0.47	0.75	0	0.9	0.27	0	0	0	0	0	0	0	0.28	0	0.03	0	0	0	0.265556	0.0344444	-2.95	0.180268	0.837691
TTC33	0.42	0.26	0.39	0.19	0.4	0.14	0	0	0.13	0	0	0.13	0.09	0	0	0.03	0	0	0.214444	0.0277778	-2.95	0.228402	0.886394
TPRX1	0	0.14	0	0.14	0	0.03	0	0	0	0	0.04	0	0	0	0	0	0	0	0.0344444	0.00444444	-2.95	0.628971	0.992193
RTKN2	2.6	5.06	2.02	78.22	4.65	0.03	4.98	3.17	1.82	0	0	1.71	5.28	0	0.47	0.87	2.48	2.51	11.3944	1.48	-2.94	1.72e-18	4.69e-16
CDYL	3.49	1.68	4.13	25.39	3.09	0.05	11.95	0	0	0.04	0.05	0	2.72	2.01	0	0.04	1.5	0.12	5.53111	0.72	-2.94	9.97e-10	1.28e-07
MYRF	1.32	4.36	2.49	1.3	2.3	0.05	0	2.13	0.08	0	0.01	0	0	0	0.06	0.95	0.77	0.04	1.55889	0.203333	-2.94	0.00118646	0.0338779
CBFA2T3	5.89	4.62	2.78	0	0	0	0	0	0	1.73	0	0	0	0	0	0	0	0	1.47667	0.192222	-2.94	0.00159411	0.0427371
PHKA1	0	0.01	3.12	0.03	0	0	1.56	0.05	0	0	0.01	0.01	0.42	0	0.04	0	0.08	0.06	0.53	0.0688889	-2.94	0.058489	0.525476
OR1I1	0.23	0.23	0	0	0	0	0	0	0	0	0.06	0	0	0	0	0	0	0	0.0511111	0.00666667	-2.94	0.557167	0.985178
BICRAL	11.25	0.01	6.4	5.05	0.05	2.48	0.04	0.11	5.12	0.07	0.08	0.09	0.03	0.67	0	2.92	0.07	0.08	3.39	0.445556	-2.93	1.82e-06	0.000129867
SGF29	0.69	0.12	0.32	10.43	0.36	0.02	0.11	9.93	0.02	0	0.06	0.2	2.21	0.19	0.02	0.07	0.09	0.05	2.44444	0.321111	-2.93	5.06e-05	0.00243515
PLEKHA5	0.46	2.9	0.21	1.03	0.13	0.45	0.19	0.3	7.98	0.14	0.03	0.05	0.28	0.08	0.15	0.06	0.89	0.11	1.51667	0.198889	-2.93	0.00140427	0.0387059
ZNF365	1.38	3.3	1.91	1.63	0	0.14	0.1	0	0	0	0.88	0	0	0	0.23	0	0	0	0.94	0.123333	-2.93	0.0119368	0.193412
NR2C1	1.67	1.55	0.65	0.45	0.47	0.01	0.43	0.96	0.8	0.09	0.26	0.07	0	0.16	0.08	0.02	0.04	0.2	0.776667	0.102222	-2.93	0.0224043	0.295504
ISM2	0.22	0.17	0.15	0.05	0.05	0.09	0	0.26	0	0.03	0.1	0	0	0	0	0	0	0	0.11	0.0144444	-2.93	0.389883	0.956177
SLC4A3	0	0	0	0	0	0	0	0.61	0	0	0	0	0	0	0.08	0	0	0	0.0677778	0.00888889	-2.93	0.499588	0.977495
PCDH10	1.69	1.1	0.28	1.94	0.2	0.08	0.07	0.59	0.17	0.07	0.09	0.33	0.02	0.01	0	0.05	0.11	0.13	0.68	0.09	-2.92	0.032866	0.374904
LUZP2	0.91	1.25	0.15	2.37	0	0.07	0.07	0.11	0.31	0.02	0.04	0.27	0	0.32	0	0.02	0	0.02	0.582222	0.0766667	-2.92	0.0480621	0.469538
LMO7DN	0	0.43	0.19	0.06	0	0	0	0	0	0	0	0	0	0	0	0	0	0.09	0.0755556	0.01	-2.92	0.476936	0.973351
MC3R	0	0.53	0	0	0	0	0	0	0	0	0.07	0	0	0	0	0	0	0	0.0588889	0.00777778	-2.92	0.529851	0.98211
LCE2C	0	0.59	0	0	0	0	0	0	0	0	0	0	0	0	0	0	0	0	0.0655556	0	-2.92	1	1
ARHGEF33	0	0	0	0.59	0	0	0	0	0	0	0	0	0	0	0	0	0	0	0.0655556	0	-2.92	1	1
ZNF157	0	0	0	0	0	0	0.59	0	0	0	0	0	0	0	0	0	0	0	0.0655556	0	-2.92	1	1
TOP2B	0.35	0.43	0.75	0.58	0.77	0.1	23.97	0.17	0.38	0.12	0.28	1.63	0.58	0.4	0.07	0.07	0.29	0.21	3.05556	0.405556	-2.91	6.19e-06	0.000389422
CCDC148	0	0	0	0	2.88	0	2.46	2.05	0.93	0	0	0	0.55	0	0	0	0.56	0	0.924444	0.123333	-2.91	0.0130291	0.205404
GABRB2	2.41	0.17	0.53	0.14	0.76	0	0	0.73	0.84	0	0	0.07	0	0.13	0	0	0.5	0.04	0.62	0.0822222	-2.91	0.0417086	0.431044
MARVELD3	0.62	0.99	0	0	0.12	0	1.07	0.36	0	0	0	0	0	0.28	0	0.14	0	0	0.351111	0.0466667	-2.91	0.125612	0.748102
MED27	0.95	0	0	0	0	0.37	0.73	0	0.28	0	0	0	0	0	0	0.31	0	0	0.258889	0.0344444	-2.91	0.188555	0.848802
HIGD2B	0.33	0	0	0.12	0	0	0.11	0.19	0	0	0	0.1	0	0	0	0	0	0	0.0833333	0.0111111	-2.91	0.45591	0.969389
RFPL4B	0	0.23	0	0.07	0	0	0	0	0	0	0.04	0	0	0	0	0	0	0	0.0333333	0.00444444	-2.91	0.637242	0.992831
OR8J3	0	0.3	0	0	0	0	0	0	0	0	0.04	0	0	0	0	0	0	0	0.0333333	0.00444444	-2.91	0.637242	0.992831
OR5AU1	0.07	0.05	0	0.02	0	0.01	0	0	0	0.01	0	0	0	0	0	0	0.01	0	0.0166667	0.00222222	-2.91	0.738801	0.998264
FAM71E2	0.02	0.09	0	0	0	0.04	0	0	0	0	0.02	0	0	0	0	0	0	0	0.0166667	0.00222222	-2.91	0.738801	0.998264
ADRB1	34.2	33.08	11.17	43.26	14.08	0.77	2.56	1.54	0.04	0.59	0.03	5.29	6.77	0.44	0.54	2.43	0.19	2.58	15.6333	2.09556	-2.9	2.01e-24	7.21e-22
FAM71A	1.99	7.31	6.61	13.03	8.77	0.33	0.48	1.7	0.23	0.04	0	4.03	0.03	0.05	0	0.07	1.16	0.05	4.49444	0.603333	-2.9	4.59e-08	4.52e-06
COBLL1	0.65	0.78	1.21	1.16	17.89	0.23	1.07	0	0.33	0	0	0.01	0.84	0.5	0	0.91	0.5	0.36	2.59111	0.346667	-2.9	3.27e-05	0.00167652
ENTPD3	0.13	1.56	3.8	0	0.13	0.07	0.07	0.13	2.33	0	0.07	0.18	0.21	0.17	0.1	0.19	0.12	0.06	0.913333	0.122222	-2.9	0.0136573	0.212236
GPR149	0.38	0.68	0.06	0.06	0.24	0.09	0.05	0.33	0.2	0	0	0.08	0	0	0	0.07	0.02	0.11	0.232222	0.0311111	-2.9	0.2138	0.874063
MKNK2	66.38	15.58	22.2	72.12	23.49	1.14	14.94	9.9	1.24	3.92	3.06	0.78	6.23	5.66	1.28	1.1	2.83	5.86	25.2211	3.41333	-2.89	3.33e-38	1.79e-35
CT45A3	0	0	6.72	21.22	8.93	0	0	16.28	5.73	0	0	0	4.64	0	0	0	3.32	0	6.54222	0.884444	-2.89	4.59e-11	6.95e-09
SGCE	0.31	1.9	1.28	22.94	0.25	0.17	4.09	0.25	0.55	0.05	1.38	0.14	0.72	0.49	0.06	0.38	0.24	0.82	3.52667	0.475556	-2.89	1.32e-06	9.71e-05
TUBB1	3.76	0	0	10.68	1.03	0	0	2.66	1.95	0	0	0.75	0	0	0	0	1.96	0	2.23111	0.301111	-2.89	0.00011988	0.00512709
PANK1	0	0	1.57	0	5.63	0	0	0	1.16	0	0	0	0	0	0.69	0	0.07	0.37	0.928889	0.125556	-2.89	0.0131058	0.206368
TEX12	1.2	0	0	0	0.88	0	0	0	0	0	0	0	0	0.28	0	0	0	0	0.231111	0.0311111	-2.89	0.215445	0.875404
ZNF839	0	1.14	0.12	0	0	0	0.04	0	0.03	0.07	0	0	0	0	0	0.07	0	0.04	0.147778	0.02	-2.89	0.322557	0.937253
TMEM61	0	0	0	0	0	0	0	0	0.37	0	0	0	0	0	0.05	0	0	0	0.0411111	0.00555556	-2.89	0.601705	0.990273
GOLGA5	2.81	23.84	5.48	6.13	3.18	1.37	29.42	22	1.95	1.81	1.95	0.31	3.29	0.15	1.47	0.13	1.37	2.62	10.6867	1.45556	-2.88	4.51e-17	1.12e-14
NUAK1	0.45	22.53	0.02	0.22	0.02	0.11	0.94	0.01	0.22	0.01	0.01	0.01	0.01	0.01	0	0.01	0.29	2.98	2.72444	0.37	-2.88	2.2e-05	0.00118749
NVL	0	0	1.88	0	2.34	0	0	0.05	0.16	0.01	0	0.21	0.05	0	0.33	0	0	0	0.492222	0.0666667	-2.88	0.071069	0.582423
MTFR2	0	0	0	2.01	0.91	0.02	0	0	1.19	0.03	0	0.42	0	0.11	0	0	0	0	0.458889	0.0622222	-2.88	0.0814466	0.622442
CAMK2D	1.19	0	1.25	0	0	0	0	0.81	0	0	0	0	0	0	0	0	0.44	0	0.361111	0.0488889	-2.88	0.122052	0.739627
DAO	0.12	0.33	0.17	0.55	0	0.13	0.07	0.16	0.02	0.05	0.08	0	0.08	0	0	0	0	0	0.172222	0.0233333	-2.88	0.285694	0.920159
AL138815.2	0	0	0	0.81	0	0.22	0	0	0	0	0.14	0	0	0	0	0	0	0	0.114444	0.0155556	-2.88	0.384523	0.955166
ITGAV	6.58	6.15	0	1.31	1.76	0	4.22	0	0	0	0	0	0	0	0	2.73	0	0	2.22444	0.303333	-2.87	0.000127792	0.00541813
NPHP3-ACAD11	0.05	0.3	0	0.12	2.85	0.03	0.08	0.73	0.02	0	0.14	0	0.18	0.1	0	0	0	0.15	0.464444	0.0633333	-2.87	0.0800534	0.617592
SPTSSB	0.63	0.62	0	0.3	0	0.37	0.54	1.21	0.12	0	0.16	0.25	0	0	0.11	0	0	0	0.421111	0.0577778	-2.87	0.0960849	0.670939
PRMT2	0	0	0	0.05	0	2.94	0	0	0	0	0	0	0	0.41	0	0	0	0	0.332222	0.0455556	-2.87	0.139322	0.775421
KATNAL2	0	0	0.03	0	0.05	0	0.44	0.07	1.31	0	0	0.04	0.1	0	0	0	0.12	0	0.211111	0.0288889	-2.87	0.238374	0.893241
ALKAL1	0.3	0	0	0.46	0.23	0	0	0	0.11	0.07	0	0	0	0	0	0	0.08	0	0.122222	0.0166667	-2.87	0.369226	0.951287
EYS	0.1	0.19	0	0.04	0.17	0	0.06	0	0.1	0	0	0	0	0	0.02	0	0.07	0	0.0733333	0.01	-2.87	0.486724	0.975482
SEMG2	0.07	0.04	0	0.3	0	0.01	0	0	0.09	0	0.07	0	0	0	0	0	0	0	0.0566667	0.00777778	-2.87	0.541598	0.983512
AATK-AS1	0.17	0.11	0	0	0.05	0	0	0.11	0	0	0.06	0	0	0	0	0	0	0	0.0488889	0.00666667	-2.87	0.570105	0.986629
MT1B	0.38	0.19	0	0	0	0	0	0	0	0	0	0	0	0	0	0	0	0	0.0633333	0	-2.87	1	1
OR7G1	0	0.31	0	0	0	0	0.26	0	0	0	0	0	0	0	0	0	0	0	0.0633333	0	-2.87	1	1
PANK2	8.84	3.32	0.02	0.01	0.03	0.42	7.75	5.97	0.01	0.01	0.02	0.01	0.04	1.93	0.01	0.01	1.58	0.01	2.93	0.402222	-2.86	1.14e-05	0.000667917
PMF1-BGLAP	3.67	0	0	10.2	0	0	2.11	2.05	0	0.67	0	0	0	0	0	0	1.81	0	2.00333	0.275556	-2.86	0.000286334	0.0106657
MPC1	0.15	4.86	0.23	0	0	0.38	0	1.31	0.93	0	0	0.24	0.15	0.17	0.52	0	0	0	0.873333	0.12	-2.86	0.0165919	0.242251
CDK11A	0.75	2.87	0	0	0	0	1.33	0	0	0	0	0	0	0.29	0	0.39	0	0	0.55	0.0755556	-2.86	0.0572714	0.51918
APOM	0.87	0	0.16	0	0.75	0	1.21	1.29	0	0.34	0.04	0.06	0	0	0	0.09	0	0.06	0.475556	0.0655556	-2.86	0.0773402	0.607304
TUB	0.24	0.48	1.78	0.28	0.09	0	0.14	0.32	0	0	0.05	0.05	0.1	0	0	0.08	0	0.18	0.37	0.0511111	-2.86	0.119425	0.733588
45174	2.18	0	0.5	0	0	0	0	0	0	0.28	0.04	0	0	0.05	0	0	0	0	0.297778	0.0411111	-2.86	0.162362	0.814488
PIH1D3	0.08	0	0	0.07	0.51	0	0.23	1.34	0.1	0	0	0	0	0	0.22	0	0.1	0	0.258889	0.0355556	-2.86	0.192069	0.852355
TAS2R8	0.35	0.98	0	0.11	0	0.21	0	0	0.09	0.07	0	0	0	0.09	0	0	0.08	0	0.193333	0.0266667	-2.86	0.260141	0.907501
CHODL	0.74	0	0	0	0.42	0	0	0	0	0.16	0	0	0	0	0	0	0	0	0.128889	0.0177778	-2.86	0.357875	0.948411
AC012215.1	0.14	0.04	0	0.35	0.26	0	0.03	0	0.05	0.02	0	0.06	0.04	0	0	0	0	0	0.0966667	0.0133333	-2.86	0.425891	0.963755
TUBB8	0	0	0	0.4	0.06	0	0.1	0	0.02	0	0	0	0	0	0	0	0.08	0	0.0644444	0.00888889	-2.86	0.515609	0.979929
LUZP1	0	0	0.01	0	11.11	0	0	0.02	0	0	0	0	0	0.01	0.03	1.5	0.01	0	1.23778	0.172222	-2.85	0.00447066	0.0951577
GDPD1	0	0.14	0.97	0	5.6	0.03	0	1.06	1.36	0	0	0.5	0	0.1	0.15	0	0.47	0.05	1.01778	0.141111	-2.85	0.00987322	0.169221
MTA3	2.91	0.07	0	1.04	0.14	0.7	0	0.39	0.02	0.13	0	0.12	0	0.13	0	0.22	0.13	0	0.585556	0.0811111	-2.85	0.0502798	0.482562
GPR158	0.86	0.68	0.12	1.04	0.24	0.03	0.07	0.22	0.28	0	0.02	0.05	0.11	0.02	0.01	0.12	0	0.16	0.393333	0.0544444	-2.85	0.108558	0.706176
SMR3B	0	0	0	0.18	0.18	0	0	0	0	0	0.05	0	0	0	0	0	0	0	0.04	0.00555556	-2.85	0.609147	0.991135
PRLH	0	0	0.56	0	0	0	0	0	0	0	0	0	0	0	0	0	0	0	0.0622222	0	-2.85	1	1
KRTAP19-8	0	0	0.46	0	0	0.36	0	1.54	0	0	0	0	0	0	0	0	0	0.33	0.262222	0.0366667	-2.84	0.191272	0.851591
SERPINE3	0	0	0	0	0	0	0	0	1.22	0	0	0	0	0.14	0	0.03	0	0	0.135556	0.0188889	-2.84	0.346991	0.946025
STPG3	0	0	0.12	0	0	0	0.31	0	0	0	0.06	0	0	0	0	0	0	0	0.0477778	0.00666667	-2.84	0.576757	0.987615
TMEM220	0	4.52	14.37	16.16	0	0	0	0	0	1.32	0	0	1.31	0	1.24	0	1.06	0	3.89444	0.547778	-2.83	4.94e-07	3.99e-05
LMOD2	0.15	2.39	1.12	1.21	1.51	0.36	0.21	1.46	0.68	0.08	0.14	0	0	0.21	0	0.03	0.53	0.29	1.01	0.142222	-2.83	0.0104646	0.176327
NUP107	1.86	0	0	4.28	0	0	0	1.81	0	0	0	0	0	0	0	0	1.12	0	0.883333	0.124444	-2.83	0.016671	0.242986
AZU1	0.56	0.95	0.24	0.61	0	0.13	0	0	0	0.19	0	0	0	0	0	0	0.16	0	0.276667	0.0388889	-2.83	0.180075	0.837332
OR5K4	0.38	0.52	0.38	0	0	0	0	0	0	0.18	0	0	0	0	0	0	0	0	0.142222	0.02	-2.83	0.336545	0.942372
ACTN3	0	0.71	0	0	0	0	0	0	0	0	0.06	0	0	0.04	0	0	0	0	0.0788889	0.0111111	-2.83	0.474333	0.973226
CGB1	0.51	0.13	0	0	0	0	0	0	0	0	0	0	0	0	0	0	0.09	0	0.0711111	0.01	-2.83	0.496796	0.977097
SPINK6	0	0	0	0.2	0	0	0	0	0.35	0	0	0	0	0	0	0	0	0	0.0611111	0	-2.83	1	1
ABR	7.13	27.57	34.28	0.52	13.38	0.93	0	0.45	1.12	8.48	0	1.55	0	0.4	0	1.15	0.15	0.4	9.48667	1.34778	-2.82	4.96e-15	1.07e-12
PGRMC2	0.18	10.95	0.77	0.93	0.25	0.4	0.09	0.1	0.61	0.03	0.09	0.08	0.77	0.5	0.22	0.03	0.02	0.28	1.58667	0.224444	-2.82	0.00135085	0.0375155
MSANTD3	0	1.1	0	2.56	0	0	0	0	0	0	0.52	0	0	0	0	0	0	0	0.406667	0.0577778	-2.82	0.105084	0.697051
ADH6	0.16	0	0.03	0	1.26	0.04	0.02	0	0.04	0.02	0	0.06	0	0.02	0	0.03	0.07	0.02	0.172222	0.0244444	-2.82	0.29144	0.9233
NRXN1	0.22	0	0.18	0.29	0.29	0	0	0.15	0	0	0	0.07	0	0	0	0	0.03	0.06	0.125556	0.0177778	-2.82	0.367409	0.950834
TEX43	0	0	0.32	0	0	0.06	0	0.3	0.17	0	0	0	0	0.12	0	0	0	0	0.0944444	0.0133333	-2.82	0.434019	0.96541
PF4	10.34	5.96	1.7	19.33	3.11	0.09	0.41	3.47	0.8	2.49	0.86	1.15	0	0	0.09	0.39	1.48	0	5.02333	0.717778	-2.81	1.29e-08	1.39e-06
RBPMS2	7.74	2.76	0	11.53	2.01	0	0	0	0	3.43	0	0	0	0	0	0	0	0	2.67111	0.381111	-2.81	3.34e-05	0.00171042
PES1	10.16	0	0	4.8	0	0	2.83	5.57	0	0	0	0	0	0	0	0	0	3.34	2.59556	0.371111	-2.81	4.36e-05	0.00214479
PTPN5	3.41	0.31	2.42	0.09	0.15	0	0	2.22	0.07	0	0	0.68	0.06	0.05	0	0.03	0.35	0.07	0.963333	0.137778	-2.81	0.0127719	0.202765
CETP	1.22	0.4	0	2.1	2.02	0	0	1.21	0	0	0	0	0	0	0	0.44	0	0.55	0.772222	0.11	-2.81	0.0256279	0.321916
CDC14B	0	6.87	0	0	0	0	0	0	0	0	0	0	0.01	0	0.01	0	0.96	0	0.763333	0.108889	-2.81	0.0265488	0.329132
BMPR1B	0.08	0	0	0.98	1.19	0.36	0.16	1.74	0.18	0	0	0	0.18	0	0	0	0.49	0	0.521111	0.0744444	-2.81	0.0669547	0.565127
DMRT2	0.47	0	0	1.44	0.06	0.02	0.38	0.37	0.13	0	0.03	0.09	0	0.11	0.01	0	0	0.17	0.318889	0.0455556	-2.81	0.151831	0.798085
TACR3	0.14	0.29	1.02	0.83	0.33	0.04	0	0.05	0.03	0	0.02	0.13	0.19	0	0	0.05	0	0	0.303333	0.0433333	-2.81	0.162202	0.814202
PLA2G2E	0	0.18	0	0.27	0.71	0	0.24	0	0	0	0	0.07	0	0	0	0	0.13	0	0.155556	0.0222222	-2.81	0.316867	0.935579
DPRX	0	0.22	0.34	0	0.21	0	0	0	0	0	0.11	0	0	0	0	0	0	0	0.0855556	0.0122222	-2.81	0.457906	0.970115
SPTBN4	0.55	0	0	0	0.01	0	0	0	0	0	0.03	0.03	0	0	0	0	0	0.02	0.0622222	0.00888889	-2.81	0.526711	0.981744
DMBX1	0.35	0	0	0	0	0	0	0	0	0	0.05	0	0	0	0	0	0	0	0.0388889	0.00555556	-2.81	0.616753	0.991702
ELAVL2	0.12	0	0	0	0	0	0.16	0	0	0	0	0	0	0	0	0	0.04	0	0.0311111	0.00444444	-2.81	0.654425	0.994034
WSCD2	0	0	0	0	0	0.02	0.05	0	0	0	0	0	0	0	0	0	0.01	0	0.00777778	0.00111111	-2.81	0.822904	0.999996
SPINK4	0.27	0.27	0	0	0	0	0	0	0	0	0	0	0	0	0	0	0	0	0.06	0	-2.81	1	1
MYMK	0	0	0.54	0	0	0	0	0	0	0	0	0	0	0	0	0	0	0	0.06	0	-2.81	1	1
S100A12	15.29	51.98	0.28	11.27	9.79	29.65	2.03	9.57	116.22	5.37	5.86	0.45	2.19	0.95	5.99	3.8	7.96	2.82	27.3422	3.93222	-2.8	4.72e-40	2.61e-37
MYO7B	2.3	3.08	0	2.05	0	0.09	0.71	0	0.15	0	0.34	0	0.38	0.04	0	0.08	0.36	0	0.931111	0.133333	-2.8	0.0143942	0.219917
PAK3	0	0.31	0	0	0	0	2.9	0	0	0.25	0	0	0	0	0	0.21	0	0	0.356667	0.0511111	-2.8	0.129934	0.757527
ASB15	0.58	0	0.15	0.61	0	0	0.18	0.52	0.26	0.06	0.03	0	0.15	0.02	0	0.07	0	0	0.255556	0.0366667	-2.8	0.200038	0.86136
PUS1	0	0.64	0	0	0	0.03	0	0.81	0.05	0	0.22	0	0	0	0	0	0	0	0.17	0.0244444	-2.8	0.29623	0.92581
CDC123	0	9.95	10.13	13.18	6.41	9.11	0	0	8.68	8.28	0	0	0	0	0	0	0	0	6.38444	0.92	-2.79	1.58e-10	2.24e-08
FGD3	4	7.56	4.61	1.83	10.96	0.51	0.28	5.79	0.41	0.19	0.22	1.27	0.17	0.18	0.02	0.97	1.67	0.52	3.99444	0.578889	-2.79	4.36e-07	3.55e-05
SPINT2	0	12.43	0	2.24	4.12	0	0	0	0	2.71	0	0	0	0	0	0	0	0	2.08778	0.301111	-2.79	0.000254561	0.00968135
PNMT	2.2	1.38	2.46	0.06	1.72	0.3	0.64	4.85	1.38	0.42	0.03	0.42	0.11	0	0	0.82	0.04	0.33	1.66556	0.241111	-2.79	0.00109981	0.0318727
CFAP47	0	0	0	0	1.33	0	2.66	0	1.62	0	0	0	0	0	0	0	0.81	0	0.623333	0.09	-2.79	0.0457197	0.455597
ATL1	1.45	0	0.03	0	1.44	0	0	1.58	0.08	0	0	0.18	0	0	0	0.01	0	0.47	0.508889	0.0733333	-2.79	0.0708873	0.581681
CFAP100	0.76	0	0	0.29	0.14	0	0.26	0	0	0	0	0	0	0	0	0	0.1	0.11	0.161111	0.0233333	-2.79	0.310138	0.932661
PAX6	1.17	0.02	0	0.04	0.04	0.02	0	0.01	0.01	0.02	0.02	0.02	0.06	0.05	0	0	0.01	0.01	0.145556	0.0211111	-2.79	0.334887	0.941636
SERPINI2	0	0	0.12	0	0.08	0.15	0.47	0.15	0	0	0	0	0	0	0	0	0.05	0.09	0.107778	0.0155556	-2.79	0.406042	0.959093
GATA2	2.48	8.19	11.34	6.54	16.82	0	8.25	25.29	0	0	7.9	0	0	0	0	1.31	0	2.31	8.76778	1.28	-2.78	7.95e-14	1.58e-11
PCTP	0.43	11.83	0.57	0.1	0.51	6.22	9.77	0.41	0.38	0.09	0.25	0.63	1.28	0.3	0.49	0.85	0.46	0.05	3.35778	0.488889	-2.78	3.71e-06	0.000247455
CD83	0.35	0.09	0.06	0.03	15.83	0.01	0.1	0.14	0	0.02	0.01	0.07	0.03	0.04	0.01	0.05	2.11	0.08	1.84556	0.268889	-2.78	0.000604503	0.0195963
SYMPK	0.73	12	1.05	0.1	0.65	0.18	0.64	0.05	0	0.95	0.01	0.44	0.02	0.04	0	0.01	0.26	0.51	1.71111	0.248889	-2.78	0.000953924	0.0284268
HCRTR1	3.66	0	0	2.29	0	0	2.2	3.9	0	0	0	0	0	0	0	0	1.76	0	1.33889	0.195556	-2.78	0.00350965	0.0791932
ARMC2	0	0	0	0.19	5.55	0	0.25	0.32	0	0	0	0	0	0	0	0	0.87	0.05	0.701111	0.102222	-2.78	0.0345642	0.38634
KANK4	0.31	1	1.23	2.31	0.27	0.11	0	0	0.9	0	0.09	0	0	0	0	0.23	0.14	0.43	0.681111	0.0988889	-2.78	0.0370308	0.402367
TMEM91	1.34	0	2.13	0.55	0.18	0	0.16	0	0.04	0.35	0.15	0	0	0.07	0	0	0.07	0	0.488889	0.0711111	-2.78	0.0774057	0.607558
C4orf51	0.78	0.54	0.47	0.67	0.52	0	0.13	0.37	0.17	0	0	0	0	0	0	0	0.53	0	0.405556	0.0588889	-2.78	0.107584	0.703419
GAR1	0	0.07	0	0.07	0	0.34	0	0.07	0	0	0	0	0	0.05	0.03	0	0	0	0.0611111	0.00888889	-2.78	0.532395	0.982684
PNPLA1	0.43	0.05	0	0	0	0	0	0	0	0	0.07	0	0	0	0	0	0	0	0.0533333	0.00777778	-2.78	0.559985	0.985633
OR11G2	0	0.35	0	0	0	0	0	0.13	0	0	0.07	0	0	0	0	0	0	0	0.0533333	0.00777778	-2.78	0.559985	0.985633
HIGD1A	0	0	1.11	0	0	0.24	3.56	1.16	12.61	0	0	0	0.27	0	0	2	0.11	0.36	2.07556	0.304444	-2.77	0.000282981	0.0105645
PCNX3	6.85	0.24	1.8	2.01	0	0.72	0	0.18	0	0.42	0.35	0.1	0	0.2	0	0	0.45	0.21	1.31111	0.192222	-2.77	0.00390439	0.0858745
EHMT2	0.81	0	0.02	1.65	7.39	0.26	0	0.59	0	0.29	0.26	0.01	0	0.73	0	0.23	0.01	0.04	1.19111	0.174444	-2.77	0.00593516	0.117238
CD101	0	0	2.38	0	0	1.98	0.97	0	0	0	0	0.02	0.02	0.74	0	0	0	0	0.592222	0.0866667	-2.77	0.0523253	0.493441
OTOP3	0.06	0.34	0.06	0.09	0	0.02	0	0.24	0.01	0	0.03	0	0.03	0	0	0	0.06	0	0.0911111	0.0133333	-2.77	0.446594	0.968162
CCDC113	0.81	1.61	0	0.23	9.11	0	0.21	0.08	0.48	0	0	0	0.16	1.17	0	0	0.17	0.35	1.39222	0.205556	-2.76	0.00299719	0.0701191
ZC2HC1C	0.67	0	0	0	1.43	0.47	0	0.69	0.2	0	0	0	0.28	0	0	0	0.23	0	0.384444	0.0566667	-2.76	0.118672	0.731918
C4BPB	0	0	0	0	0	0.09	0	1.54	0.34	0	0	0	0	0	0	0.29	0	0	0.218889	0.0322222	-2.76	0.238871	0.893763
PIP5KL1	0	0	0	0	0	0	0	1.96	0	0	0	0	0	0	0	0.29	0	0	0.217778	0.0322222	-2.76	0.240719	0.894999
KRTAP20-1	0	0.52	0	0	0	0	0	0	0	0	0	0	0	0	0	0	0	0	0.0577778	0	-2.76	1	1
AL121901.1	0	0	0	0	0	0.19	0	0.24	0.09	0	0	0	0	0	0	0	0	0	0.0577778	0	-2.76	1	1
PPBP	17.07	5.94	3.79	40.05	1.65	6.05	0.95	6.44	60.27	5.13	0.83	0.24	0.79	0	1.21	4.07	7.99	0.95	15.8011	2.35667	-2.75	2.03e-23	6.99e-21
SSBP2	3.34	1.47	8.91	2.47	8.77	1.38	0.82	6.01	4.2	0	0	0.42	0	0	0.83	0.6	0.49	3.2	4.15222	0.615556	-2.75	3.06e-07	2.58e-05
IKBKG	7.8	1.32	1.15	0.18	1.54	0.27	1.94	2.13	0	0	0	0.18	0	0.1	0	0.17	0.8	1.18	1.81444	0.27	-2.75	0.000722036	0.0226687
RBM19	0.1	0	13.7	0	0.02	0	0	0	0	0.01	0.01	0.02	0	1.66	0	0.01	0.35	0	1.53556	0.228889	-2.75	0.00187762	0.0486841
CFAP44	0.52	0	3.21	1.5	0.76	0	1.63	5.89	0.14	0.12	0	0.34	0	0	0	0.71	0.32	0.54	1.51667	0.225556	-2.75	0.0019901	0.050975
KCNRG	0	0.93	0	0.94	3.3	0	3.67	0	0.02	0	0	0	0	0	0	0	1.32	0	0.984444	0.146667	-2.75	0.0127876	0.202857
FAM47E	0.31	1.37	2.03	1.2	0	0.25	0.31	1.16	0.35	0.46	0.09	0	0	0.27	0	0.12	0	0.1	0.775556	0.115556	-2.75	0.0271252	0.333308
GALK1	0.9	0.25	0	0.1	0.63	3.05	0	0.1	0	0.03	0	0.12	0	0.08	0	0.35	0.03	0.14	0.558889	0.0833333	-2.75	0.0607312	0.536839
FSTL1	0.88	0	0	0	0	0	3.82	0	0	0.7	0	0	0	0	0	0	0	0	0.522222	0.0777778	-2.75	0.0697624	0.57727
CHEK1	0.87	0.38	0	0	0	0	0.9	0	0	0	0	0	0	0	0	0.32	0	0	0.238889	0.0355556	-2.75	0.219917	0.879356
C1orf105	0	0.07	0	0.14	0	0.06	0	0	0	0	0.04	0	0	0	0	0	0	0	0.03	0.00444444	-2.75	0.663358	0.994826
BDP1	0.03	5.76	0.03	0.02	33.53	0.01	0.06	0.02	0.01	1.56	0.03	0.02	3.88	0.02	0.01	0.33	0.02	0.02	4.38556	0.654444	-2.74	1.5e-07	1.35e-05
B3GLCT	2.24	4.77	4.36	6.31	0.85	1.26	2.86	1.36	0	0.25	1	0	1.02	0.34	0	0	0.98	0	2.66778	0.398889	-2.74	4.23e-05	0.00209181
ZNF34	4.45	5.05	0	2.81	3.54	0	0	0	0	0.02	0.06	0	0	1.17	0	1.08	0.05	0	1.76111	0.264444	-2.74	0.000891502	0.02692
ICA1L	0	0.98	0.08	4.14	1.57	0	3.32	2.32	1.9	0	0	2.13	0	0	0	0	0.01	0	1.59	0.237778	-2.74	0.00157374	0.0423069
RNASE8	1.26	1.48	0.81	0.99	0.44	0	0.78	2.53	0.13	0.14	0.18	0.27	0.11	0.09	0	0	0.39	0.08	0.935556	0.14	-2.74	0.0153477	0.229919
VIT	4.11	0.59	0.18	0.82	0	0.19	0.49	1.09	0	0.06	0.09	0.25	0.05	0.04	0	0	0.48	0.15	0.83	0.124444	-2.74	0.0224889	0.296214
AKAP6	0.12	4.5	0	0.75	0	0	0	0.72	0.97	0.08	0	0	0.29	0	0	0.07	0.58	0.04	0.784444	0.117778	-2.74	0.0265791	0.329271
NFKB1	0.12	0.23	0.14	0.09	0.38	0.28	3.59	0.23	0.4	0.06	0.05	0.11	0.13	0.07	0	0.05	0.22	0.13	0.606667	0.0911111	-2.74	0.0511665	0.487507
SLC22A10	0.72	0.32	0.29	0.93	0	0	0	0.59	0.43	0	0	0	0	0	0	0	0.49	0	0.364444	0.0544444	-2.74	0.130111	0.758013
RAE1	0.03	0.05	0.06	1.4	0.08	0.01	0.61	0.03	0.33	0.05	0.01	0.02	0.03	0.15	0.02	0.03	0.02	0.06	0.288889	0.0433333	-2.74	0.178258	0.834837
PRKD2	0.21	0.02	0.02	0.16	0.05	0.31	1.01	0.39	0.04	0.01	0.01	0.08	0.05	0.11	0	0.03	0.02	0.02	0.245556	0.0366667	-2.74	0.214002	0.874125
OR8S1	0	0.38	0.55	0	0.52	0	0	0.15	0	0	0.24	0	0	0	0	0	0	0	0.177778	0.0266667	-2.74	0.290969	0.923249
TDRP	0	0	0	0.87	0	0	0	0	0	0	0	0	0	0	0	0	0	0.13	0.0966667	0.0144444	-2.74	0.435677	0.966036
AL049634.2	0	0	0	0.47	0	0.05	0	0	0.28	0	0	0	0.12	0	0	0	0	0	0.0888889	0.0133333	-2.74	0.455243	0.969389
CNTLN	0	0	0	0	0	0	0.2	0	0	0.01	0	0	0	0.01	0	0	0	0.01	0.0222222	0.00333333	-2.74	0.708887	0.997443
SYCN	0.51	0	0	0	0	0	0	0	0	0	0	0	0	0	0	0	0	0	0.0566667	0	-2.74	1	1
AC110615.1	0	0	0.26	0	0.25	0	0	0	0	0	0	0	0	0	0	0	0	0	0.0566667	0	-2.74	1	1
TBL1XR1	19.1	26.05	15.49	1.9	1.76	0.35	1.38	0.92	0.43	0.53	1.07	1.23	2.42	1.5	0.21	0.98	1.48	0.73	7.48667	1.12778	-2.73	7.66e-12	1.27e-09
CTIF	3.21	12.96	0	16.41	0	0.62	0	0	2.32	1.21	0	0	0	4.13	0	0	0.01	0	3.94667	0.594444	-2.73	6.7e-07	5.25e-05
OLFM2	7.56	3.03	0	9.36	0	1.1	0	6.84	0.2	0	2.48	1.61	0	0	0	0	0.15	0	3.12111	0.471111	-2.73	1e-05	0.000596163
CALD1	3.6	1.59	0	5.35	2.56	0.14	1.51	0	0	0	0.01	0	0	0	0	0.25	0	1.96	1.63889	0.246667	-2.73	0.00135884	0.0376793
DCC	0.56	1.68	3.38	0.02	0	0	0.09	0.04	0.02	0.19	0.01	0	0.04	0	0.46	0.07	0.03	0.07	0.643333	0.0966667	-2.73	0.0446576	0.449267
DBF4B	0	0	0.93	0.93	0.02	0	1.68	0.09	0	0.03	0	0	0	0.11	0	0.01	0.35	0.05	0.405556	0.0611111	-2.73	0.111173	0.713334
P2RX2	0.08	0	0	0	0.07	0	0.1	0.82	0.06	0	0	0.06	0	0	0	0	0.11	0	0.125556	0.0188889	-2.73	0.375229	0.9528
ESM1	12.73	3.32	6.08	40.56	28.03	1.26	0.43	3.19	6.92	2.93	3.65	2.95	3.46	0.38	0	0.64	1.51	0.02	11.3911	1.72667	-2.72	3.51e-17	8.76e-15
VPS37A	0.01	13.13	5.86	18.73	0.84	5.27	0.4	2.93	5.56	0.01	5.17	2.04	0.55	0.17	0	0	0.01	0.05	5.85889	0.888889	-2.72	1.51e-09	1.89e-07
RAB5A	10.32	0	0	0	18.4	0	0	8.37	0	2.63	2.98	0	0	0	0	0	0	0	4.12111	0.623333	-2.72	3.93e-07	3.23e-05
PHLPP2	0	7.29	3.06	4.85	5.7	0.81	1.76	0	0.18	0	0	0	0	3.55	0.01	0.02	0	0	2.62778	0.397778	-2.72	5.13e-05	0.00246521
BRINP1	0.52	6.14	0.46	1.22	8.51	0	0.12	4.49	1.26	0.11	0.83	0.45	0.84	0.57	0.05	0	0.37	0.23	2.52444	0.383333	-2.72	7.32e-05	0.00334651
TINF2	2.54	2.52	0.99	2.91	1.73	0.35	0	0	0	0.45	0	0.46	0	0	0	0	0	0.77	1.22667	0.186667	-2.72	0.00573145	0.114346
ARHGEF9	0	5.59	0.01	0.64	0	0.2	0.71	0.57	0	0.01	0	0.02	0.22	0.01	0	0	0.59	0.32	0.857778	0.13	-2.72	0.0207259	0.281148
ALS2CR12	0	0	0.04	0	3.79	0	1.88	1.37	0.29	0	0	0	0	0	0	0	1.12	0	0.818889	0.124444	-2.72	0.0239345	0.30843
C2orf73	0.38	0	0.25	0.24	2.17	0.25	0.86	1.21	0.23	0	0	0	0	0.1	0	0.14	0.43	0.18	0.621111	0.0944444	-2.72	0.0492594	0.476747
SRD5A2	0.22	0.06	0.09	0.12	2.39	0.42	0.04	0.86	0.21	0.02	0.02	0	0.03	0	0.06	0.03	0.02	0.49	0.49	0.0744444	-2.72	0.0806492	0.619736
PRPF40B	0	0	0	0.86	1.16	0.23	0.02	1.5	0.5	0	0.65	0	0	0	0	0	0	0	0.474444	0.0722222	-2.72	0.0857902	0.638189
GRID2	0.12	0.69	0.24	1.39	0.84	0.05	0.04	0.18	0.13	0	0.03	0.01	0.16	0	0	0	0.02	0.34	0.408889	0.0622222	-2.72	0.110694	0.712107
SH2D5	0.53	0.17	0.04	0.13	0.11	0.12	0.03	0.3	0.09	0.14	0.04	0	0	0.04	0.01	0	0	0	0.168889	0.0255556	-2.72	0.304533	0.929453
PACS2	0	0	0.13	0.31	0.08	0	0.02	0.12	0	0	0	0	0	0	0.01	0.03	0.02	0.04	0.0733333	0.0111111	-2.72	0.49883	0.977335
UBE4B	1.2	1.13	0	2.02	0	0	3.07	1.1	0	0	1.05	0	0	0	0.25	0	0	0	0.946667	0.144444	-2.71	0.0152991	0.229439
ARHGEF7	5.23	0	0	0	0	0	0	0	0	0	0	0	0	0	0	0	0.8	0	0.581111	0.0888889	-2.71	0.0575926	0.52081
DKKL1	0.14	0	0.42	1.33	0	0.33	0.12	0.53	0	0	0	0.44	0	0	0	0	0	0	0.318889	0.0488889	-2.71	0.159817	0.811
OSCP1	0.05	1.77	0.05	0	0.05	0.06	0.04	0.05	0.02	0.03	0.03	0.04	0.05	0.04	0.02	0	0.07	0.04	0.232222	0.0355556	-2.71	0.23014	0.887438
AL645608.2	0	0	0	0	0	0.5	0	0	0	0	0	0	0	0	0	0	0	0	0.0555556	0	-2.71	1	1
RGS11	6.57	0	0	0	0	0	0	0	0	0	1.01	0	0	0	0	0	0	0	0.73	0.112222	-2.7	0.0335724	0.379615
GRXCR2	0.09	0.17	0	0.42	0	0.1	0	0	0	0	0	0	0	0	0	0	0.12	0	0.0866667	0.0133333	-2.7	0.464114	0.970997
C3orf22	0.44	0	0	0.21	0	0	0	0	0	0	0	0	0	0	0	0	0	0.1	0.0722222	0.0111111	-2.7	0.50394	0.978195
TRIM43B	0	0.26	0	0	0	0	0	0	0	0	0.04	0	0	0	0	0	0	0	0.0288889	0.00444444	-2.7	0.672534	0.995202
TCP10L2	0	0.13	0	0	0	0	0	0	0	0	0	0	0	0	0	0	0.02	0	0.0144444	0.00222222	-2.7	0.765036	0.999347
LINC01125	0	0	0.07	0	0	0.03	0	0	0.03	0	0	0	0	0	0.02	0	0	0	0.0144444	0.00222222	-2.7	0.765036	0.999347
PRSS51	0	0	0.07	0.06	0	0	0	0	0	0.02	0	0	0	0	0	0	0	0	0.0144444	0.00222222	-2.7	0.765036	0.999347
CDK3	0	0	7.23	5.14	0.57	0.05	1.45	6.04	0	0.39	0.05	1.91	0	0	0.63	0	0.09	0.1	2.27556	0.352222	-2.69	0.000180536	0.00726758
SNRNP40	0.2	0.93	0.4	7.8	1.6	0.08	0.29	0.26	0.02	0.12	0.1	0.43	0.33	0.15	0.05	0.29	0.18	0.14	1.28667	0.198889	-2.69	0.00484762	0.101089
DHRS4	0	3.28	0	0	0.85	0	0	0	0	0	0	0	0	0	0	0	0	0.64	0.458889	0.0711111	-2.69	0.0927421	0.661111
TENM2	0.17	0.12	0.29	2.19	0.08	0	0.06	0	0	0	0	0	0	0	0.03	0.42	0	0	0.323333	0.05	-2.69	0.157957	0.80813
PHOX2B	0.29	0.14	0	0	0	0.06	0	0	0	0	0	0	0	0	0	0	0	0	0.0544444	0	-2.69	1	1
PHC2	1.79	1.02	20.23	1.58	30.22	0.33	1.19	0.99	0.31	0.69	1.13	1.48	1.36	1.23	0.4	0.8	1.42	0.49	6.40667	1	-2.68	3.65e-10	4.97e-08
C11orf54	1.01	3.11	2.59	0	2.89	3.18	0	0.06	0	0	0	0.69	0	0	0	1.31	0	0	1.42667	0.222222	-2.68	0.00307845	0.0715541
ZNF226	2.76	0	0	3.23	0	2.02	0.46	0.68	1.65	0	0.36	0	0.26	0.74	0	0.14	0	0.19	1.2	0.187778	-2.68	0.00670997	0.127956
CEP95	0.02	0.09	0.02	4.47	0.11	0.77	0.02	0.02	0.32	0.06	0.01	0.04	0.32	0.02	0.3	0.01	0.02	0.13	0.648889	0.101111	-2.68	0.0459451	0.456806
RABL2A	0.81	0	0.63	0.91	1.23	0	0	0	0	0	0.07	0	0	0.17	0	0	0	0.32	0.397778	0.0622222	-2.68	0.118535	0.731756
DYDC1	0	0	0	0	2.75	0.04	0	0.79	0	0	0	0	0	0	0	0	0.56	0	0.397778	0.0622222	-2.68	0.118535	0.731756
GOLGA8H	0.46	0.42	0.42	0.22	0	0	0	1.58	0.11	0.26	0	0.24	0	0	0	0	0	0	0.356667	0.0555556	-2.68	0.138901	0.77441
GDPD3	0.99	0	0.63	0	0.95	0	0	0	0	0	0	0.21	0	0	0	0	0	0.19	0.285556	0.0444444	-2.68	0.185346	0.844249
ANKS1B	0	0	0.69	0	0.66	0	0	0	0	0	0	0	0	0	0	0	0.21	0	0.15	0.0233333	-2.68	0.337009	0.942402
FHL1	26.91	0.6	1.09	0.51	4.52	0.44	1.36	113.74	16.15	2.18	2.74	7.12	1.18	1.47	5.33	1.97	0.88	3.07	18.3689	2.88222	-2.67	3.04e-26	1.16e-23
SOSTDC1	15.59	6.7	9.1	13.72	43.39	5.05	0	24.35	22.61	0	0	5.66	1.29	0	0	4.25	8.29	2.66	15.6122	2.46111	-2.67	1.72e-22	5.65e-20
LRCH4	0.03	0.03	1.55	16.91	19.52	5.53	0.58	0.03	1.91	0.05	0.03	0.02	5.41	0.43	0.29	0.26	0.72	0.04	5.12111	0.805556	-2.67	2.25e-08	2.34e-06
RASAL2	1.59	1.82	0.04	2.64	5.42	0.3	0.05	1.57	1.69	0.02	0.02	0.04	0.04	0.05	0.51	1.12	0.56	0.02	1.68	0.264444	-2.67	0.00136428	0.0377901
ELOC	1.52	11.06	0.45	1.02	0.43	0	0	0.51	0	0.11	0.23	0.14	0.09	0.94	0.1	0.24	0.18	0.32	1.66556	0.261111	-2.67	0.00141262	0.0388878
STARD9	0.09	0.01	10.07	1.08	0.02	0	0.01	0.69	1.57	0	0.33	0.43	0.03	0.13	0	0.3	0.26	0.65	1.50444	0.236667	-2.67	0.00243972	0.0597908
DERL2	0	0	0	0.83	2.01	0	0	1.42	0	0	0	0	0	0	0	0	0.67	0	0.473333	0.0744444	-2.67	0.0891162	0.649516
C6orf52	0	0	0.95	0.9	0.67	0.51	0	0.11	0.04	0.14	0	0	0.11	0	0	0.25	0	0	0.353333	0.0555556	-2.67	0.141841	0.77986
PDZD3	0.58	0	0.08	0	0	0	0.03	0.52	0	0	0	0.03	0	0	0	0	0.05	0.11	0.134444	0.0211111	-2.67	0.364681	0.950204
DGCR8	0	0	0	1.08	0	0	0	0	0	0.01	0.16	0	0	0	0	0	0	0	0.12	0.0188889	-2.67	0.392109	0.956733
C8orf86	0.19	0	0.46	0.12	0.06	0.05	0.11	0.09	0	0	0	0.05	0	0.1	0.02	0	0	0	0.12	0.0188889	-2.67	0.392109	0.956733
ANKS4B	0.45	0	0	0	0.03	0.04	0.06	0.1	0.02	0.06	0	0.03	0	0	0	0	0.02	0	0.0777778	0.0122222	-2.67	0.490622	0.976205
CORO1C	60.75	24.02	0	0	0	0	0	13.37	14.78	0	0	3.6	0	0	0.07	0	14.2	0	12.5467	1.98556	-2.66	2.39e-18	6.45e-16
TCP1	0	0	3.82	0	0	27.61	2.84	0	0	0	0	0	4.56	0	0	0.86	0	0	3.80778	0.602222	-2.66	1.48e-06	0.000107629
CCNJL	1.2	7.55	0	2.85	0	0.33	1.48	1.07	0.97	0.16	0.97	0	0.21	0	0	0.74	0.07	0.3	1.71667	0.272222	-2.66	0.00123843	0.0350233
RIF1	0.61	0.19	2.25	0.27	11.51	0.01	0.11	0.16	0.14	0.02	0.12	0.06	0.05	0.01	0.03	1.65	0.03	0.45	1.69444	0.268889	-2.66	0.00133552	0.0372024
PAFAH1B2	3	0	0	0	0	0	2.76	3.85	0	0	0	0	0	0	0	0.67	0	0.85	1.06778	0.168889	-2.66	0.0107959	0.180187
FMN1	0	0	0.01	0	0.01	0.05	6.49	0.2	0.05	0.01	0	0.09	0.13	0.46	0	0.11	0.12	0.16	0.756667	0.12	-2.66	0.0320096	0.369315
PHGDH	0.11	0.06	0	0	0	0.02	3.91	0	0.02	0	0	0	0	0	0.58	0.03	0.04	0	0.457778	0.0722222	-2.66	0.094841	0.667603
FAM86B2	0	0	0	0	0	0	1	0.26	0	0	0	0	0	0.14	0	0	0	0.06	0.14	0.0222222	-2.66	0.356471	0.948072
EPHA5	0.1	0.03	0.53	0.08	0.08	0.1	0	0.17	0.05	0	0.03	0.08	0.02	0.03	0	0	0.02	0	0.126667	0.02	-2.66	0.379695	0.954156
PLPPR3	0.03	0.06	0	0.38	0.06	0.12	0.08	0	0.03	0	0	0	0	0	0	0	0.08	0.04	0.0844444	0.0133333	-2.66	0.473215	0.973226
ANKRD34B	0	0.18	0.04	0.07	0.19	0.01	0.08	0.04	0.02	0.02	0	0	0	0	0	0	0.08	0	0.07	0.0111111	-2.66	0.514381	0.979749
CAMK2B	0.04	0.14	0.28	0.1	0	0	0	0.07	0	0	0	0	0.07	0	0	0.03	0	0	0.07	0.0111111	-2.66	0.514381	0.979749
SIPA1L2	0.36	0	0.16	0	0	0.05	0	0	0.06	0	0.07	0	0	0	0.03	0	0	0	0.07	0.0111111	-2.66	0.514381	0.979749
KCNH5	0	0.13	0.15	0	0	0.08	0	0.02	0	0.01	0	0.04	0	0	0	0	0	0.01	0.0422222	0.00666667	-2.66	0.61203	0.99131
WDR86	0	0.19	0	0	0	0	0	0	0	0	0	0.03	0	0	0	0	0	0	0.0211111	0.00333333	-2.66	0.719873	0.997975
OTOR	0.1	0	0	0.09	0	0	0	0	0	0	0.03	0	0	0	0	0	0	0	0.0211111	0.00333333	-2.66	0.719873	0.997975
KIF2B	0	0.19	0	0	0	0	0	0	0	0	0	0	0	0	0	0.03	0	0	0.0211111	0.00333333	-2.66	0.719873	0.997975
NTM	9.56	11.57	0	47.76	0	0	9.87	0.57	0	1.79	1.85	1.24	0	1.15	0	0.76	4.46	1.36	8.81444	1.40111	-2.65	2.6e-13	4.96e-11
RGS9BP	0.35	3.06	1.01	3.29	2.62	0.29	0.3	1.4	0.29	0	0.03	0.2	0.68	0.23	0.04	0.33	0.36	0.14	1.40111	0.223333	-2.65	0.00357362	0.0803171
GNL3	0.57	0.07	0.22	0.68	0.31	0.01	0.03	9.96	0.42	0.52	0.25	0.17	0.21	0.03	0.01	0.12	0.34	0.31	1.36333	0.217778	-2.65	0.0040766	0.0886566
EMB	0	0.68	0	0.66	0.99	1.85	1.09	1.42	0.09	0	0	0	0	0	0	0	1.08	0	0.753333	0.12	-2.65	0.0326151	0.373306
FCAR	3.7	0	0	1.03	0	0	0	1.26	0.4	0	0.67	0	0	0	0.35	0	0	0	0.71	0.113333	-2.65	0.0381583	0.409293
SEC14L6	0	0.04	0.09	0	0	0	0.05	4.05	0.03	0	0.01	0.02	0	0	0	0.16	0.47	0.02	0.473333	0.0755556	-2.65	0.0905088	0.65422
PACS1	0.08	4.93	0.33	0.03	21.55	0.01	0.04	0.05	0.02	0.04	0.03	0.12	3.38	0.01	0.52	0.17	0.03	0.04	3.00444	0.482222	-2.64	2.07e-05	0.00112491
OSGIN1	7	0.59	0.53	0.93	1.5	0.13	0.03	3.81	0.06	0.05	0.02	0.03	0.4	0.31	0	1.4	0.08	0.05	1.62	0.26	-2.64	0.00176888	0.0463987
RILP	0.04	0	7.32	0.31	0.67	1.46	0	0.04	0.37	0	0.46	0.13	0	0.09	0.01	0.71	0	0.24	1.13444	0.182222	-2.64	0.00890436	0.157146
LRRC1	4.94	0	0	1.89	0	0	0	1.73	0	0	0	0	0	0.48	0.03	0	0.86	0	0.951111	0.152222	-2.64	0.0165025	0.241402
ANXA8L1	0	0	0	0	0	0	6.16	0	0	0.99	0	0	0	0	0	0	0	0	0.684444	0.11	-2.64	0.0422142	0.434186
ZNF536	0.5	0.32	0.46	1.29	0.37	0.06	0.21	0.97	0.06	0.15	0.06	0.12	0.07	0	0.04	0.05	0.15	0.04	0.471111	0.0755556	-2.64	0.09172	0.658278
C1orf27	0	0.42	0	0.04	0	0	1.35	0	0.37	0	0.01	0	0.02	0.28	0	0.03	0	0.01	0.242222	0.0388889	-2.64	0.226728	0.884906
ADAP1	0.03	0.07	0	0	0	0	1.71	0	0	0.02	0.02	0	0.07	0	0	0	0.18	0	0.201111	0.0322222	-2.64	0.270396	0.913425
CRAMP1	0	0	1.63	0.01	0	0.09	0	0	0.01	0	0	0.04	0	0	0.22	0	0.01	0.01	0.193333	0.0311111	-2.64	0.280484	0.917716
EPB41L2	0.35	0	0.35	0.32	0	0	0	0.22	0.01	0	0	0	0	0.06	0	0	0.14	0	0.138889	0.0222222	-2.64	0.359514	0.948845
MDGA2	0.03	0.03	0.03	0	0.68	0	0	0.08	0.02	0	0.04	0.05	0	0.03	0.02	0	0	0	0.0966667	0.0155556	-2.64	0.445384	0.967979
XAGE1B	0	0	0	0	0	0.24	0.26	0	0	0	0.08	0	0	0	0	0	0	0	0.0555556	0.00888889	-2.64	0.562243	0.985645
PYDC2	0	0	0	0	0.47	0	0	0	0	0	0	0	0	0	0	0	0	0	0.0522222	0	-2.64	1	1
TTC19	5.01	20.02	3.83	5.7	13.91	0.22	11.4	1.12	0.39	3.96	0.76	1.53	0.64	2.41	0.24	0.16	0.13	0.14	6.84444	1.10778	-2.63	1.45e-10	2.07e-08
VNN3	1.21	5.2	0	0.61	0	1.58	0	0	0.94	0	0	0	0	0	0	0	0.83	0.71	1.06	0.171111	-2.63	0.0115799	0.189187
ADAM32	0.67	2.49	1.57	0.3	0.79	0.55	0.9	0.98	0.12	0	0.05	0	0.65	0	0	0	0.33	0.32	0.93	0.15	-2.63	0.0180102	0.255893
KCNN2	3.61	1.06	0	3.49	0	0	0	0	0	0	0	0	1.32	0	0	0	0	0	0.906667	0.146667	-2.63	0.019622	0.270967
RSPO3	0	0	0	5.71	0	0	0	0	0	0	0.92	0	0	0	0	0	0	0	0.634444	0.102222	-2.63	0.0506625	0.484545
RAD51	0	0	0	0	1.98	0	0	0	0	0.08	0	0	0	0	0	0.24	0	0	0.22	0.0355556	-2.63	0.250235	0.901714
DKK4	0.33	0.16	0.16	0	0.16	0	0	0	0.12	0	0	0	0	0	0	0.09	0	0.06	0.103333	0.0166667	-2.63	0.430422	0.964652
NR4A1	80.53	34.59	0	28.8	54.86	0.13	0	0.16	0.04	0	0	0.3	26.7	0	0	0	0.79	4.63	22.1233	3.60222	-2.62	1.26e-30	5.52e-28
PCF11	13.99	25.81	0.74	1.17	1.15	0.11	0.16	13.28	0.11	0.12	6.68	0.33	0.55	0.54	0.27	0.14	0.25	0.32	6.28	1.02222	-2.62	8.79e-10	1.13e-07
BRPF3	0.02	2.02	12.12	4.1	13.12	0.02	0.37	8.44	0.62	1.36	0.03	1.49	0.09	1.51	0.5	0.07	0.09	1.51	4.53667	0.738889	-2.62	1.9e-07	1.67e-05
TCTN1	1.82	0	1.94	1.26	0	0	4.15	0.1	0	0	0.15	0.08	0.99	0	0.22	0	0.07	0	1.03	0.167778	-2.62	0.0130655	0.20587
RIMS1	1.38	0	0.48	0	0.01	0	1.06	1.19	0.86	0	0	0	0	0	0.03	0	0.55	0.23	0.553333	0.09	-2.62	0.0687624	0.572856
SLCO1C1	0	0	0	1.26	0	0	0.07	0	0.45	0	0	0.07	0	0	0.04	0	0.18	0	0.197778	0.0322222	-2.62	0.2768	0.916188
DHRS7C	0	0.43	0	0	0	0	0	0	0	0	0.07	0	0	0	0	0	0	0	0.0477778	0.00777778	-2.62	0.592889	0.989325
C9orf84	0	0	0	0.13	0	0	0.11	0.04	0.09	0.03	0	0	0	0.03	0	0	0	0	0.0411111	0.00666667	-2.62	0.619522	0.991895
NDRG4	20.03	2.38	1.31	3.93	1.05	0.02	0	1.69	1.27	0.21	0	1.7	0	0	0	3.29	0	0	3.52	0.577778	-2.61	4.7e-06	0.000305009
EPHA4	7.63	0	0	8.07	0	0	1.53	1.15	0	0.74	0	2.2	0	0	0.08	0	0	0	2.04222	0.335556	-2.61	0.000490806	0.0165861
MRPS16	0	0	0	4.17	0.48	0	0	2.98	0	0	0.98	0	0	0	0.27	0	0	0	0.847778	0.138889	-2.61	0.0245851	0.313439
CNTD1	1.47	0.43	0	0.97	1.7	0.11	0.55	0.12	0.07	0	0.06	0	0.33	0	0	0	0.5	0	0.602222	0.0988889	-2.61	0.0583281	0.524803
THAP6	0	0	0	1.08	1.79	0.5	1.23	0	0.36	0	0.29	0	0	0	0	0	0	0.52	0.551111	0.09	-2.61	0.0696594	0.576849
MMEL1	0.59	0.51	0.44	0.59	0.93	0.02	0.24	0.91	0.04	0.02	0.1	0.1	0	0.06	0.06	0.15	0.14	0.07	0.474444	0.0777778	-2.61	0.0927125	0.661035
LYPD2	0	0.24	0	1.29	0.47	0	1.88	0.24	0.09	0.45	0	0	0.24	0	0	0	0	0	0.467778	0.0766667	-2.61	0.0950132	0.668083
CCDC181	0.66	0	0	0.34	0.55	0	0.64	1.65	0	0	0	0	0.09	0.1	0	0	0	0.44	0.426667	0.07	-2.61	0.11094	0.712699
FHOD3	0	0	0	0	0	0	0	1.4	0	0	0.02	0	0	0	0	0	0.21	0	0.155556	0.0255556	-2.61	0.336019	0.942179
KNCN	0.28	0.28	0	0	0	0	0	0	0.05	0	0	0	0	0	0	0	0.1	0	0.0677778	0.0111111	-2.61	0.525131	0.981524
GPRC6A	0.08	0.05	0	0.07	0	0.02	0	0.07	0.26	0	0	0.04	0	0	0	0	0.05	0	0.0611111	0.01	-2.61	0.546024	0.983833
DLK2	0	0	0	0	0	0	0.46	0	0	0	0	0	0	0	0	0	0	0	0.0511111	0	-2.61	1	1
PDZD2	0	0	0	0	0	0	0	0.46	0	0	0	0	0	0	0	0	0	0	0.0511111	0	-2.61	1	1
OR5B17	0	0.15	0.31	0	0	0	0	0	0	0	0	0	0	0	0	0	0	0	0.0511111	0	-2.61	1	1
CD3E	0	7.63	0	13.38	0	7.24	0	0	0	0	0.48	0	0	4.19	0	0	0	0	3.13889	0.518889	-2.6	1.61e-05	0.000904268
TTF1	0.04	0	0.04	0	0	0	0.03	9.92	0.56	0	0	0.33	0	0.31	0	1.11	0	0	1.17667	0.194444	-2.6	0.00825961	0.148821
TMEM168	1.01	2.87	0	0	0	0	1.17	1.78	0.32	0	0	0	0	0	0	0	0	1.18	0.794444	0.131111	-2.6	0.0299196	0.354604
NOTCH2NL	1.05	0.04	2.03	1.04	0.74	0.02	0.07	0.04	0.01	0.02	0.1	0.53	0.04	0.03	0.03	0.02	0.03	0.03	0.56	0.0922222	-2.6	0.0681452	0.570282
RAD9B	0	0	0.67	0	0	1.06	0	0	0.7	0	0	0	0	0	0	0	0	0.4	0.27	0.0444444	-2.6	0.205254	0.866562
AL160286.1	0.56	0	0.57	0.54	0	0.22	0.48	0	0	0	0	0	0	0	0	0	0.39	0	0.263333	0.0433333	-2.6	0.210895	0.871668
GINS3	0	0	1.78	0.04	0	0	0	0	0	0.03	0	0.07	0	0.13	0	0.07	0	0	0.202222	0.0333333	-2.6	0.273164	0.914679
DMTF1	0.47	0.06	0.06	0.06	0.02	0.18	0	0	0.3	0.01	0.05	0.02	0.08	0.02	0	0	0.01	0	0.127778	0.0211111	-2.6	0.384059	0.954992
BCAT2	0	0	0.06	12.13	0.05	3.29	0	0.05	0.7	0	2.04	0.05	0	0	0	0.03	0	0.58	1.80889	0.3	-2.59	0.00107077	0.0311824
RPS6KB1	0.11	2.4	0	0	2.73	0.01	1.81	2.09	0.01	0.05	0.28	0	0.14	0.12	0	0.83	0.1	0	1.01778	0.168889	-2.59	0.0141532	0.217422
DNAH6	0	0	0	0	6.35	0	2.5	0	0	0	0	0	0	0	0	0	1.47	0	0.983333	0.163333	-2.59	0.0159196	0.235594
SLC6A20	0	4.71	0	0.74	1.54	0	0	0	0	0.13	0	0	0	0	0	1.03	0	0	0.776667	0.128889	-2.59	0.0321059	0.369875
PPM1N	0.75	0.93	0	1.53	0	0.11	0	0.72	0.24	0	0.38	0	0	0	0.07	0	0.26	0	0.475556	0.0788889	-2.59	0.0935111	0.663329
KCNIP3	0	0.58	0	1.27	0.92	0	0	0	0	0	0.3	0	0	0	0	0	0	0.16	0.307778	0.0511111	-2.59	0.177398	0.83387
GKN2	5.72	22.5	9.53	23.72	35.09	59.44	7.36	12.13	139.07	0.55	0.65	5.3	7.43	0.69	13.24	12.79	3.29	8.75	34.9511	5.85444	-2.58	1.31e-46	8.2e-44
MBNL2	0.02	0	0.02	0.02	27.83	0.04	0	1.31	0.38	0	4.4	0.26	0.02	0	0	0	0.28	0	3.29111	0.551111	-2.58	1.09e-05	0.000640442
IFT22	16.16	0	0	0	9.55	0.84	0	0.38	1.53	1.49	0	0	0.93	0.12	0.11	0.09	1.46	0.57	3.16222	0.53	-2.58	1.62e-05	0.000912372
DAP3	0	0	2.99	7.56	1.94	1.28	1.43	6.88	1.16	2.64	0	0	0	0	1.25	0	0	0	2.58222	0.432222	-2.58	9.72e-05	0.00428354
CST5	0.29	1.14	0.1	1.56	5.42	1.13	0.25	3.42	1	0	0	0.23	0.37	0.15	0.03	0.68	0.53	0.41	1.59	0.266667	-2.58	0.00224035	0.0558579
LTBP3	0.5	1.25	0.04	1.19	9.03	0.81	0.02	0.4	0	0.57	0.29	0.11	0.37	0.07	0.14	0.15	0.15	0.36	1.47111	0.245556	-2.58	0.00323776	0.0744577
ZNF202	0	4.06	2.73	0	0	0	2.35	1.61	0	0.76	0	0	0	0	0	1.04	0	0	1.19444	0.2	-2.58	0.00803995	0.145851
MISP3	1.8	0.8	0.81	1.49	1.58	0	0.57	0	0	0.26	0.27	0	0.32	0	0	0.33	0	0	0.783333	0.131111	-2.58	0.0318246	0.368249
NAV1	0.1	0.69	1.01	0.48	0.96	0.39	1.62	0.1	0.26	0.06	0.1	0.08	0.29	0.08	0.14	0.05	0.07	0.07	0.623333	0.104444	-2.58	0.0555912	0.510684
IL3	0	0	0	0	0.13	0	0	0.47	0	0	0	0	0	0	0	0	0	0.1	0.0666667	0.0111111	-2.58	0.530626	0.982155
XAGE1C	0	0	0	0	0	0.48	0	0	0	0	0.08	0	0	0	0	0	0	0	0.0533333	0.00888889	-2.58	0.574899	0.987373
CDHR2	0	0	0	0	0	0	0	0.24	0	0	0	0	0	0	0	0	0	0.04	0.0266667	0.00444444	-2.58	0.691676	0.996361
GOLGA6L1	0.06	0.06	0.02	0.02	0	0	0	0	0.02	0	0.01	0.02	0	0	0	0	0	0	0.02	0.00333333	-2.58	0.73126	0.998012
TSPY4	0	0.18	0	0	0	0	0	0	0	0	0.03	0	0	0	0	0	0	0	0.02	0.00333333	-2.58	0.73126	0.998012
CPN1	0	0.12	0	0	0	0	0	0	0	0	0.02	0	0	0	0	0	0	0	0.0133333	0.00222222	-2.58	0.779151	0.999849
USP17L21	0	0	0	0	0.04	0	0.04	0.04	0	0	0.02	0	0	0	0	0	0	0	0.0133333	0.00222222	-2.58	0.779151	0.999849
SLC6A19	0	0.06	0	0	0	0	0	0	0	0	0.01	0	0	0	0	0	0	0	0.00666667	0.00111111	-2.58	0.842817	0.999996
PPIP5K2	0	0	0.05	0	0	0	0	0	0.01	0	0	0	0	0	0	0.01	0	0	0.00666667	0.00111111	-2.58	0.842817	0.999996
AL096870.1	0	0	0	0	0	0	0	0.45	0	0	0	0	0	0	0	0	0	0	0.05	0	-2.58	1	1
RFX2	16.81	0.05	0	5.92	3.05	2.95	0.02	0.73	0	0.18	0	0	4.06	0	0	0.68	0.04	0	3.28111	0.551111	-2.57	1.14e-05	0.000669148
FBXW7	1.3	1.94	0.51	1.22	0.03	0.3	5.98	1.74	0	0.45	0.36	0.02	0.41	0.02	0	0	0.41	0.53	1.44667	0.244444	-2.57	0.00363059	0.0812921
SPAST	0.14	0.01	4.85	7.04	0.05	0.02	0.08	0.03	0.01	0.03	0.04	0.08	1.77	0.03	0.03	0.01	0.04	0.03	1.35889	0.228889	-2.57	0.00477626	0.100071
BIVM	0	6.1	0	0	0	1.56	0	0	0.6	0.01	0.01	0	0	0	1.37	0	0	0	0.917778	0.154444	-2.57	0.0203601	0.277646
MST1R	0	2.44	0	0.97	0.02	0.56	0.99	1.43	0	0.01	0	0	0	0	0	0.62	0.45	0	0.712222	0.12	-2.57	0.0410865	0.427255
DUOXA1	0.07	0	0.34	0	0.39	0.51	0.25	0.21	0.01	0	0	0.09	0	0.11	0.07	0	0	0.03	0.197778	0.0333333	-2.57	0.281793	0.918194
SLC39A1	13.87	4.44	8.34	40.22	0.97	0.36	1.32	26.12	2.35	0.78	3.93	4.35	3.85	0.2	2.08	0.55	0.38	0.46	10.8878	1.84222	-2.56	1.51e-15	3.39e-13
VDAC2	6.3	67.55	0	0	2.14	0.53	0	0	0	0	2.52	1.87	6.09	1.45	0	0	1.05	0	8.50222	1.44222	-2.56	1.89e-12	3.3e-10
GIGYF2	2.62	15.28	3.48	21.29	16.08	0.21	0.55	11.44	0.18	0.17	0.29	0.31	10.34	0.3	0.02	0.26	0.14	0.27	7.90333	1.34444	-2.56	1.17e-11	1.9e-09
RNF128	0.96	5.18	0.72	8.35	5.32	1.34	1.43	3.29	6.33	0.1	0	0.22	1.57	0	0.05	2.71	0.11	0.83	3.65778	0.621111	-2.56	3.88e-06	0.000257365
KCNK17	4.12	0	4.11	6.62	3.94	0	0.04	4.59	0.7	0	0	4.1	0	0	0	0	0	0	2.68	0.455556	-2.56	7.77e-05	0.00352558
CASC1	0	0	0	0	6.53	0	3.41	0	3.9	0	0	0	0	0	0	0	2.34	0	1.53778	0.26	-2.56	0.00271572	0.0650239
VPS39	0	1.54	1.18	2.51	1.72	0.72	1.17	1.94	0.28	0	0	0	0	0	0	0.92	0.95	0	1.22889	0.207778	-2.56	0.00735755	0.136877
ACACA	0	0	0	6.28	4.65	0	0	0	0	0	0	0	0	0	1.85	0	0	0	1.21444	0.205556	-2.56	0.00773275	0.141813
CHRM1	2.55	1.46	0.49	1.95	1.55	0.13	0.1	1.88	0.28	0	0.05	0.22	0.26	0	0	0.39	0.7	0.14	1.15444	0.195556	-2.56	0.00942488	0.163678
CYS1	5.47	0	0	0	0	0.76	0	0	0	0	0	1.06	0	0	0	0	0	0	0.692222	0.117778	-2.56	0.0446849	0.449389
AL049650.1	0	3.06	0	0.34	0	0	0.08	0	0	0.59	0	0	0	0	0	0	0	0	0.386667	0.0655556	-2.56	0.133062	0.763752
LANCL3	0	0	0.31	0.23	0	0.24	0	0.59	0.75	0.04	0	0.32	0	0	0	0	0	0	0.235556	0.04	-2.56	0.241259	0.895362
MIP	0	0.06	0.17	0.29	0	0.04	0.05	0	0.04	0	0.03	0	0	0.08	0	0	0	0	0.0722222	0.0122222	-2.56	0.515971	0.980035
IKZF2	0.04	0	0.09	0	0.09	0	0	0.36	0.01	0	0	0	0	0.01	0	0.03	0.05	0.01	0.0655556	0.0111111	-2.56	0.536203	0.983009
RERG	4.04	0.92	9.09	4.24	0.82	0.15	1.86	1.05	0.49	1.04	0.55	0.81	0.3	0.47	0.34	0.04	0.11	0.22	2.51778	0.431111	-2.55	0.000132823	0.00560277
TTPA	0.34	0.59	1.19	2.02	0.74	0.12	0.45	1.31	0.31	0.02	0	0.2	0.24	0.07	0.03	0.3	0.17	0.18	0.785556	0.134444	-2.55	0.032784	0.374355
CCDC178	0	0	1.34	0	0	0.68	0	2.55	0	0	0.38	0	0	0	0	0	0.4	0	0.507778	0.0866667	-2.55	0.0858391	0.638394
RASL10B	0	0	0	0	3.6	0	0	0	0.08	0	0	0	0	0	0	0.63	0	0	0.408889	0.07	-2.55	0.123566	0.743226
C1orf141	0.03	0.07	0	0	0.37	0.24	0.8	0.2	0.11	0	0	0	0	0.01	0.05	0	0	0.25	0.202222	0.0344444	-2.55	0.278041	0.916717
TTLL9	0	0.33	0	0.29	0.03	0.02	0.26	0.21	0.21	0	0.18	0	0	0	0.05	0	0	0	0.15	0.0255556	-2.55	0.350222	0.946645
RGR	0.05	0	0	0.05	0.21	0	0	0.57	0	0	0	0	0	0	0	0	0.15	0	0.0977778	0.0166667	-2.55	0.450791	0.968718
SYNC	6.13	7.22	0	2.36	3.35	0	0	0.46	0.96	0	0	0	1.05	0	0	0.09	0	2.38	2.27556	0.391111	-2.54	0.000285229	0.0106337
STAG1	0.04	7.9	0	3.79	0.01	0	0.01	3.36	0	0	0.12	0.01	0	2.45	0	0.01	0	0.01	1.67889	0.288889	-2.54	0.0018367	0.0478275
ZBBX	0	0	0	0	0	1.42	2.53	3.33	1.27	0	0	0	0	0	0	0	1.47	0	0.95	0.163333	-2.54	0.0190708	0.265629
PPP1R32	0	0	0	1.22	3.4	0	0.85	0	0	0	0	0	0	0	0	0	0.94	0	0.607778	0.104444	-2.54	0.0607568	0.53697
AQP7	0.53	0.23	0	0.27	0	0.18	1.27	1.02	0.11	0.29	0	0.12	0	0	0.09	0.05	0.07	0	0.401111	0.0688889	-2.54	0.127581	0.752518
SLC2A14	1.22	0.39	0	0	0	0	0	0.02	0	0	0	0	0.21	0	0.07	0	0	0	0.181111	0.0311111	-2.54	0.305929	0.930441
RAD1	0.56	0	0.04	0	0.04	0	0	0	0	0	0.02	0	0	0.03	0	0	0.03	0.03	0.0711111	0.0122222	-2.54	0.521257	0.980985
JRK	0	0.15	0	0.2	0	0	0	0	0	0	0	0	0	0	0.06	0	0	0	0.0388889	0.00666667	-2.54	0.634986	0.992453
CARD14	0	0	0	0	0.29	0	0	0	0	0	0.01	0	0	0	0	0	0.04	0	0.0322222	0.00555556	-2.54	0.666227	0.995078
ERG	37.32	2.46	17.41	1.08	41.64	2.09	0.41	33.26	5.88	0.23	7.93	0.63	0.44	3.71	0.28	4.44	0.62	6.19	15.7278	2.71889	-2.53	1.71e-21	5.37e-19
WRB	7.59	3.3	0.1	0.1	0.7	2.4	0.09	0.8	0	0	0.37	0.08	0	1.41	0	0.68	0	0.07	1.67556	0.29	-2.53	0.00189275	0.0489939
GREB1	0	0	3.28	1.93	0	0.21	0	0.75	0	0	0.07	0	1	0	0	0	0	0	0.685556	0.118889	-2.53	0.0470498	0.463639
PTPRT	0.15	0	0	0	1.26	0.12	0.86	0.3	0.09	0	0	0	0	0	0	0	0.26	0.22	0.308889	0.0533333	-2.53	0.181922	0.839694
ZNF763	0	0	0	0	0.84	0	0	0	1.53	0	0	0	0	0	0	0.41	0	0	0.263333	0.0455556	-2.53	0.218046	0.87738
ANKMY1	0	0	0.05	0	1.57	0	0	0.32	0.02	0	0	0	0	0.34	0	0	0	0	0.217778	0.0377778	-2.53	0.263072	0.909466
HAUS7	0	0.17	0.18	0.17	0	0	0.6	0.67	0	0	0	0.14	0.17	0	0	0	0	0	0.198889	0.0344444	-2.53	0.284579	0.919496
CDC25B	0.66	0	0	0.59	0	0	0	0	0.08	0	0	0	0	0.23	0	0	0	0	0.147778	0.0255556	-2.53	0.356096	0.948064
SELENOV	0.43	0	0	0	0	0	0	0	0	0	0	0	0	0	0	0	0	0	0.0477778	0	-2.53	1	1
CLRN2	0	0.09	0	0	0	0	0	0.34	0	0	0	0	0	0	0	0	0	0	0.0477778	0	-2.53	1	1
SLIT2	64.96	128.7	145.14	121.21	4.33	25.19	27.64	132.12	32.39	0.23	11.97	66.44	0.38	30.85	0	8.29	0.55	0.44	75.7422	13.2389	-2.52	2.79e-96	3.2e-93
LDLR	81.54	10.81	16.92	69.9	0	24.98	7.3	35.12	0	0	0	7.78	0	8.12	0	19.26	7.71	0	27.3967	4.76333	-2.52	4.31e-36	2.18e-33
GPM6A	11.31	40.1	18.73	45.28	21.9	10.43	5.86	25.71	23.43	0	0.48	6.33	7.18	0	3.75	5.38	12.18	0	22.5278	3.92222	-2.52	5.94e-30	2.56e-27
NPR3	18.67	2.96	23.47	9.71	1.32	0.43	0.8	3.45	0.32	0.1	0.61	1.27	1.46	3.27	1.4	0.19	1.91	0.42	6.79222	1.18111	-2.52	4.23e-10	5.7e-08
AC104836.1	2.3	2	2.45	0.47	0.52	0.13	0.79	3.35	0.01	0.51	0.48	0	1.1	0	0	0	0	0	1.33556	0.232222	-2.52	0.00561555	0.112644
NHSL2	0.33	0.89	0.78	1.04	0	0	1.39	0	0	0	0.07	0.15	0.21	0	0	0	0.34	0	0.492222	0.0855556	-2.52	0.0926719	0.660946
ANO4	0.19	0.53	0	1.35	0.48	0.07	0.08	0.36	0.32	0	0	0.21	0.16	0.07	0.06	0.04	0.05	0	0.375556	0.0655556	-2.52	0.14245	0.781179
TLX2	0.27	0.07	0.21	0	0	0	0.17	0.13	0.01	0	0.03	0	0	0	0	0.07	0	0.05	0.0955556	0.0166667	-2.52	0.45928	0.970445
CFAP53	0	0	0	0	8.26	0.25	13.93	2	0.58	0	0	0	0	0.03	0.06	0.66	3.52	0.11	2.78	0.486667	-2.51	6.7e-05	0.00309949
KCNC4	0	2.93	0	5.27	2.96	0	0	5.51	0	0	0	1.69	0.31	0	0	0	0.93	0	1.85222	0.325556	-2.51	0.0011539	0.0331239
PHF19	0	0.04	0	7.81	0	0.09	0	0	0.49	0.3	0	0	0	0.03	0.84	0.31	0	0	0.936667	0.164444	-2.51	0.0207753	0.281536
VILL	0	0	3.02	0	2.47	1.62	0	0	0	0	0	0	0	0.02	0	1.14	0.05	0.04	0.79	0.138889	-2.51	0.0338072	0.38121
C17orf50	0	0	0.31	0	0	0	0.26	0	0	0	0	0	0	0	0	0	0.1	0	0.0633333	0.0111111	-2.51	0.547614	0.984143
BRWD1	0.03	7.47	0	0.03	8.3	0	0.02	0	0	1.75	1.02	0	0	0.02	0	0.02	0	0	1.76111	0.312222	-2.5	0.00157671	0.0423789
SLC35G2	2.4	2.74	0	7.23	0	2.02	0	0	0	0	1.15	0	0	0	0	0	0	1.39	1.59889	0.282222	-2.5	0.00256605	0.0622006
GPR151	0.61	0.75	1	0.56	0.52	0.54	0.16	1.38	0.44	0.14	0	0.47	0.32	0.04	0.02	0.06	0	0	0.662222	0.116667	-2.5	0.052156	0.492541
MAST4	0	0	0.41	3.09	0	0	0	0	0	0	0	0.32	0	0	0	0	0	0.3	0.388889	0.0688889	-2.5	0.137435	0.771557
SLC44A4	0.17	0.06	0.11	0	0	0	0	0	0	0.02	0	0	0	0	0	0	0	0.04	0.0377778	0.00666667	-2.5	0.642973	0.9934
KRT33A	0	0.17	0	0	0	0	0	0	0	0	0.03	0	0	0	0	0	0	0	0.0188889	0.00333333	-2.5	0.743081	0.998769
TH	0.19	0.23	0	0	0	0	0	0	0	0	0	0	0	0	0	0	0	0	0.0466667	0	-2.5	1	1
DUXA	0	0.14	0	0.28	0	0	0	0	0	0	0	0	0	0	0	0	0	0	0.0466667	0	-2.5	1	1
NOTO	0.11	0.03	0.05	0	0.1	0	0.05	0.08	0	0	0	0	0	0	0	0	0	0	0.0466667	0	-2.5	1	1
GDF5OS	0.42	0	0	0	0	0	0	0	0	0	0	0	0	0	0	0	0	0	0.0466667	0	-2.5	1	1
SNTN	0	0	0	0	30.15	0.73	10.92	6.47	8.29	0.45	0	0	0.65	0	0	0.22	0.73	8.01	6.28444	1.11778	-2.49	2.47e-09	2.99e-07
MIOS	0	0.47	0.97	4.83	0.2	0	8.09	0	0.01	2.35	0	0	0	0	0.01	0.19	0.02	0.02	1.61889	0.287778	-2.49	0.00246809	0.0603418
SSB	0.34	0.55	0.13	0.41	0.12	10.8	0.22	0.2	0.35	0.08	0.09	0.1	0.08	0.26	0.05	0.28	1.31	0.09	1.45778	0.26	-2.49	0.00411114	0.0892151
C10orf67	0.42	1.54	0.29	1.12	0.42	0.13	0.23	0.14	0.15	0.04	0	0	0.32	0.01	0	0	0.21	0.21	0.493333	0.0877778	-2.49	0.0947998	0.667547
GLIPR1L2	0	0.57	0.04	0	0.37	0	0.26	1.25	0.37	0.12	0.04	0.09	0.04	0.12	0	0.02	0	0.08	0.317778	0.0566667	-2.49	0.180302	0.837768
DGKB	0.22	0.17	0.16	0.13	0.29	0.04	0.03	0.12	0.02	0.01	0	0.09	0.05	0	0	0.01	0.03	0.02	0.131111	0.0233333	-2.49	0.389141	0.956177
MPIG6B	0.33	0.06	0	0	0.06	0	0	0	0	0	0	0	0	0	0	0.08	0	0	0.05	0.00888889	-2.49	0.594728	0.989576
NCSTN	0.17	0.22	0.57	3.41	0.09	0.01	0.02	60.5	0.02	0.06	0.62	0.26	1.04	0.04	8.22	1.14	0.07	0.23	7.22333	1.29778	-2.48	1.87e-10	2.63e-08
DTWD1	0	14.96	0	0	0	0	0	5.12	0	0	0	0	2.69	0.39	0	0	0.53	0	2.23111	0.401111	-2.48	0.000399242	0.0139708
SPNS1	0.16	3.36	0.73	0.13	0.03	0.03	0.2	0.03	0.02	0.4	0.12	0.16	0	0.02	0.05	0.02	0.02	0.05	0.521111	0.0933333	-2.48	0.0866649	0.641259
RBP2	0	0	0	0	1.4	0.25	0	0.91	0.74	0	0	0	0	0	0	0.23	0.36	0	0.366667	0.0655556	-2.48	0.150444	0.795518
SLC38A11	0	0	2.08	0.09	0	0	0	0	0	0	0	0.39	0	0	0	0	0	0	0.241111	0.0433333	-2.48	0.244407	0.897561
PLEKHG6	0.64	0.53	0	0	0.12	0	0	0.59	0.07	0.28	0	0	0	0	0	0	0.07	0	0.216667	0.0388889	-2.48	0.269618	0.912825
SNX25	0	0.26	0.07	0.23	0.15	0.01	0.17	0.17	0	0	0	0.02	0.15	0	0.02	0	0	0	0.117778	0.0211111	-2.48	0.415482	0.961457
ADAM30	0.15	0.29	0	0	0	0.02	0	0.05	0.27	0	0.07	0.04	0	0	0	0	0.03	0	0.0866667	0.0155556	-2.48	0.485056	0.975073
MATN4	0.2	0.1	0	0.03	0.03	0	0	0.03	0	0	0	0	0	0.05	0	0	0.02	0	0.0433333	0.00777778	-2.48	0.62152	0.991895
FHAD1	0	0	0.01	0	0.04	0	0.18	0.11	0.05	0	0.03	0	0	0.01	0	0	0.02	0.01	0.0433333	0.00777778	-2.48	0.62152	0.991895
KL	0	0	0.26	11.51	1.49	1.2	0.66	0.56	4.24	0.21	0	0.66	0.57	0	0.36	1	0.09	0.7	2.21333	0.398889	-2.47	0.00042576	0.0147535
ZNF641	0	0.94	2.34	0	6.51	0	1.36	4.39	0.31	0	0	1.84	0	0	0	1.03	0	0	1.76111	0.318889	-2.47	0.00170036	0.0449813
ZMYM3	6.57	0.74	0	3.46	0	0	0	0	2.1	0	0	0	0	0.05	2.26	0.01	0	0	1.43	0.257778	-2.47	0.00462573	0.0976524
SLIRP	3.41	0	0	5.37	3.35	0	0	0	0	0	0	0	0	0	0	0	2.19	0	1.34778	0.243333	-2.47	0.00599679	0.118145
KIF21A	0	0	0	0	3.65	0	0	3.63	0	0	0.01	0	0	0	0	0	1.3	0	0.808889	0.145556	-2.47	0.0330717	0.376321
ZNF222	1.35	0	0	0	0	0	0.69	0.78	0	0	0.41	0	0	0	0	0	0	0.1	0.313333	0.0566667	-2.47	0.185433	0.844353
ANKUB1	0	0	0	0	0.5	0.78	0.39	0.47	0.58	0	0	0	0	0	0	0	0.49	0	0.302222	0.0544444	-2.47	0.192843	0.853434
SLC25A10	0	0	0	0	0.18	0.06	0	2.15	0	0	0	0	0	0	0	0	0.13	0.3	0.265556	0.0477778	-2.47	0.222014	0.881183
PACRG	0	0	0	0	0.88	0.02	0	0.46	0.74	0	0	0	0	0	0	0	0.07	0.31	0.233333	0.0422222	-2.47	0.253241	0.903509
CDC20B	0	0	0	0.3	0	0	1.17	0	0.25	0	0	0	0	0	0	0	0.31	0	0.191111	0.0344444	-2.47	0.300498	0.927438
LILRA6	0	0	1.05	0	0	0	0	0	0	0.07	0.02	0	0	0	0	0.02	0.08	0	0.116667	0.0211111	-2.47	0.419161	0.962484
AWAT1	0	0	0.21	0	0	0	0	0.2	0	0	0	0	0	0	0	0	0	0	0.0455556	0	-2.47	1	1
OR13C3	0	0.13	0	0.25	0	0.03	0	0	0	0	0	0	0	0	0	0	0	0	0.0455556	0	-2.47	1	1
C10orf120	0.41	0	0	0	0	0	0	0	0	0	0	0	0	0	0	0	0	0	0.0455556	0	-2.47	1	1
HSDL2	6.94	0	11.57	0	22.18	10.52	3.66	13.95	7.76	0	0	0	0	0	6.7	0	0.92	6.25	8.50889	1.54111	-2.46	5.3e-12	8.89e-10
PRC1	0	1.47	0	0	0	0.07	4.88	0.02	0.17	0.36	0	0	0	0.14	0	0.32	0	0.38	0.734444	0.133333	-2.46	0.0428903	0.438148
GPR132	0.23	5.26	0	0	0	0.02	0	0	0	0.02	0.01	0.02	0.86	0.02	0	0	0.05	0.02	0.612222	0.111111	-2.46	0.0644828	0.554505
GRTP1	0	0	1.36	0	0	0	0.29	3.56	0	0	0	0.63	0	0.08	0	0	0	0.24	0.578889	0.105556	-2.46	0.0726612	0.588609
DISC1	0.26	0	0	3.87	0.22	0	0.28	0	0	0.18	0	0	0.22	0.32	0	0.12	0	0	0.514444	0.0933333	-2.46	0.0900816	0.652749
COPS9	0.38	0.57	0.39	0	0.73	0.19	0.74	0.92	0	0.17	0.1	0.08	0.19	0	0	0.1	0	0.07	0.435556	0.0788889	-2.46	0.118647	0.731918
KDSR	1.28	0	0	0	0.68	0.31	0.79	0.68	0.05	0	0.69	0	0	0	0	0	0	0	0.421111	0.0766667	-2.46	0.125589	0.748053
HBM	1.87	0	0	0	0	0.11	0	0	0	0	0.15	0	0	0	0.21	0	0	0	0.22	0.04	-2.46	0.268029	0.912359
SYT10	0.03	0.03	0.03	0	0.19	0.03	0.03	0.22	0.32	0	0	0	0.03	0.02	0.01	0.06	0.02	0.02	0.0977778	0.0177778	-2.46	0.460267	0.970469
SLC6A2	0.04	0.14	0.04	0.29	0.04	0	0	0	0	0.01	0.04	0.02	0	0	0	0	0	0.03	0.0611111	0.0111111	-2.46	0.55938	0.985633
SLC14A1	0	0	0	0.21	0	0	0	0	0.01	0	0	0	0.04	0	0	0	0	0	0.0244444	0.00444444	-2.46	0.711976	0.997592
OR8A1	0.04	0.15	0	0	0	0	0	0.02	0.01	0	0	0	0	0	0	0	0	0.04	0.0244444	0.00444444	-2.46	0.711976	0.997592
44996	0	0.08	0	0	0	0.03	0	0	0	0	0.02	0	0	0	0	0	0	0	0.0122222	0.00222222	-2.46	0.794041	0.999996
FEV	0	0.08	0	0	0	0.03	0	0	0	0	0.02	0	0	0	0	0	0	0	0.0122222	0.00222222	-2.46	0.794041	0.999996
CCNB1IP1	4.22	6.45	0.61	6.6	0.12	0	0	10.43	0.11	0.34	0	0	0	1.3	3.52	0	0.06	0	3.17111	0.58	-2.45	2.71e-05	0.00142395
WBP2	0	0	0	0	13.62	0	8.56	0	0	4.05	0	0	0	0	0	0	0	0	2.46444	0.45	-2.45	0.000214097	0.00837831
CMTM2	1.72	6.28	0	1.45	0	2.94	1.18	1.19	3.38	0.59	1.26	0	0	0	0.45	0	0.24	0.79	2.01556	0.37	-2.45	0.000832761	0.0254334
ZNF620	0	0	0	3.99	0	0.41	0	1	0	0.55	0	0	0	0	0.44	0	0	0	0.6	0.11	-2.45	0.0681464	0.570282
MYO18A	0.1	0.09	0	0	0	0.01	5.1	0.07	0	0.21	0.13	0.04	0	0.08	0	0.27	0.03	0.22	0.596667	0.108889	-2.45	0.0684872	0.571712
SPANXC	0	0	0	0.38	1.14	0	0.34	0.76	0	0	0	0	0.19	0	0	0	0	0.29	0.291111	0.0533333	-2.45	0.203787	0.865141
C3orf67	0	0	0	0	1.49	0	0.42	0	0	0	0.07	0	0	0	0	0	0	0.28	0.212222	0.0388889	-2.45	0.277928	0.91658
OR8G5	0.28	0.14	0	0	0	0	0	0	0.18	0	0.11	0	0	0	0	0	0	0	0.0666667	0.0122222	-2.45	0.543179	0.98369
OR52M1	0.3	0.15	0	0	0	0	0	0.15	0	0	0	0	0	0	0	0	0	0.11	0.0666667	0.0122222	-2.45	0.543179	0.98369
RNF10	42.86	2.95	14.02	0.38	0.07	1.26	1.56	1.02	3.23	1.57	0.15	0.05	5.92	1.25	2.43	0.04	0.31	0.67	7.48333	1.37667	-2.44	1.24e-10	1.78e-08
KIAA1191	20.21	0	0	5.68	0	5.8	0	0	0	0.69	0.18	1.3	0	0.94	0	2.72	0	0	3.52111	0.647778	-2.44	1.02e-05	0.000604395
LRRTM4	0.64	0	1.93	5.65	1.56	0.44	0.22	1.52	1.6	0.17	0.04	0.47	0.98	0.03	0.03	0.2	0.03	0.55	1.50667	0.277778	-2.44	0.00391491	0.0860663
RNF212	0.95	0	0	1.04	1.36	0	0	1.62	0.18	0.04	0	0.43	0	0	0	0	0.14	0.34	0.572222	0.105556	-2.44	0.0754726	0.599826
ZEB1	0	1.09	0.87	0	2.53	0	0	0	0	0	0	0	0	0	0	0.83	0	0	0.498889	0.0922222	-2.44	0.0972007	0.674545
FAM205C	0	0	0.15	0.07	0.07	0	0	0.36	0	0	0	0.12	0	0	0	0	0	0	0.0722222	0.0133333	-2.44	0.527819	0.98208
NLRP5	0.09	0.13	0.08	0.07	0	0.02	0	0.07	0.03	0	0.06	0	0	0	0	0	0.03	0	0.0544444	0.01	-2.44	0.582928	0.988527
OR2F2	0	0.13	0.13	0	0.12	0	0	0	0	0	0.07	0	0	0	0	0	0	0	0.0422222	0.00777778	-2.44	0.629036	0.992193
THEG	0	0	0	0	0.4	0	0	0	0	0	0	0	0	0	0	0	0	0	0.0444444	0	-2.44	1	1
IFNL2	0	0.2	0.2	0	0	0	0	0	0	0	0	0	0	0	0	0	0	0	0.0444444	0	-2.44	1	1
HIST4H4	2.77	14.6	1.02	0.12	0.96	106.12	0.64	40.04	99.61	0.23	0.06	9.56	7.73	0.1	0.96	28.52	2.07	0.09	29.5422	5.48	-2.43	3.2e-37	1.66e-34
ARHGAP12	17.86	0	13.39	0	0	0	0	0	6.06	0	0.03	0	6.21	0	0	0	0.66	0	4.14556	0.766667	-2.43	1.75e-06	0.000125366
AC138517.2	6.16	5.88	4.1	3.59	3.96	0.66	1.12	0.16	0	0.39	0.27	2.1	0	0.17	0.04	0.09	1.21	0.48	2.84778	0.527778	-2.43	7.52e-05	0.00342734
FAM98A	0.03	0.03	0.03	17.13	0.02	0.09	0.02	0.02	0.03	0.02	2.76	0.02	0.03	0.18	0.01	0.18	0.02	0.02	1.93333	0.36	-2.43	0.00112648	0.032484
SLC8A3	1.07	0.08	0.43	1.26	0.08	0	0.71	0.25	0.05	0	0.09	0	0.19	0.23	0.05	0.17	0	0	0.436667	0.0811111	-2.43	0.12135	0.737883
ADAMTS17	0.39	0.74	0.21	0.24	0.03	0.12	0.37	0.21	0	0.06	0.05	0.12	0	0	0.01	0.04	0.12	0.03	0.256667	0.0477778	-2.43	0.235304	0.891516
CIB4	0	0.28	0.28	0.09	0	0	0.16	1.08	0	0	0	0.15	0.09	0	0	0.05	0.06	0	0.21	0.0388889	-2.43	0.282186	0.918408
GALNT9	0	0.04	0	0	0.24	0	0	0.53	0	0	0.02	0.1	0	0	0	0	0.03	0	0.09	0.0166667	-2.43	0.481415	0.974422
PROK2	3.56	49.59	0	1.7	0.4	0.22	0	0.72	0	0.51	7.99	0	0	0	0	0	1.31	0.71	6.24333	1.16889	-2.42	5.17e-09	5.97e-07
ANXA8L2	11.64	8.66	2.66	7.04	10.88	0.54	2.25	5.29	0	1.81	0.28	0.83	2.25	0.76	0	2.96	0	0.24	5.44	1.01444	-2.42	4.75e-08	4.66e-06
LAS1L	1.83	2.55	0.91	0	1.69	0	0	1.51	0	0.43	0	1.16	0	0	0	0	0	0	0.943333	0.176667	-2.42	0.0231787	0.302143
OR2S2	0.62	1.79	1.33	0.66	1.13	0.03	0.12	1.07	0.13	0	0.14	0.33	0.2	0	0	0.34	0.28	0	0.764444	0.143333	-2.42	0.0410473	0.426995
EBPL	0	0	1.39	3.72	0	0.54	1.18	0	0	0	0	0	0	0	0	0.68	0.6	0	0.758889	0.142222	-2.42	0.0417544	0.431321
TMEM139	0.4	0.39	0.8	0	3.12	0.95	0	0	0.54	0	0	0	0.48	0	0	0.55	0.13	0	0.688889	0.128889	-2.42	0.0522691	0.493084
CST2	1.26	1.54	0.2	0.65	0	0	0	0.19	0.22	0	0.1	0.23	0	0.29	0.14	0	0	0	0.451111	0.0844444	-2.42	0.116334	0.726389
ERBB4	0.07	0	0	0	0	0.14	3.47	0.02	0	0	0	0	0	0	0.02	0.67	0	0	0.411111	0.0766667	-2.42	0.133337	0.763948
CACNA1S	0.16	0.37	0.12	0.79	1.62	0.02	0	0.45	0.06	0.04	0.11	0.22	0.05	0.02	0.01	0.03	0.19	0	0.398889	0.0744444	-2.42	0.139355	0.77543
PTP4A2	0.45	0	0.02	1.58	0	0.01	0.02	0.1	0.01	0.2	0.03	0.05	0.02	0.02	0.02	0.01	0.01	0.05	0.243333	0.0455556	-2.42	0.248793	0.901085
TEX46	1	0	0	1.09	0	0	0	0	0	0	0	0	0	0	0	0	0.39	0	0.232222	0.0433333	-2.42	0.259352	0.906971
KRTAP26-1	0	0.48	0	0	0.52	0	0	0.88	0.05	0	0.06	0	0	0	0	0	0.12	0.18	0.214444	0.04	-2.42	0.278347	0.916925
LPAR4	0.61	0	0	0.42	0.42	0	0.12	0.19	0	0	0	0.03	0	0.08	0.18	0.02	0	0.02	0.195556	0.0366667	-2.42	0.301447	0.928121
KCNJ14	1.35	0	0	0	0.09	0	0	0	0	0	0	0	0	0	0	0.27	0	0	0.16	0.03	-2.42	0.349949	0.946645
CLEC20A	0.15	0.24	0.05	0.05	0.47	0	0	0.14	0.02	0	0	0.08	0	0	0	0	0.13	0	0.124444	0.0233333	-2.42	0.409759	0.959982
FRRS1L	0.07	0.03	0.11	0.31	0.13	0.02	0.03	0.2	0.01	0.01	0.01	0.03	0	0	0.03	0.01	0.07	0.01	0.101111	0.0188889	-2.42	0.456891	0.969904
REM2	0.08	0	0	0	0.25	0	0.26	0	0	0	0	0.06	0	0	0	0	0.05	0	0.0655556	0.0122222	-2.42	0.548863	0.984455
AC092329.3	0	0	0	0	0	0	0.39	0	0	0	0	0	0	0	0	0	0	0	0.0433333	0	-2.42	1	1
EZR	1.41	157.21	0.57	0.99	0.54	105.32	0.68	1.71	2.27	24.12	0.53	0.43	1.69	0.83	18.76	1.81	1.75	1.13	30.0778	5.67222	-2.41	1.87e-37	9.77e-35
CSF3	110.85	7.62	1.71	34.35	3.03	4.83	1.63	4.42	0	1.06	1.17	0	2.58	0	1.85	1.11	22.06	1.91	18.7156	3.52667	-2.41	6.02e-24	2.11e-21
ZNF131	0	13.23	8.4	2.37	9.2	6.17	2.08	7.15	8.08	3.67	1.37	1.96	0.02	1.25	1.72	0	0.67	0.02	6.29778	1.18667	-2.41	4.8e-09	5.57e-07
VPS11	0.86	1.59	1.15	3.67	25.83	0.39	0.06	1.1	1.37	0.37	1.55	0.49	0.75	0.81	1.21	0.78	0.22	0.6	4.00222	0.753333	-2.41	3.04e-06	0.000206036
C2orf54	6.65	7.38	0	4.84	2.07	2.04	1.85	6.39	0	0.23	0	0	0	0	0	2.51	1.64	1.5	3.46889	0.653333	-2.41	1.39e-05	0.000796085
SLC16A7	0.88	0.32	0.24	7.01	3.83	0.16	0.2	0.38	0.1	0.22	0.33	0.58	0.23	0.09	0.1	0.33	0.36	0.23	1.45778	0.274444	-2.41	0.00484235	0.101004
IRX2	0.25	1.61	3.15	1.29	0	0.41	0.05	2.26	0.06	0.4	0.24	0.09	0.4	0.29	0	0	0.13	0.16	1.00889	0.19	-2.41	0.0191041	0.265947
SEC13	8.01	0.05	0.05	0.05	0	0	0.5	0	0	0.27	1.25	0.04	0	0	0	0	0.03	0.04	0.962222	0.181111	-2.41	0.0220739	0.292753
KCNA4	1.6	0.1	1	1.37	2.61	0.08	0.18	0.43	0.26	0.08	0.03	0.28	0.27	0	0.14	0.27	0.14	0.23	0.847778	0.16	-2.41	0.0318221	0.368242
SCO2	0	0	3	3.5	0	0	0	0	0	0	0.11	0	1.01	0	0	0	0.05	0.05	0.722222	0.135556	-2.41	0.0471309	0.464201
RBM14	0	1.48	0	0	0	0.65	0	0	0	0	0	0	0.4	0	0	0	0	0	0.236667	0.0444444	-2.41	0.25589	0.905213
BET1	0.78	0	0	0	0	0	0	0	0.55	0	0	0	0	0	0.25	0	0	0	0.147778	0.0277778	-2.41	0.369454	0.951287
VIPR1	0	39.02	23.92	0	68.76	1.04	4.78	92.17	13.59	4.22	0	14.26	0	0	0	3.46	20.9	3.22	27.0311	5.11778	-2.4	9.59e-34	4.56e-31
POSTN	7.91	123.93	1.7	24.68	0.93	0.1	74.4	0.15	0.15	0.19	10.9	0.94	15.9	14.03	0.36	0.17	1.12	0.69	25.9944	4.92222	-2.4	1.64e-32	7.53e-30
ZFAND5	0	0	0	92.43	0	0	24.17	0	0	0	0	0	0	22.15	0	0	0	0	12.9556	2.46111	-2.4	5.64e-17	1.39e-14
SCARB2	0	16.08	0	0	18.53	0	0	0	12.72	4.52	0	0	0	0	0	0	4.44	0	5.25889	0.995556	-2.4	9.26e-08	8.61e-06
ARL2	0	0	0	0	12.41	3.72	0	12.82	3.46	0	6.15	0	0	0	0	0	0	0	3.60111	0.683333	-2.4	1.01e-05	0.000598759
FGFBP2	9.83	5.3	0	1.79	2.68	0.71	0.48	6.1	1.57	0	0.32	0	1.09	0	0	1.11	2.08	0.81	3.16222	0.601111	-2.4	3.54e-05	0.00179812
CYP4F3	3.04	1.57	0.06	0.08	1.83	1.2	0	2.82	0.98	0	0.73	0	0	0	0.26	0.07	0.47	0.66	1.28667	0.243333	-2.4	0.00822645	0.148386
CHST9	0	0	0	0.27	1.22	0.18	0.82	0.92	4.98	0	0	0	0	0	0	0	1	0.59	0.932222	0.176667	-2.4	0.0245922	0.313503
ZNF577	0	0.48	0	0	1.28	0.24	0.43	2.57	0	0	0	0	0.67	0	0	0.28	0	0	0.555556	0.105556	-2.4	0.0829824	0.628249
GPHN	0	0	0	0	0	0	4.69	0	0	0	0	0	0	0.89	0	0	0	0	0.521111	0.0988889	-2.4	0.093003	0.66186
LIM2	0.81	0.22	0.97	0	0.14	0	0	0.99	0.03	0	0.04	0.24	0	0.17	0	0	0.15	0	0.351111	0.0666667	-2.4	0.168037	0.821503
SPANXA1	0.11	0.1	0.21	0.2	0.3	0	0.09	0.2	0	0	0.05	0.08	0.1	0	0	0	0	0	0.134444	0.0255556	-2.4	0.393822	0.957443
ZNF177	0	0	0	0	0	0	1.11	0	0	0	0	0.09	0.12	0	0	0	0	0	0.123333	0.0233333	-2.4	0.413321	0.961025
CYB5RL	0	0	0.06	0	0.06	0	0	0.67	0	0	0	0.05	0	0.05	0	0	0	0.05	0.0877778	0.0166667	-2.4	0.490654	0.976205
AMY2A	0.04	0.39	0.2	0	0.11	0	0	0	0	0	0.14	0	0	0	0	0	0	0	0.0822222	0.0155556	-2.4	0.504168	0.978195
PRKAG2	0.06	12.67	0.35	20.39	0.03	3.88	2.01	2.41	3.19	0.13	2.25	0.1	0.06	0.26	4.99	0.46	0.02	0.29	4.99889	0.951111	-2.39	2.02e-07	1.76e-05
P4HA2	3.59	0	1.58	1.34	1.44	0	0	2.14	0	0	0	0	0	1.93	0	0	0	0	1.12111	0.214444	-2.39	0.0140137	0.216071
SEMA6D	2.48	0	0	0.56	6.63	0.02	0	0	0.04	0	0	1.01	0.04	0	0	0.2	0	0.61	1.08111	0.206667	-2.39	0.0158127	0.23453
ACAD10	0.1	0.1	0.08	5.56	0	0	0	0	2.6	0.21	0.01	0	0	0.08	1.13	0.12	0.02	0.04	0.937778	0.178889	-2.39	0.0244978	0.312798
ROM1	1.18	1.09	0.09	0	2.82	0.86	0	1.46	0.38	0	0	0	0.08	0	0	1.42	0	0	0.875556	0.166667	-2.39	0.0296334	0.352618
STARD13	0.01	6.16	0.01	0.01	0	0	0.37	0.05	0	1.17	0.01	0.01	0.02	0.01	0.01	0.01	0.01	0.01	0.734444	0.14	-2.39	0.0464791	0.460109
HAS1	2.47	1.1	0	0	0	0.31	0.42	0	0	0	0.82	0	0	0	0	0	0	0	0.477778	0.0911111	-2.39	0.108355	0.705538
CT45A9	0	0	0	0.49	0	0	0	0.4	0	0	0	0	0.1	0	0	0	0.07	0	0.0988889	0.0188889	-2.39	0.465358	0.971387
YIPF6	0	7.64	2.58	0	3.26	3.56	6.55	0	5.24	0	0	0	0	0	0	5.55	0	0	3.20333	0.616667	-2.38	3.42e-05	0.00174429
SFSWAP	0	0	0	7.28	6.84	0	0	0	0.06	0	0	0.05	0.73	0.56	0	1.38	0	0	1.57556	0.302222	-2.38	0.00361786	0.0810746
PLAT	2.84	4.42	0	0	0	0	0	0	0	0	0	0	0	0	0	0	1.39	0	0.806667	0.154444	-2.38	0.0372175	0.403593
NF2	0	0	0	1.01	0	0	0.76	0.94	0	0	0	0	0	0	0	0	0.52	0	0.301111	0.0577778	-2.38	0.203419	0.864667
AC040162.1	0.63	0.88	0	0	0	0	0	0	0	0	0	0	0	0.29	0	0	0	0	0.167778	0.0322222	-2.38	0.342573	0.944536
CDH8	0.06	0.15	0	0	0.38	0.01	0.09	0.04	0.1	0.01	0.01	0.01	0.04	0	0.03	0	0	0.06	0.0922222	0.0177778	-2.38	0.482231	0.974678
TMEM210	0.42	0.25	0	0	0.08	0.03	0	0	0	0	0	0	0	0	0	0.09	0	0.06	0.0866667	0.0166667	-2.38	0.49536	0.977047
ITPR1	0	0.04	0.22	0	0	0	0.05	0.16	0.05	0	0	0	0	0.1	0	0	0	0	0.0577778	0.0111111	-2.38	0.577736	0.987706
LHFPL5	0	0.37	0.07	0.03	0	0.04	0	0	0.01	0	0	0.03	0	0	0	0	0	0.07	0.0577778	0.0111111	-2.38	0.577736	0.987706
TVP23A	0	0	0	0	0	0.47	0	0	0	0	0	0	0	0	0	0.05	0.04	0	0.0522222	0.01	-2.38	0.596072	0.989819
MPP4	0.07	0	0	0	0.07	0	0	0.07	0.05	0	0	0	0	0	0	0	0	0.05	0.0288889	0.00555556	-2.38	0.693845	0.996364
MYT1L	0.04	0.04	0	0.04	0.1	0	0	0.03	0.01	0	0.01	0	0	0.02	0	0.02	0	0	0.0288889	0.00555556	-2.38	0.693845	0.996364
PLET1	0.12	0.24	0	0	0	0.02	0	0	0	0	0	0	0	0	0	0	0	0	0.0422222	0	-2.38	1	1
KCNK18	0	0.25	0.13	0	0	0	0	0	0	0	0	0	0	0	0	0	0	0	0.0422222	0	-2.38	1	1
TGFBR2	14.24	214.8	12.67	38.13	18.81	5.11	8.21	19.74	4.36	4.82	7.51	10.24	0.26	8.65	6.12	5	12.09	10.36	37.3411	7.22778	-2.37	2.87e-45	1.75e-42
PTPRA	2.28	5.3	6.02	2.5	7.78	0.03	0.2	3.19	0.65	0.62	1.01	0.7	0.4	0.44	0.28	1.88	0.03	0.04	3.10556	0.6	-2.37	4.61e-05	0.00224812
CENPO	3.61	0	0	0	3.15	1.69	3.56	10.68	0.09	0.54	0	0.01	0.58	2.94	0	0	0.29	0.04	2.53111	0.488889	-2.37	0.000234283	0.00902724
ERI2	0	0	5.55	0	2.34	0	0.28	0.82	1.48	0	0	0	0	0.94	0.91	0.17	0	0	1.16333	0.224444	-2.37	0.0125926	0.200913
ADCY8	0.21	1.65	2.23	0.94	2.08	0.18	0.09	0.55	0.29	0	0.05	0.34	0.21	0	0.02	0.35	0.27	0.35	0.913333	0.176667	-2.37	0.0271918	0.333819
GRB7	0.96	0.04	1.1	0	0.96	1.01	0	1.59	1.25	0	0	0	0	0	0	0.92	0.42	0	0.767778	0.148889	-2.37	0.0430449	0.439137
ZNF652	0	0	0	0	3.68	0	0	0	1.07	0	0.92	0	0	0	0	0	0	0	0.527778	0.102222	-2.37	0.0933005	0.662723
ANKDD1A	1.74	1.15	0	0	0	0	0	0	0	0	0	0	0	0	0	0	0.56	0	0.321111	0.0622222	-2.37	0.19059	0.851141
AZIN2	0	0.8	0.41	1.01	0	0	0	0	0	0.43	0	0	0	0	0	0	0	0	0.246667	0.0477778	-2.37	0.251259	0.902498
KCNK4	0.67	0	0	0	0	0	0	0	0	0	0.13	0	0	0	0	0	0	0	0.0744444	0.0144444	-2.37	0.528765	0.98211
GALR1	0.01	0.01	0	0	0.3	0	0.04	0.07	0.19	0.03	0.01	0	0.03	0	0	0.01	0	0.04	0.0688889	0.0133333	-2.37	0.5442	0.98369
CTNND1	3.85	19.05	0.34	34.85	3.21	1.27	0.73	3.49	2.22	0.92	2.6	0.71	1.75	3.18	0.22	1.17	1.66	1.2	7.66778	1.49	-2.36	1.67e-10	2.36e-08
DOK4	0.03	5.56	7.27	10.9	0.02	5.93	4.68	13.78	4.61	0.03	0.06	0.65	5.81	2.14	1.47	0.01	0.07	0.02	5.86444	1.14	-2.36	2.31e-08	2.4e-06
PPARG	1.38	1.79	26.16	1.7	0.48	2.95	4.57	0.8	3.38	0.29	0.3	0.38	4.55	0.55	0.85	0.82	0.32	0.34	4.80111	0.933333	-2.36	4.3e-07	3.51e-05
CASP7	0.18	3.74	4.9	14.34	5.32	0	7.14	1.44	2.44	0	0	0	2.73	0	0	4.71	0.26	0	4.38889	0.855556	-2.36	1.38e-06	0.000100836
SEPHS1	0	0	6.13	18.44	0	0	0	0	0	0	0	0	0	0	0.01	0	0	4.79	2.73	0.533333	-2.36	0.000141779	0.00593006
JMJD8	1.21	0.95	6.58	0.03	1.02	0	0	1.58	0.52	1.56	0.53	0	0	0.03	0.17	0.02	0	0	1.32111	0.256667	-2.36	0.00799531	0.145298
CACNB2	0.3	1.59	0.19	1.7	0.37	0.05	0.11	1.99	0.06	0.12	0.08	0.21	0.25	0.1	0	0.17	0.13	0.18	0.706667	0.137778	-2.36	0.0527064	0.495687
CORO1B	0	0	0	0	0	0.89	0	3.13	0.2	0	0	0	0	0	0.41	0.41	0	0	0.468889	0.0911111	-2.36	0.114107	0.720713
ABCC5	1.34	0	0	0	1.32	0.34	0.84	0	0	0	0	0.75	0	0	0	0	0	0	0.426667	0.0833333	-2.36	0.13248	0.762599
DSCR3	0.62	0.61	0.62	0	0	0.24	0.53	0	0	0	0	0	0	0	0	0	0	0.51	0.291111	0.0566667	-2.36	0.213443	0.873821
PMP2	0.3	0.22	0.16	0.42	0.27	0.08	0.07	0.27	0.16	0	0.08	0	0.18	0	0	0	0.06	0.06	0.216667	0.0422222	-2.36	0.283307	0.918819
CABP4	0.74	0.45	0	0	0	0.11	0	0.44	0	0	0.32	0	0	0	0	0	0.02	0	0.193333	0.0377778	-2.36	0.311296	0.932989
BCL2L10	0.35	0.35	0	0.45	0	0	0	0	0.13	0.14	0	0	0.11	0	0	0	0	0	0.142222	0.0277778	-2.36	0.385087	0.955362
OR9Q2	0.27	0.13	0	0	0	0	0.11	0.26	0	0.08	0.07	0	0	0	0	0	0	0	0.0855556	0.0166667	-2.36	0.500124	0.977588
STARD6	0	0.1	0	0	0	0	0.27	0	0.04	0	0	0.08	0	0	0	0	0	0	0.0455556	0.00888889	-2.36	0.622899	0.991895
DLX4	0	0	0.18	0	0	0	0.18	0	0	0	0.04	0.03	0	0	0	0	0	0	0.04	0.00777778	-2.36	0.644536	0.993474
RIN2	49.52	27.45	17.31	79.16	30.77	9.74	6.8	51.87	22.75	11.31	6.12	0	9.68	0	0	2.05	14.37	14.51	32.8189	6.44889	-2.35	1.39e-39	7.67e-37
GSN	26.98	2.84	5.85	156.81	2.46	9.57	3.06	6.2	2.37	5.35	2.13	0.24	6.93	0	6.14	0.03	12.79	8.69	24.0156	4.7	-2.35	1.68e-29	7.07e-27
FAM174B	4.81	16.48	4.02	15.78	14.14	2.79	2.22	21.57	4.28	3.49	1.79	2.91	2.28	1.91	0	0.47	0.34	3.67	9.56556	1.87333	-2.35	1.11e-12	1.99e-10
BTNL9	0	7.84	10.45	4.47	16.04	0.34	0	9.21	0.68	1.36	0	2.36	1.82	0	0	0.72	2.94	0.43	5.44778	1.07	-2.35	8.11e-08	7.62e-06
ZNF544	0.12	0	3.17	0.02	0	0.74	0.07	4.57	0.71	0.05	0.06	0.1	0.04	0.03	0.07	1.39	0	0.1	1.04444	0.204444	-2.35	0.0186799	0.262064
FAM122C	0.8	0.26	0	1.42	1.12	0	1.41	0.51	0	0.19	0	0	0	0.2	0	0.12	0	0.57	0.613333	0.12	-2.35	0.0714563	0.584197
KLRC1	0	0	0	0	0.99	1.07	0	0	0.79	0.41	0	0	0	0	0	0	0	0.15	0.316667	0.0622222	-2.35	0.195939	0.856935
KRTAP13-4	0	0	0.37	0	0	0	0	0	0	0	0	0	0	0	0	0	0	0	0.0411111	0	-2.35	1	1
DEFB107A	0	0.37	0	0	0	0	0	0	0	0	0	0	0	0	0	0	0	0	0.0411111	0	-2.35	1	1
DEFB107B	0	0.37	0	0	0	0	0	0	0	0	0	0	0	0	0	0	0	0	0.0411111	0	-2.35	1	1
C1QTNF3-AMACR	0	0	0	0	0	0	0	0.37	0	0	0	0	0	0	0	0	0	0	0.0411111	0	-2.35	1	1
AL662899.1	0	0.03	0.16	0.12	0.06	0	0	0	0	0	0	0	0	0	0	0	0	0	0.0411111	0	-2.35	1	1
CDH5	118.85	77.69	13.28	114.14	87.83	6.06	16.34	56.94	2.68	7.54	10.54	9.26	10.48	2.93	0.48	16.38	35.3	4.9	54.8678	10.8678	-2.34	1.3e-64	1.06e-61
HDLBP	32.5	45.79	5.58	3.88	0.39	1.37	0.01	0.05	0	2.36	0.66	9.18	0.01	0.66	1.26	1.8	1.29	0.41	9.95222	1.95889	-2.34	4.32e-13	8.05e-11
INPPL1	0.11	5.78	21.27	24.54	2.03	0.08	5.03	2.05	0	0.04	1.77	0.38	0.03	0.52	0	5.91	0	3.38	6.76556	1.33667	-2.34	2.44e-09	2.95e-07
ZFY	7.54	0.1	0	0	0	5.74	0	11.24	0	1.63	0	0	0	0	3.09	0	0.09	0.04	2.73556	0.538889	-2.34	0.000146231	0.00609028
MAMLD1	0	1.69	0	4.27	0	0	3.97	4.85	0	0	0	0	0	1.32	0	0.05	1.49	0.06	1.64222	0.324444	-2.34	0.00329139	0.0754214
ZFAND1	0	0	2.43	0.9	1.41	1.73	1.71	0.75	2.97	0	0.56	0.26	0	0	0.59	0	0	0.94	1.32222	0.261111	-2.34	0.00834737	0.149991
ZBTB20	1.01	0.54	0.49	0.47	0.64	0	0.53	0.59	0.18	0	0	0	0	0.47	0	0.41	0	0	0.494444	0.0977778	-2.34	0.106926	0.701693
SH3YL1	0	1.27	0.04	1.85	1.22	0.02	0	0	0	0	0	0.03	0.08	0.06	0	0.67	0.03	0	0.488889	0.0966667	-2.34	0.1089	0.707207
LAMA4	1.26	0.09	0.09	2.35	0	0	0.09	0.31	0	0.05	0.07	0.26	0.16	0	0.06	0.04	0.11	0.08	0.465556	0.0922222	-2.34	0.117964	0.730529
MROH6	0.3	0	0.15	0	2.79	0.04	0	0	0	0	0	0.12	0	0.37	0.16	0	0	0	0.364444	0.0722222	-2.34	0.166658	0.819672
ROPN1B	0.13	0.07	0	0	0.64	0	0.34	0.64	0	0	0	0.05	0.26	0	0	0	0.05	0	0.202222	0.04	-2.34	0.302579	0.928614
ZNF705A	0	0.42	0.06	0.08	0.12	0	0.04	0.1	0.09	0.04	0	0.07	0.04	0	0	0	0.03	0	0.101111	0.02	-2.34	0.46602	0.971603
OR4D6	0	0.14	0.14	0	0.13	0	0	0.4	0	0	0.07	0	0	0	0	0	0.09	0	0.09	0.0177778	-2.34	0.491391	0.976231
MKRN3	0.33	0.11	0.11	0	0	0	0	0.21	0	0	0	0	0.11	0	0	0	0.04	0	0.0844444	0.0166667	-2.34	0.504949	0.978321
ANKRD1	18.65	30.3	3.7	19.74	15.84	4.2	1.28	10.58	3.35	0.22	0	2.67	6.9	0	0.92	3.18	7.55	0.03	11.96	2.38556	-2.33	2.7e-15	5.94e-13
FHL5	5.87	0	17.43	11.22	2.09	0	0	17.46	19.58	3.93	2.17	2.92	0	0	0	0	5.65	0	8.18333	1.63	-2.33	6.1e-11	9.12e-09
RNF19A	48.69	0.3	0.48	7.36	0.02	0.01	0.01	0.02	0.2	0.01	0.01	0.53	10.39	0.01	0.36	0.03	0.03	0.01	6.34333	1.26444	-2.33	8.54e-09	9.52e-07
MOCS2	0	6.03	0	0	5.02	0	0	5.44	0	0	0	0	0	1.97	1.3	0	0	0	1.83222	0.363333	-2.33	0.00193357	0.0498113
CBX5	4.31	4.67	0	0.7	0.31	0.16	2.36	0.31	0.33	0.15	0.62	0.13	0	0.55	0.21	0.66	0.11	0.18	1.46111	0.29	-2.33	0.00564672	0.113088
ATP7B	2.65	2.95	0.34	0.03	0.24	0.55	0	5.1	0.83	0.03	0	0	0.36	0	0.03	0.11	0.76	1.24	1.41	0.281111	-2.33	0.00664176	0.127049
ANGEL1	3.41	1.82	1.28	0.68	0.58	0.08	2.95	0.1	0.04	0.03	0.05	0.16	0.45	0.73	0.28	0.19	0.07	0.22	1.21556	0.242222	-2.33	0.0117132	0.190758
CUL4A	2.63	0	0	0	0	0	6.13	0	0	0	1.52	0	0	0	0	0	0.22	0	0.973333	0.193333	-2.33	0.0239295	0.308391
QRFPR	0.81	0.17	1.46	1.22	0	0	0	0.25	0.02	0	0.04	0	0.25	0	0	0	0.49	0	0.436667	0.0866667	-2.33	0.130275	0.758346
C5orf67	0.47	0.75	0.1	1	0.73	0.07	0	0.09	0.11	0.06	0.05	0.15	0.09	0.07	0	0.05	0.19	0	0.368889	0.0733333	-2.33	0.164584	0.816958
CPLX2	0.27	0.2	0.29	0.19	0.44	0.03	0.74	0.33	0.02	0	0	0.05	0.23	0.02	0	0.14	0	0.06	0.278889	0.0555556	-2.33	0.227229	0.885365
TNNI1	0.62	0	0.29	0	0.08	0.05	0	0.44	0.03	0	0.04	0.17	0	0	0	0	0.09	0	0.167778	0.0333333	-2.33	0.348499	0.94654
BCHE	20.37	16.16	15.47	58.79	26.53	6.98	3.76	17.55	21.77	1.19	0.69	9.37	11.25	1.79	0.71	2.94	4.47	5.22	20.82	4.18111	-2.32	2.43e-25	9.01e-23
DEDD	4.83	4.01	15.74	0.6	17.4	3.15	13.8	0	0	11.9	0	0	0	0	0	0	0	0	6.61444	1.32222	-2.32	4.28e-09	5.01e-07
CACNG4	7.24	4.56	2.88	11.02	5.04	1.45	1.47	7.27	0.98	0.33	0.23	0	1.51	0.37	0.16	2.08	3.7	0	4.65667	0.931111	-2.32	8.33e-07	6.41e-05
CBX1	0.27	4.4	1.51	2.78	3.62	0.02	0.36	19.97	0.01	0.05	1.83	0.12	2.46	1.7	0	0.2	0.1	0.13	3.66	0.732222	-2.32	1.26e-05	0.0007289
GUCY1B3	10.58	3.7	0.47	0.44	4.72	0	0.47	1.84	2.17	0	0.3	3.38	0.51	0	0	0.37	0.34	0	2.71	0.544444	-2.32	0.000175229	0.00708834
SCML1	0.24	0	6.48	2.9	0.75	0.43	1.42	0	0.05	0.11	0.01	0	0	0.02	0	1.24	0.59	0.48	1.36333	0.272222	-2.32	0.00764205	0.140628
SOX5	0.58	0.41	0.74	1.08	4.14	0.17	0.6	1.64	0.32	0.13	0.35	0.34	0.65	0	0.02	0.18	0.27	0	1.07556	0.215556	-2.32	0.0179796	0.255542
PBX3	0	0	0	0.05	4.91	0	0	0	1.13	0	1.22	0	0	0	0	0	0	0	0.676667	0.135556	-2.32	0.0605199	0.535835
ACR	0.25	1.36	0.31	0.97	1.16	0.06	0	0.93	0	0	0.1	0.36	0	0	0	0	0.55	0	0.56	0.112222	-2.32	0.0877643	0.644861
INHA	0.59	0.1	0.1	0.19	0.33	0.14	0.25	0.29	0.15	0.06	0	0.12	0	0.07	0	0.11	0	0.07	0.237778	0.0477778	-2.32	0.266396	0.911707
FAM187B	0.12	0	0.06	0	0.53	0	0	0.24	0	0.07	0	0.05	0	0	0	0.07	0	0	0.105556	0.0211111	-2.32	0.458217	0.970115
OR4N5	0	0.62	0	0	0	0.18	0	0	0	0	0.08	0	0.08	0	0	0	0	0	0.0888889	0.0177778	-2.32	0.496055	0.977097
IFNA14	0	0.8	0	0	0	0	0	0	0	0.09	0.07	0	0	0	0	0	0	0	0.0888889	0.0177778	-2.32	0.496055	0.977097
PCK1	0.12	0.03	0	0	0.06	0	0	0.29	0	0	0.03	0	0.07	0	0	0	0	0	0.0555556	0.0111111	-2.32	0.590474	0.989325
GARS	0	0	0	0	0.21	0	0.19	0	0	0	0	0	0	0	0.08	0	0	0	0.0444444	0.00888889	-2.32	0.630279	0.992193
TRIM40	0.07	0.21	0	0	0.07	0	0	0	0.05	0	0	0.06	0	0	0	0	0.02	0	0.0444444	0.00888889	-2.32	0.630279	0.992193
CROCC2	0.01	0	0	0	0.04	0	0.1	0.05	0	0	0	0	0	0	0	0	0.02	0.02	0.0222222	0.00444444	-2.32	0.733589	0.998012
ZNF804B	0	0.19	0	0	0	0	0	0	0.01	0	0.04	0	0	0	0	0	0	0	0.0222222	0.00444444	-2.32	0.733589	0.998012
KRT26	0	0.12	0.08	0	0	0	0	0	0	0	0.04	0	0	0	0	0	0	0	0.0222222	0.00444444	-2.32	0.733589	0.998012
OR8D1	0.02	0.02	0	0	0	0	0.02	0.03	0.01	0	0	0	0	0	0	0	0.01	0.01	0.0111111	0.00222222	-2.32	0.809813	0.999996
SEMA5B	0	0.03	0	0.03	0.02	0	0	0.02	0	0	0.02	0	0	0	0	0	0	0	0.0111111	0.00222222	-2.32	0.809813	0.999996
OR10D3	0.04	0	0.04	0.02	0	0	0	0	0	0.02	0	0	0	0	0	0	0	0	0.0111111	0.00222222	-2.32	0.809813	0.999996
MAMDC4	0.24	0	0	0	0	0	0.12	0	0	0	0	0	0	0	0	0	0	0	0.04	0	-2.32	1	1
WI2-3308P17.2	0	0.36	0	0	0	0	0	0	0	0	0	0	0	0	0	0	0	0	0.04	0	-2.32	1	1
AL021997.3	0	0.13	0	0	0	0.1	0	0.13	0	0	0	0	0	0	0	0	0	0	0.04	0	-2.32	1	1
HBZ	0.29	0	0	0	0	0	0	0	0.07	0	0	0	0	0	0	0	0	0	0.04	0	-2.32	1	1
TEX37	0	0.27	0	0	0	0	0	0.09	0	0	0	0	0	0	0	0	0	0	0.04	0	-2.32	1	1
NNT	9.35	0.89	12.07	19.4	0.03	1.15	0	28.91	3.04	0.01	0.02	0.01	0.28	0.04	0.43	2.31	11.83	0.12	8.31556	1.67222	-2.31	5.01e-11	7.56e-09
PROM1	0.1	0	0	0	12.67	0.03	6.74	1.85	0.03	0.04	0	0	0	0.01	0	0.02	3.53	0.72	2.38	0.48	-2.31	0.000445868	0.0153258
ZNF746	7.48	0	0	1.41	0	4.03	0	2.95	0	0	0.14	2.2	0	0	0	0.68	0	0.18	1.76333	0.355556	-2.31	0.0025059	0.0610965
FABP6	0.51	0	0	2.31	2.43	0.7	1.08	2.56	0.09	0	0	0	0.62	0	0	0	0.87	0.46	1.07556	0.216667	-2.31	0.018201	0.257585
KIAA1211L	8.05	0	0.13	0	0	0.01	0.33	0	0	0	0.06	0	0.25	1.35	0	0.01	0.05	0	0.946667	0.191111	-2.31	0.0268481	0.331233
SLC25A24	0.11	0	0.02	0.27	0.22	2.58	0.18	0.66	2.6	0.06	0	0.09	0.25	0.23	0.05	0.25	0.13	0.28	0.737778	0.148889	-2.31	0.0506377	0.484413
OR52I2	0	0.25	0	0	0.32	0	0.26	0.53	0.38	0.04	0	0	0.17	0	0.03	0	0	0.11	0.193333	0.0388889	-2.31	0.316458	0.935346
OCA2	0.81	0	0	0.66	0.05	0.01	0.04	0	0.02	0	0.01	0.02	0	0	0	0	0.26	0.03	0.176667	0.0355556	-2.31	0.338356	0.942873
CXCL3	20.75	27.72	3	44.35	30.9	0.26	3.35	1.75	0.13	3	12.95	0.38	0.86	0.46	0	2.38	6.79	0	14.69	2.98	-2.3	3.19e-18	8.55e-16
PPFIA1	0.17	17.94	9.65	21.43	17.56	0.4	15.42	0.01	0.03	0.12	0.06	0.32	0	14.8	1.4	0	0.05	0	9.17889	1.86111	-2.3	5.91e-12	9.86e-10
BMX	4.59	5.55	1.13	10.54	5.22	0.46	2.69	8.19	2.56	0.16	1.17	0	4.59	0	0	2.41	0	0	4.54778	0.925556	-2.3	1.32e-06	9.69e-05
ZNF322	0	0	0	0	0	6.91	0	0	11.8	0	3.81	0	0	0	0	0	0	0	2.07889	0.423333	-2.3	0.00107619	0.0313188
GTF2H3	4.34	0	0	0	7.32	0	1.22	0	2.64	0	0.45	0	1.78	0.75	0	0	0	0.18	1.72444	0.351111	-2.3	0.00289954	0.0683252
METTL22	0	0	0.03	0	0.01	0.26	0.55	2.67	0.02	0	0.01	0	0	0.33	0.36	0	0.01	0.01	0.393333	0.08	-2.3	0.154755	0.803269
RUFY3	0	0.09	0	0.12	0	0.17	0	0.03	2.05	0	0.02	0	0	0.02	0	0	0.19	0.27	0.273333	0.0555556	-2.3	0.235431	0.891745
PLCXD2	0.3	0.04	0.04	0.32	0.28	0	0.47	0.77	0.14	0	0	0	0	0.03	0.02	0.37	0.03	0.03	0.262222	0.0533333	-2.3	0.245308	0.898304
OR2A5	0	0.28	0	0.07	0.41	0	0.31	0.28	0.03	0	0.07	0	0.07	0	0	0.04	0	0.1	0.153333	0.0311111	-2.3	0.373874	0.952722
HAVCR1	0	0	0.36	0	0.45	0.03	0	0	0	0.1	0	0	0	0	0.07	0	0	0	0.0933333	0.0188889	-2.3	0.487404	0.975547
C1orf146	0	0.17	0	0	0.16	0	0.14	0.16	0.06	0	0	0	0	0	0.03	0.05	0	0.06	0.0766667	0.0155556	-2.3	0.529488	0.98211
MGAM	0	0	0	0	0.48	0	0.08	0.03	0	0	0	0	0	0	0	0.12	0	0	0.0655556	0.0133333	-2.3	0.561301	0.985645
RBM15	1.1	0.62	0.02	0.1	0.7	0.2	21.59	18.53	0.29	0.01	0.68	7	0.02	0.02	0.01	0.01	1.06	0.02	4.79444	0.981111	-2.29	7.18e-07	5.59e-05
GSTM4	2.68	8.62	4	4.87	5.81	0.83	6.89	4.55	0.88	0.13	0.05	0.16	1.45	1.24	0.52	0.2	3.97	0.26	4.34778	0.886667	-2.29	2.29e-06	0.000159482
IL20RA	1.98	5.83	3.91	2.13	3.89	8.31	2.28	3.4	0.92	0	0	2.05	1.5	0	1.12	0	1.14	0.85	3.62778	0.74	-2.29	1.58e-05	0.000893051
ZFAND2A	8.63	2.45	3.48	4.09	5.38	0.97	0	0.22	0	0	0	0	0	0	0	0	4.87	0.27	2.80222	0.571111	-2.29	0.000147603	0.00613875
COPS4	7.3	0.17	0.13	13.48	2.57	0.55	0	0.53	0	0.08	0.13	0.1	0.04	0.16	0	0	4.52	0.03	2.74778	0.562222	-2.29	0.00017514	0.00708607
KANK1	2.35	0.87	3.79	3.58	2.36	0.36	1.4	1.03	0	0.35	0.21	0.7	0	0	0.42	0.32	0.62	0.6	1.74889	0.357778	-2.29	0.00275484	0.0657377
EGFR	2.36	1.2	3.2	2.3	1.18	0.08	0.65	0.94	0.01	0.1	0.08	0.74	0.33	0.06	0.03	0.19	0.41	0.49	1.32444	0.27	-2.29	0.00908574	0.159362
GOLGA4	1.49	1.78	1.71	2.12	1.79	0.44	0.32	0.08	0.03	0	0.12	0	0.19	0.12	0.05	1.46	0.06	0	1.08444	0.222222	-2.29	0.0184731	0.260187
DDX46	0.13	1.16	0.3	0.06	0.44	0.13	0.87	0.02	0.03	0.05	0.07	0.02	0.14	0.16	0.02	0.12	0.05	0.01	0.348889	0.0711111	-2.29	0.180552	0.838211
LEKR1	0.11	0	0	0	0.59	0.09	0	0	0.14	0	0	0	0.19	0	0	0	0	0	0.103333	0.0211111	-2.29	0.466554	0.97179
OR13G1	0	0	0.11	0	0	0	0.22	0.19	0.36	0	0.03	0.11	0	0	0.04	0	0	0	0.0977778	0.02	-2.29	0.478987	0.974072
SLC28A1	0.21	0	0.16	0	0	0	0	0.51	0	0.06	0.05	0	0	0	0	0	0.07	0	0.0977778	0.02	-2.29	0.478987	0.974072
TFAP2B	0	0.01	0.05	0	0.23	0.01	0.13	0.05	0.01	0	0.03	0	0	0.04	0	0.01	0	0.02	0.0544444	0.0111111	-2.29	0.597002	0.989819
CNTD2	0	0	0.28	0	0	0	0	0	0.07	0	0	0	0	0	0	0	0	0	0.0388889	0	-2.29	1	1
LCE5A	0.35	0	0	0	0	0	0	0	0	0	0	0	0	0	0	0	0	0	0.0388889	0	-2.29	1	1
FANCB	0	0	0	0	0	0	0	0	0.35	0	0	0	0	0	0	0	0	0	0.0388889	0	-2.29	1	1
MUC16	0	0.02	0	0	0	0	0.01	0.32	0	0	0	0	0	0	0	0	0	0	0.0388889	0	-2.29	1	1
DAPK2	0.58	5.58	0.51	7.03	4.15	2.84	4.27	0.56	0	0.25	0.66	2.44	0.45	0.47	0.26	0.38	0.34	0	2.83556	0.583333	-2.28	0.00014237	0.00595249
SLC22A24	1.35	0.38	0.56	0.66	1.29	0.08	0.32	1.96	1.16	0.11	0.04	0.28	0.47	0.05	0.01	0.07	0.4	0.17	0.862222	0.177778	-2.28	0.0360967	0.396719
AL513165.2	0	1.31	0	1.94	0	0	0.26	0	0.75	0	0.62	0.08	0	0	0.04	0	0.07	0.07	0.473333	0.0977778	-2.28	0.120725	0.736446
UBE2A	0	0	0	1.45	0	0.44	0	0.87	0.26	0	0.62	0	0	0	0	0	0	0	0.335556	0.0688889	-2.28	0.190323	0.85086
CDHR5	0.42	0.37	0.53	0	0.06	0	0	0.66	0	0.34	0	0	0.08	0	0	0	0	0	0.226667	0.0466667	-2.28	0.282288	0.918489
MIOX	0.78	0	0	0	0	0	0	0.14	0	0.09	0	0	0	0	0	0	0	0.1	0.102222	0.0211111	-2.28	0.470793	0.972726
TRIML2	0.27	0.13	0	0.08	0	0	0	0.17	0.03	0	0.14	0	0	0	0	0	0	0	0.0755556	0.0155556	-2.28	0.534756	0.982935
SULT6B1	0	0	0.14	0.2	0	0	0	0	0	0	0.07	0	0	0	0	0	0	0	0.0377778	0.00777778	-2.28	0.660701	0.994617
PSTPIP2	6.13	4.75	7.52	2.48	13.87	6.75	15.44	1.93	0.01	0.01	7.57	0.04	0.05	0.02	4.28	0.12	0.03	0.07	6.54222	1.35444	-2.27	8.21e-09	9.18e-07
BIRC3	2.09	1.23	2.01	13.41	6.34	13.55	0.61	3.76	1.85	0.58	0.67	0.8	4.22	0.76	0.65	0.2	0	1.41	4.98333	1.03222	-2.27	4.91e-07	3.97e-05
ZNF280D	0.1	4.62	18.73	2.2	0.05	0.32	0.46	0.26	0.61	0.52	0.47	0.25	1.41	0.06	0.83	0.86	1.18	0.08	3.03889	0.628889	-2.27	8.53e-05	0.0038259
BHLHB9	2.12	1.87	0.05	5.94	0.31	0.01	0.03	4.09	0	0.03	0.05	0.38	1.98	0	0	0	0.26	0.28	1.60222	0.331111	-2.27	0.00431063	0.0925828
ZNF799	0.14	1.68	3.93	0.02	0.37	0.22	0.18	1.82	0.16	0.31	0.17	0.11	0.05	0.11	0.03	0.12	0.44	0.43	0.946667	0.196667	-2.27	0.0285456	0.344537
FAM135A	0.45	0.85	1.07	0	0.64	0.18	1.28	0.01	0.33	0	0.14	0.01	0.02	0.4	0.11	0.28	0.04	0	0.534444	0.111111	-2.27	0.10001	0.682533
AWAT2	0.55	0.68	1	0.2	0.43	0.62	0	1.02	0.13	0.15	0	0.11	0.13	0	0.09	0.09	0.07	0.32	0.514444	0.106667	-2.27	0.106223	0.699962
ABCC6	0.96	0	1.43	0	0	0	0	0	0.4	0	0	0.58	0	0	0	0	0	0	0.31	0.0644444	-2.27	0.210306	0.871047
ZNF688	0	0	0	1.96	0	0.21	0	0	0	0	0.45	0	0	0	0	0	0	0	0.241111	0.05	-2.27	0.26879	0.912549
ACCSL	0.2	0.16	0.2	0	0	0.06	0.07	0.08	0	0	0	0.13	0	0	0	0	0.03	0	0.0855556	0.0177778	-2.27	0.510394	0.979242
KLK13	0.71	0	0	0.22	4.5	0	0.4	0.53	0.32	0.1	0	0	0	0	0	0.08	0.7	0.51	0.742222	0.154444	-2.26	0.0526624	0.495418
MYH2	0.37	0.37	0.21	2.64	0.19	0.04	0.27	0.45	0.12	0.03	0.13	0.15	0.38	0.02	0.02	0.09	0.09	0.06	0.517778	0.107778	-2.26	0.105622	0.698375
SPATA17	0.16	0	0	0	0.97	0.42	1.85	0	0.25	0	0.01	0	0.18	0	0	0	0	0.57	0.405556	0.0844444	-2.26	0.152156	0.798446
DRC3	0.53	0	0	0.81	0.2	0.07	0.09	0.17	0	0	0.02	0.11	0	0	0.14	0	0.02	0.1	0.207778	0.0433333	-2.26	0.305687	0.930221
FRMD1	0.24	0.26	0	0.18	0.66	0	0	0.05	0	0	0.05	0.06	0	0.04	0	0.05	0	0.09	0.154444	0.0322222	-2.26	0.37724	0.953493
SGSM3	0.02	0.02	0.02	0	0.02	0.01	0.02	0.05	0.8	0.01	0.01	0.02	0.02	0.02	0.07	0.01	0.02	0.02	0.106667	0.0222222	-2.26	0.462813	0.970942
PRDM7	0.33	0.25	0.04	0	0	0	0	0.21	0.03	0	0.06	0.12	0	0	0	0	0	0	0.0955556	0.02	-2.26	0.487884	0.975547
DAND5	0.08	0.23	0.08	0.15	0	0.06	0.26	0	0	0	0.04	0	0.08	0	0	0	0	0.06	0.0955556	0.02	-2.26	0.487884	0.975547
OR2H1	0	0.11	0	0	0	0.13	0.19	0	0	0	0.09	0	0	0	0	0	0	0	0.0477778	0.01	-2.26	0.623777	0.991895
LRIT3	0	0	0	0	0	0	0	0.39	0.04	0	0	0	0	0	0.04	0.05	0	0	0.0477778	0.01	-2.26	0.623777	0.991895
LEPR	78.93	76	48.86	77.77	31.21	4.05	3.28	126.63	23.96	6.86	5.64	12.44	52.96	0	0	1.77	14.33	5.08	52.2989	11.0089	-2.25	5.7e-59	4.32e-56
KDM6B	79.14	31.64	2.74	1.72	4.65	1.81	5.42	5.03	0	3.62	17.85	0	1.19	0.75	0	0.28	4.09	0	14.6833	3.08667	-2.25	9.14e-18	2.38e-15
EXOC7	5.36	44.56	5.56	51.75	5.07	2.77	1.81	5.73	2.77	3.05	2.1	4.31	3.59	3.4	2.07	2.41	3.92	1.5	13.9311	2.92778	-2.25	6.15e-17	1.51e-14
FOSL1	26.64	25.2	0	13.96	1.51	0.57	0	1.28	0	2.28	2.75	0.53	5.55	0.78	0	0	2.65	0	7.68444	1.61556	-2.25	5.3e-10	7.03e-08
PPM1F	0.14	0.21	0.03	0.14	0.46	0.04	0.1	19.94	0.01	0.36	3.13	0.16	0.09	0.23	0.17	0.09	0.1	0.09	2.34111	0.491111	-2.25	0.000602459	0.0195424
CDC42BPG	8.07	3.33	0	0	3.29	0	0	6.43	0	0	0	0.7	1.95	0.11	0	0	0.34	1.35	2.34667	0.494444	-2.25	0.000606538	0.0196481
CNR1	1.31	4.34	1.49	2.22	1.77	0	0	2.38	2.48	0.19	0	0	1.15	0	0.02	0	0.83	1.18	1.77667	0.374444	-2.25	0.00285407	0.0675074
TAF6L	1.61	0	2.7	0	0	0.07	0	6.47	0	0.1	0.28	0.52	1.17	0	0.21	0	0	0	1.20556	0.253333	-2.25	0.0138907	0.214771
MDFIC	1.8	0	0	0.72	0.43	0	1.28	0	0	0.73	0	0	0	0	0	0.16	0	0	0.47	0.0988889	-2.25	0.124712	0.745942
EP400	0.02	0.58	0	2.18	0.06	0	0.05	0.53	0	0.14	0.04	0.1	0.23	0	0	0	0.02	0.19	0.38	0.08	-2.25	0.167534	0.820889
NEK3	0	0.28	1.72	0	0	0	0	0	0	0	0	0	0	0	0	0	0	0.42	0.222222	0.0466667	-2.25	0.29075	0.923072
GHRHR	0.72	0	0.32	0.13	0.26	0	0.04	0	0	0.05	0.02	0	0.09	0	0	0.02	0	0.13	0.163333	0.0344444	-2.25	0.365862	0.950334
NOSTRIN	0.17	0	0	0.36	0.27	0.01	0	0	0	0	0	0	0	0.17	0	0	0	0	0.09	0.0188889	-2.25	0.50127	0.977672
TGM6	0.29	0.16	0	0.03	0	0	0.03	0.06	0	0	0.03	0	0	0	0	0	0.09	0	0.0633333	0.0133333	-2.25	0.573127	0.987132
CRB1	0	0	0	0.08	0.08	0	0	0.02	0.01	0	0	0.01	0	0	0.01	0	0	0.02	0.0211111	0.00444444	-2.25	0.744947	0.998786
RND1	17.85	36.27	3.4	36.26	21.87	16.16	6.79	13.74	1.93	1.81	0.59	0.69	4.84	1.05	1.24	1.8	19.65	1.09	17.1411	3.64	-2.24	2.51e-20	7.38e-18
UBA1	1.11	0	0	0	0.72	20.14	0	1.13	6.28	0.83	0.98	1.04	0	1.01	0	0.39	0.85	1.13	3.26444	0.692222	-2.24	5.49e-05	0.00261236
NEK11	0	0	1.89	5.27	13.16	0.76	0	3.6	0.58	0	0	0	0	0	0	0	2.23	3.13	2.80667	0.595556	-2.24	0.000184539	0.00739554
IFNGR2	9.01	0.29	0	0	0.04	0.08	11.1	0	0	0	0	0	0	4.13	0	0.05	0.17	0	2.28	0.483333	-2.24	0.000747519	0.0233125
CLDN5	3.76	1.19	1.04	3.16	1.11	0.48	0	1.9	6.62	0.68	0	1.12	0.4	0	0	0.45	0.82	0.62	2.14	0.454444	-2.24	0.00109799	0.0318241
DNAAF5	0	0.23	0	5.87	6.95	0	0.05	0.02	0	0.28	1.64	0	0	0.72	0.14	0	0	0	1.45778	0.308889	-2.24	0.00700932	0.132093
HIF3A	1.45	1.18	0.59	1.05	0.59	0	0.77	2.17	0.59	0	0	0.65	0	0	0	0.84	0.29	0	0.932222	0.197778	-2.24	0.0311481	0.36329
EPGN	0.93	1.38	0	0.22	0.45	0.36	0	0	0.78	0.28	0	0	0	0	0.59	0	0	0	0.457778	0.0966667	-2.24	0.130268	0.758331
ARL2-SNX15	0.88	0.45	0	0	2.64	0	0	0	0	0	0	0.44	0	0	0	0.4	0	0	0.441111	0.0933333	-2.24	0.137787	0.772201
KLHL13	0.07	0.07	0	0	1.56	0.62	0.73	0.21	0.62	0.01	0.04	0.15	0.04	0.03	0.03	0	0.41	0.11	0.431111	0.0911111	-2.24	0.142148	0.780549
C12orf56	0.18	0	0.02	0.34	0.13	0	0.04	0	0	0	0.03	0	0.02	0	0	0	0.05	0.05	0.0788889	0.0166667	-2.24	0.530013	0.98211
TBC1D26	0.22	0	0	0	0	0.07	0	0.04	0	0	0.07	0	0	0	0	0	0	0	0.0366667	0.00777778	-2.24	0.66905	0.995191
HAND1	0	0.08	0.17	0	0.08	0	0	0	0	0	0.02	0	0	0	0.05	0	0	0	0.0366667	0.00777778	-2.24	0.66905	0.995191
TMEM100	15.39	46.11	8.98	73.99	24.66	5.52	3.37	25.37	18.35	2.15	0.3	3.86	3.48	0.85	1.97	20.98	12.17	1.59	24.6378	5.26111	-2.23	2.16e-28	8.82e-26
PGRMC1	3.46	1.72	2.2	4.58	59.59	0.19	27.62	1.66	0.06	1.73	0.42	0.13	0.04	2.68	0.06	10.57	1.1	4.86	11.2311	2.39889	-2.23	8.61e-14	1.7e-11
MYL12B	2.76	4.57	2.43	3.19	0	9.82	0	10.15	23.35	0	10.01	0	0	0.86	1.1	0	0	0	6.25222	1.33	-2.23	2.47e-08	2.55e-06
MARF1	0	12.4	0	0	25.85	0	8.97	0	0	0	0	0	0	0	0	10.08	0	0	5.24667	1.12	-2.23	3.39e-07	2.83e-05
HDHD2	2.4	0.55	11.56	0.06	14.33	0	1.91	0.44	0.01	0.52	0.99	3.41	0.45	0.6	0	0.61	0.02	0.05	3.47333	0.738889	-2.23	3.24e-05	0.00166753
REEP1	1.13	7.26	1.1	6.47	5.64	1.01	0	2.79	0	0	0	0	0	0	0	0.5	3.52	1.41	2.82222	0.603333	-2.23	0.000185062	0.00741238
CNTFR	0.6	0.63	0.04	2.78	1.05	0.21	0	2.38	0	0.45	0	0	0.1	0	0	0	1.09	0	0.854444	0.182222	-2.23	0.0394881	0.41715
GLI2	0	1.81	0	0.03	1.23	0	0.93	0.47	0	0	0.9	0.01	0	0.01	0	0.02	0.01	0	0.496667	0.105556	-2.23	0.115948	0.725269
PLEKHG1	0.36	0.21	0.34	0.26	0.23	1.24	0.05	0.25	0.02	0.07	0.02	0.24	0.07	0.03	0.01	0.04	0.08	0.07	0.328889	0.07	-2.23	0.201077	0.862403
GP9	0.57	0.65	0	0	0.23	0.1	0.07	0.86	0	0	0	0	0.16	0	0	0.09	0.28	0	0.275556	0.0588889	-2.23	0.242667	0.8964
CLEC18A	0.24	0.27	0.07	0	0	0	0.03	0	0	0	0	0.08	0	0.03	0	0.02	0	0	0.0677778	0.0144444	-2.23	0.561857	0.985645
PREX2	15.54	9.59	9.11	8.37	20.52	1.27	2.59	34.39	0.33	1.24	1.56	7.46	5.96	0.05	0	1.82	2.83	0.92	11.3011	2.42667	-2.22	8.14e-14	1.61e-11
FAM167A	8.8	9.35	0	22.83	11.08	0	0	14.93	0	2.03	4.07	0	0	1.73	0	6.52	0	0	7.44333	1.59444	-2.22	1.31e-09	1.65e-07
ATRAID	0.46	19.5	0.69	6.69	1.74	16.21	0.52	0.58	0.59	0.18	0.54	0.49	1.26	3.5	0.22	1.03	2.18	0.66	5.22	1.11778	-2.22	3.75e-07	3.1e-05
PCDHGA2	0	9.27	10.2	8.53	1.42	0	1.68	0	0.58	0	0	0	0	0	0	4.04	2.74	0	3.52	0.753333	-2.22	3e-05	0.00155792
FADS3	7.07	6.49	0	4.16	3.77	1.04	1.19	3.45	0.97	1.73	0	0	0	0	0.02	2.76	0	1.54	3.12667	0.672222	-2.22	8.63e-05	0.0038679
CECR2	2.38	3.22	5	3.49	1.36	0	1.11	0	0	0	0	2.76	0	0	0	0.8	0	0	1.84	0.395556	-2.22	0.0025955	0.0627236
ARHGAP6	0.53	1.15	0.06	0.29	0.48	0.26	0.38	0.4	0	0	0	0.19	0.01	0	0	0.38	0.11	0.07	0.394444	0.0844444	-2.22	0.162452	0.81453
SPATS1	0	0	0	0	0	0	0	2.37	0	0	0	0	0	0	0	0	0.51	0	0.263333	0.0566667	-2.22	0.254704	0.904424
C10orf82	0.58	0.36	0	0.42	0.28	0.03	0.12	0.14	0.16	0.18	0.15	0.12	0	0	0	0	0	0	0.232222	0.05	-2.22	0.284908	0.91979
UGT1A9	0	0.33	0	0	0	0	0	0	0	0	0	0	0	0	0	0	0	0	0.0366667	0	-2.22	1	1
CDC14A	1.32	14.97	6.22	1.53	7.71	0.59	0	1.96	0.76	1.89	3.5	0	0	0	0	0	1.24	0.96	3.89556	0.843333	-2.21	1.24e-05	0.000720474
CYB561A3	4.39	0	5.28	6.75	0	3.3	0	2.21	1.21	0	0	0	0	0	0	4	0.99	0	2.57111	0.554444	-2.21	0.000376528	0.0133262
CCDC124	0.07	1.77	0	0.13	1.78	0.78	4.23	0.2	0.03	0.13	0.04	0.11	0	0.05	1.2	0.22	0.09	0.1	0.998889	0.215556	-2.21	0.0267024	0.33034
SH3RF2	0.01	0.17	0	4.15	2.89	0	1.46	0.22	0	0	0	0	0	1.92	0	0	0	0	0.988889	0.213333	-2.21	0.0274549	0.336116
GJA5	0.23	0.02	0	0.02	0.02	0.72	5.15	0.02	0.01	0.01	1.1	0.07	0.13	0	0	0.01	0.02	0	0.687778	0.148889	-2.21	0.0663085	0.562427
CD55	1.46	10.45	3.73	2.75	2.18	0.55	150.24	11.23	0.75	0.98	1	1.23	4.22	5.12	0.98	21.65	2.91	1.73	20.3711	4.42444	-2.2	1.85e-23	6.37e-21
LY6E	0	43.43	0	53.65	0	0	0	0	0	0	21.11	0	0	0	0	0	0	0	10.7867	2.34556	-2.2	3.9e-13	7.28e-11
LPAR6	0.02	19.91	0.02	29.36	0.02	0.05	13.11	15.61	0	1.81	0.1	0.02	3.84	0.02	11.19	0.01	0.02	0.02	8.67778	1.89222	-2.2	7.84e-11	1.16e-08
ATG9A	1.75	1.9	0.87	11.62	7.68	0.02	0.17	4.65	0.4	0.56	0.61	0.01	0.02	0.03	1.87	0.77	2.13	0.34	3.22889	0.704444	-2.2	7.3e-05	0.00334018
TSC22D2	5.47	8.52	0.91	4.12	0	0.37	2	1.85	0	0	1.08	0.74	1.22	0.05	0	0	0.85	1.11	2.58222	0.561111	-2.2	0.000381273	0.0134609
ACSM6	3.73	4.88	0.98	4.06	4.18	0.33	0.91	2.57	0.27	0.28	0.17	0.78	1.94	0.13	0.02	0.09	1.31	0.06	2.43444	0.531111	-2.2	0.000573204	0.0188143
SPOP	0	8.42	1.18	2.7	1.91	1.47	0.99	0	1.12	0	0	1.5	0	0	0	0	1.13	1.24	1.97667	0.43	-2.2	0.0018902	0.0489367
CEACAM8	0.88	6.47	4.42	3.32	0.24	0.46	0.46	0.45	0.47	0.04	0.35	0.08	0.77	0.12	0.07	0.39	1.03	0.88	1.90778	0.414444	-2.2	0.0022578	0.0562116
MICU3	0.04	0	2.31	3.99	4.44	0	0	0	0	0.04	0.98	0	0.23	0.03	0	0	0.1	0.97	1.19778	0.261111	-2.2	0.0156706	0.233095
DPP8	0.61	1.79	0.68	0.75	1.38	1.36	0.2	0.4	0.53	0.18	0.37	0.03	0	0.88	0	0	0.05	0.17	0.855556	0.186667	-2.2	0.0411906	0.427887
LTK	1	0	0.08	0	1.53	0.16	0.03	1.42	0.18	0.1	0.06	0.13	0.04	0	0	0	0.14	0.49	0.488889	0.106667	-2.2	0.122756	0.741152
HSD3B1	0	0	0.92	0.48	0	0	0	0.49	0	0.09	0	0	0.1	0	0	0.08	0.14	0	0.21	0.0455556	-2.2	0.310658	0.93267
CDK15	0	0.57	0.08	0	0	0.24	0	0.67	0	0	0.25	0	0	0	0	0.09	0	0	0.173333	0.0377778	-2.2	0.357916	0.948411
NYAP2	0.45	0.09	0.4	0.03	0.03	0	0	0	0.06	0.03	0.01	0	0	0	0.09	0	0	0.1	0.117778	0.0255556	-2.2	0.447738	0.968189
LMX1B	0.29	0.12	0.05	0.07	0.1	0.01	0	0.23	0	0.03	0.03	0.09	0.04	0	0	0	0	0	0.0966667	0.0211111	-2.2	0.49272	0.976231
AGXT	0.08	0.15	0	0	0	0	0	0	0	0	0	0	0	0	0	0	0.05	0	0.0255556	0.00555556	-2.2	0.72381	0.998012
AGER	287.23	825.23	484.17	801.49	556.22	76.18	119.02	463.19	44.49	13.9	6.68	152.98	125.76	4.97	16.8	229.74	185.17	64.63	406.358	88.9589	-2.19	0	0
ATF7	0	5.89	24.2	20.42	22.27	0.53	1.15	1.39	2.62	0.62	0.51	4.08	8.03	0.73	0.01	1.9	0.82	0.54	8.71889	1.91556	-2.19	8.08e-11	1.19e-08
RNF214	4.01	6.9	10.05	18.74	16.47	0.67	12.09	0	3.17	6.7	0	0	0	5.78	0	0	3.35	0	8.01111	1.75889	-2.19	4.62e-10	6.2e-08
RABGAP1L	0.35	0.7	1.44	26.92	0.7	0.55	0.02	0.7	0.49	0.76	0.64	0.42	0.07	1.82	0.41	0.76	1.95	0.16	3.54111	0.776667	-2.19	3.4e-05	0.00173801
POGZ	0	0	0	30.12	0	0	0	0	0	6.61	0	0	0	0	0	0	0	0	3.34667	0.734444	-2.19	5.62e-05	0.0026651
SLC35C2	12.78	0.51	3.75	0.59	0.56	0.28	6.54	0.5	3.53	0.41	0.45	0	0.54	0.56	3.21	0.37	0.35	0.47	3.22667	0.706667	-2.19	7.53e-05	0.00343315
WDR66	0	0.02	0	0	13.76	0	5.17	1.94	0	0.05	0	0	0.04	0.19	0	0	4.1	0.2	2.32111	0.508889	-2.19	0.000790475	0.0244101
ARHGAP20	0	5.39	0	0	6.9	0	0	0	0	0	0	0	0	2.69	0	0	0	0	1.36556	0.298889	-2.19	0.00999615	0.170703
PIWIL4	0.39	0.16	4.38	5.08	0.7	0.03	0.12	0.26	0.13	0.33	0.15	0.16	0.69	0.29	0.02	0.44	0.19	0.2	1.25	0.274444	-2.19	0.0138378	0.214172
PTGR2	0	0.73	1.75	0	1	0	1.16	4.36	0	0	0.01	0	0	1.78	0	0.18	0	0	1	0.218889	-2.19	0.0275016	0.336424
RIMKLB	1.32	2.07	0	0	2	0	1.56	1.75	0	0	0	0	0	0	1.91	0	0	0	0.966667	0.212222	-2.19	0.0304151	0.358098
NKIRAS1	0	2.96	0	0.24	0	0.01	0	4.81	0	0	0	1.64	0	0.12	0	0	0	0	0.891111	0.195556	-2.19	0.0376477	0.406254
AIG1	0.1	3.29	0.14	1.32	0.17	0.13	0.12	0.77	0.04	0.55	0.06	0.11	0.14	0.08	0.17	0.03	0.12	0.07	0.675556	0.147778	-2.19	0.0699475	0.578058
GOLT1A	1.15	0.82	0.08	0	0.08	1.61	0.7	0.79	0.49	0.45	0	0	0	0.44	0.12	0.18	0	0.06	0.635556	0.138889	-2.19	0.0786631	0.6124
KLK7	0	0	0	4.51	0	0	0.42	0	0	0	0	0	0.36	0	0	0.72	0	0	0.547778	0.12	-2.19	0.102907	0.690612
CAP2	0	0	0	3.47	0	0	0	0	0	0	0	0	0	0.74	0.02	0	0	0	0.385556	0.0844444	-2.19	0.171188	0.826653
MPL	0.57	0.23	0	0.36	0.22	0	0.23	0.99	0	0	0	0.18	0	0	0	0	0.39	0	0.288889	0.0633333	-2.19	0.2364	0.892432
SPATA33	0.2	0	0	0	2.01	0.02	0	0.09	0	0	0	0	0	0	0	0.4	0.07	0.04	0.257778	0.0566667	-2.19	0.263902	0.910106
CDHR3	0	0	0	0	0.18	0	0	1.92	0	0	0	0	0	0	0	0	0.25	0.21	0.233333	0.0511111	-2.19	0.287114	0.920805
TXNRD3NB	0	0	1.69	0	0	0	0	0	0	0	0	0	0	0.37	0	0	0	0	0.187778	0.0411111	-2.19	0.339515	0.943265
AL021920.2	0	0.42	0.14	0	0	0	0.12	0	0.05	0.09	0.07	0	0	0	0	0	0	0	0.0811111	0.0177778	-2.19	0.530362	0.982124
SPINK5	0	0	0.1	0	0	0	0.15	0	0.07	0	0	0	0	0	0	0	0	0.07	0.0355556	0.00777778	-2.19	0.677587	0.995493
COX6A2	0	0	0	0.32	0	0	0	0	0	0	0	0	0	0	0	0	0	0	0.0355556	0	-2.19	1	1
HNRNPCL1	0	0.26	0	0	0	0	0.06	0	0	0	0	0	0	0	0	0	0	0	0.0355556	0	-2.19	1	1
SCEL	0.06	0	4.08	5.51	2.59	21.53	6.08	3.22	30.56	0.2	0	1.58	1.22	1.24	1.02	1.39	8.16	1.45	8.18111	1.80667	-2.18	3.34e-10	4.57e-08
WASF3	3.81	6.78	14.23	6.88	1.23	0.27	0.23	1.79	0.21	0.06	1.76	0.28	3.18	0.17	0	0.01	1.47	0.87	3.93667	0.866667	-2.18	1.28e-05	0.000740725
RGN	0	0	0	7.94	0	1.45	0	8.44	1.27	0	0	0	0	0	0	0	4.21	0	2.12222	0.467778	-2.18	0.00136442	0.0377901
HMG20A	0	0	0	5.05	5.46	0	0	0	0.25	0.28	0	0	0	0	0.31	1.08	0	0.71	1.19556	0.264444	-2.18	0.0163988	0.24045
ERP27	0	0	0	1.36	0	1.76	0	1.4	0	0.65	0.35	0	0	0	0	0	0	0	0.502222	0.111111	-2.18	0.11987	0.734475
FNIP1	0.67	0	0	0.87	0	0.22	0	0	0.42	0	0	0	0	0	0	0	0	0.48	0.242222	0.0533333	-2.18	0.279135	0.91711
HBEGF	99.16	146.21	61.76	232.82	86.96	12.3	13.88	47.04	4.78	3.16	21.08	25.87	42.04	21.31	2.78	10.79	13.93	16.21	78.3233	17.4633	-2.17	1.65e-83	1.73e-80
EFNA1	5.23	17.55	1.88	17.42	2.89	2.17	1.16	5.61	1.89	1.93	1.97	0	3.92	0	0	2.43	1.58	0.58	6.2	1.37889	-2.17	4.96e-08	4.85e-06
FAAH	0	6.67	11.41	6.34	6.17	5.36	3.02	13.23	1.98	0	0	0.08	0	0	0	4.1	7.87	0	6.02	1.33889	-2.17	7.74e-08	7.3e-06
FNBP1	0.49	16.18	8.41	1.42	10.49	2.17	1.28	5.43	0.96	0.31	0.41	1.4	1.86	2.88	1.36	0.44	0.29	1.43	5.20333	1.15333	-2.17	5.66e-07	4.51e-05
GPR4	4.67	8.88	2.38	10.72	0	0	6	6.25	0	0	4.76	0	0	0	0	3.81	0.1	0	4.32222	0.963333	-2.17	5.4e-06	0.000344985
TP53I11	23.29	0	0	0	0	0	0	0	0	0	0	0	0	0	0	5.16	0	0	2.58778	0.573333	-2.17	0.000418063	0.0145312
PHYHIPL	0.71	2.21	3.58	0.76	1.67	0.02	0.28	3.67	1.7	0	0.06	0.88	1.84	0	0.01	0.04	0	0.42	1.62222	0.361111	-2.17	0.00530052	0.107912
FREM3	0.33	1.78	0.99	3.35	1.75	0.22	0.89	0.9	2.54	0.1	0.09	0.22	1.05	0.07	0.09	0.41	0.26	0.54	1.41667	0.314444	-2.17	0.00908937	0.159406
C8orf46	0	0	0.93	0.16	0.08	0	0.29	0	0.12	0.1	0	0.13	0	0	0	0	0	0.12	0.175556	0.0388889	-2.17	0.358056	0.948411
OR2G2	0	0.15	0	0	0.15	0	0.06	0	0	0	0.08	0	0	0	0	0	0	0	0.04	0.00888889	-2.17	0.661291	0.994617
USP17L24	0.05	0.05	0.05	0	0.04	0	0.04	0.04	0	0	0.02	0	0.04	0	0	0	0	0	0.03	0.00666667	-2.17	0.704367	0.996895
PAQR9	0.12	0.06	0	0	0	0	0	0	0	0	0	0	0	0.04	0	0	0	0	0.02	0.00444444	-2.17	0.756709	0.999141
AP001652.1	0	0	0	0	0	0	0	0.09	0	0	0	0	0	0	0.02	0	0	0	0.01	0.00222222	-2.17	0.826599	0.999996
FAM9A	0	0.09	0	0	0	0	0	0	0	0	0.02	0	0	0	0	0	0	0	0.01	0.00222222	-2.17	0.826599	0.999996
CXCR2	23.14	53.51	0	29.72	25.95	4.3	4.05	17.79	4.43	6.01	11.63	0	0.86	0	0.6	2.32	12.46	2.5	18.0989	4.04222	-2.16	1.4e-20	4.17e-18
TOPORS	4.64	6.1	9.39	59.68	31.69	3.64	9.05	26.3	4.68	5.13	1.98	0.18	3.7	8.53	1.6	3.91	6.19	3.53	17.2411	3.86111	-2.16	1.22e-19	3.49e-17
CPD	25.77	0.01	0.01	44.74	39.48	0.01	0.01	0.01	0.44	0	0	24.16	0.02	0.02	0	0.02	0.44	0.02	12.2756	2.74222	-2.16	1.88e-14	3.9e-12
STAC	3.29	6.2	9.22	3.81	7.43	1.78	1.86	7.96	1.46	0.03	0.63	0.74	1.93	0.7	0.78	1.84	1.68	1.28	4.77889	1.06778	-2.16	1.77e-06	0.000126583
BCL7B	9.32	0	0	10.06	9.68	0	0	12.54	0	0	0	5.9	0	0	0	0	3.44	0	4.62222	1.03778	-2.16	2.74e-06	0.000187562
DISP1	3.16	0	8.14	9.69	14.62	0.93	0	1.7	0.12	0	0	0.33	6.67	1.58	0	0	0	0	4.26222	0.953333	-2.16	6.47e-06	0.000404937
CNOT1	0.77	0.86	0.45	1.92	9.62	0.96	1.13	16.74	4.3	0.19	0.69	0.96	2.14	1.27	0.97	0.75	0.62	0.65	4.08333	0.915556	-2.16	1.03e-05	0.00061194
KRT4	0.93	9.87	2.08	6.58	4.72	0.82	1.78	4.15	2.59	0.14	0.06	0.32	0.93	0	0.15	2.03	1.89	1.97	3.72444	0.832222	-2.16	2.46e-05	0.00131239
ADGRD1	3.24	3.56	2.96	3.1	1.99	0.31	0.24	2.85	0.21	0	0	1.87	0.54	0.13	0.02	0.29	1.13	0.16	2.05111	0.46	-2.16	0.00177549	0.0465335
MIPOL1	0	5.39	0.03	0.03	3.96	0.07	0.03	0	2.18	0.7	0	0	0.06	0.02	0.45	0	1.35	0.04	1.29889	0.291111	-2.16	0.012853	0.20361
UBE2J2	0	0	0	0	0	0	0	10.04	0	0	2.24	0	0	0	0	0	0	0	1.11556	0.248889	-2.16	0.0208912	0.282394
CYP2U1	0	0	0	0	0.2	0	1.92	0	3.83	0	0	0	0	0.12	0	0.09	0	1.12	0.661111	0.147778	-2.16	0.0755926	0.600314
ALPPL2	0.12	0.49	1	0.7	0.33	0.14	0	0.56	0.02	0.05	0	0.33	0	0.02	0.02	0.06	0.12	0.15	0.373333	0.0833333	-2.16	0.181538	0.8393
ZNF33A	0.04	0.22	0.02	0.8	0.38	1.25	0.05	0.09	0.01	0.02	0.02	0.01	0.44	0.01	0.02	0.02	0.05	0.05	0.317778	0.0711111	-2.16	0.218198	0.877551
IRF7	0	0	0	0	0	0	1.02	0.32	0	0	0	0	0	0	0	0	0	0.3	0.148889	0.0333333	-2.16	0.39941	0.957884
ZBTB8B	0.06	0.1	0.02	0.06	0.22	0.01	0.02	0.11	0.07	0.02	0	0.03	0.02	0.02	0	0	0.03	0.03	0.0744444	0.0166667	-2.16	0.551268	0.984573
CAVIN2	362.72	298.22	78.3	528.91	288.72	5.73	13.21	354.61	14.13	31.57	8.1	17.23	188.26	5.82	2.83	19.47	150.51	15.6	216.061	48.8211	-2.15	2.2e-224	5.71e-221
FLI1	0.56	3.96	1.12	43.65	29.7	0.41	0.23	1.73	14.12	0.37	1.16	0.34	9.83	2.39	4.61	0.39	1.35	1.06	10.6089	2.38889	-2.15	1.28e-12	2.28e-10
ZC3H14	3.38	4.62	5.12	0	5.21	1	0	10.58	3	2.33	0	0	5.06	0	0	0	0	0	3.65667	0.821111	-2.15	3.03e-05	0.00157331
FAM168B	3.08	0	4.02	15.6	5.81	0	0	0	0	0.89	1.62	1.96	0	0	0	0	1.94	0	3.16778	0.712222	-2.15	0.000104449	0.00455619
GRINA	14.14	0	4.13	0	2.9	0.04	0.13	0.6	0.25	0.04	0.13	0.09	0	0.2	4.02	0.04	0.13	0.35	2.46556	0.555556	-2.15	0.000626442	0.020164
CLDN8	0.35	0.28	0.07	0.6	6.45	0.63	0.48	1.86	1.47	0	0	0	0.14	0.05	0.05	0.57	1.25	0.68	1.35444	0.304444	-2.15	0.0111687	0.184493
CARD10	4.57	0.47	0	0	2.62	0.21	0.11	0.02	0.89	0.05	0.32	0	0	1.63	0	0	0	0	0.987778	0.222222	-2.15	0.0303055	0.357457
TMEM218	0	0	0	0	2.76	0	1.32	0	0	0	0	0	0	0	0.31	0.61	0	0	0.453333	0.102222	-2.15	0.14265	0.781248
ENDOV	0.05	0	1.54	0	0	0	0	1.98	0.07	0	0.54	0	0	0	0	0.28	0	0	0.404444	0.0911111	-2.15	0.165977	0.818742
ARMC5	2.13	0	0	0	0	0	0	0	0.05	0.49	0	0	0	0	0	0	0	0	0.242222	0.0544444	-2.15	0.283255	0.918819
COL25A1	0.38	0.06	0.06	0.44	0	0.02	0.37	0	0	0	0	0.02	0.23	0.02	0.03	0	0	0	0.147778	0.0333333	-2.15	0.402655	0.958645
SRPK1	0.03	0.14	0.51	0.02	0.02	0.02	0.01	0.49	0.05	0.01	0.01	0.06	0.03	0.05	0.02	0.01	0.08	0.02	0.143333	0.0322222	-2.15	0.409158	0.959846
CSRP3	0.1	0	0	0	0.43	0	0	0.58	0	0.15	0	0	0	0	0	0	0.1	0	0.123333	0.0277778	-2.15	0.444254	0.967503
FAM20A	0.03	0.03	0.03	0.02	0.02	0.01	0.02	0.02	0.62	0.02	0.01	0.02	0.05	0.02	0.01	0.01	0.02	0.02	0.0888889	0.02	-2.15	0.515855	0.980002
ELAVL3	0.09	0.08	0	0.03	0	0.05	0.03	0.12	0	0	0	0.05	0	0	0	0.02	0.02	0	0.0444444	0.01	-2.15	0.645918	0.993474
KRTAP19-5	0	0.31	0	0	0	0	0	0	0	0	0	0	0	0	0	0	0	0	0.0344444	0	-2.15	1	1
AL049779.1	0	0	0	0	0.21	0	0	0.1	0	0	0	0	0	0	0	0	0	0	0.0344444	0	-2.15	1	1
KRTAP1-1	0	0.16	0	0.15	0	0	0	0	0	0	0	0	0	0	0	0	0	0	0.0344444	0	-2.15	1	1
OR4C46	0	0.31	0	0	0	0	0	0	0	0	0	0	0	0	0	0	0	0	0.0344444	0	-2.15	1	1
OR4P4	0	0.31	0	0	0	0	0	0	0	0	0	0	0	0	0	0	0	0	0.0344444	0	-2.15	1	1
GFRA4	0.31	0	0	0	0	0	0	0	0	0	0	0	0	0	0	0	0	0	0.0344444	0	-2.15	1	1
OR8H3	0	0.31	0	0	0	0	0	0	0	0	0	0	0	0	0	0	0	0	0.0344444	0	-2.15	1	1
KRTAP4-11	0	0.31	0	0	0	0	0	0	0	0	0	0	0	0	0	0	0	0	0.0344444	0	-2.15	1	1
MME	0	83.76	0	0	0.04	21.04	10.35	0.04	44.89	0.54	0.02	6.13	1.15	1.31	0.84	0	0	26.25	17.7911	4.02667	-2.14	4.75e-20	1.38e-17
NDUFA5	0.61	0	12.69	0	0	0	0	0	28.15	0	0	0	0	5.67	0	3.71	0	0	4.60556	1.04222	-2.14	3.08e-06	0.000208702
TBX5	1.35	1.19	4.48	14.3	1.47	0.42	0.94	2.74	0.3	0.65	0.46	0.05	0.39	1.13	0.7	0.84	1.06	0.87	3.02111	0.683333	-2.14	0.000157102	0.00647979
FAM189A1	2.62	1.61	0.89	3.65	2.73	0.14	0.22	3.93	0.36	0.13	0.22	1.14	0.41	0.11	0.07	0.21	1.09	0.28	1.79444	0.406667	-2.14	0.00360857	0.0809295
KCNAB2	0.64	2.9	7.03	0.23	0.43	3.07	0.22	0.52	0.66	0.21	0.3	0.36	0.76	0.22	0.83	0.25	0.35	0.29	1.74444	0.396667	-2.14	0.00416262	0.0900692
IP6K3	0.4	1.68	6.96	1.28	0.76	0	0	3.99	0	0	0.24	0.2	0.14	0	0.04	2.8	0	0	1.67444	0.38	-2.14	0.00495668	0.102722
EFR3B	5.44	8.58	0	0	0	0	0	0	0	0	0	0	0.04	0	0	0	3.15	0	1.55778	0.354444	-2.14	0.0067856	0.128922
NRXN3	1.25	0	1.45	4.32	1.05	0.66	0	1.84	0	0	0	0	0	0	0	0.95	0	1.45	1.17444	0.266667	-2.14	0.0186376	0.261743
GRP	0.34	0.17	1.21	0.66	2.13	0.07	1.97	0.49	0.22	0	0	0	0.33	0	0.09	0.23	1	0	0.806667	0.183333	-2.14	0.0512894	0.488092
FAM182B	0.04	0.51	2.22	0.17	2.07	0.03	0.92	0.83	0.13	0	0.51	0.59	0	0.26	0	0	0.15	0.06	0.768889	0.174444	-2.14	0.0568754	0.517083
PCDHA3	2.2	1.24	1.55	0.57	0	0	0.31	0.46	0.43	0.38	0	0.33	0.08	0	0	0.5	0.18	0.06	0.751111	0.17	-2.14	0.0595582	0.531128
MYRFL	0	1.37	0	0.48	0	0.47	1.36	0.08	0.65	0.08	0.14	0.05	0	0	0.2	0.42	0.11	0	0.49	0.111111	-2.14	0.12838	0.754297
MYO19	0.41	0.48	0.89	0	0.89	0	0.06	0.59	0.35	0.01	0.4	0.34	0	0.01	0.01	0.01	0.01	0.04	0.407778	0.0922222	-2.14	0.164939	0.817277
CFHR3	1.63	0.11	0.52	0.57	0.07	0	0.19	0.36	0.12	0	0.06	0	0.43	0.11	0.03	0.1	0.03	0.05	0.396667	0.09	-2.14	0.171398	0.826716
SLC35F2	0.14	0.94	0	1.23	0	0	0.12	0	0	0.08	0.21	0.05	0	0.05	0	0.11	0.05	0	0.27	0.0611111	-2.14	0.258653	0.906537
GLDC	0.07	0.13	1	0	0.04	0.01	0	0.25	0	0.06	0.01	0	0.05	0.03	0	0	0.18	0.01	0.166667	0.0377778	-2.14	0.375113	0.9528
IRS4	0.11	0.11	0	0.07	0.8	0.01	0.03	0.21	0.03	0.02	0.06	0	0	0.08	0	0	0.15	0	0.152222	0.0344444	-2.14	0.3963	0.957486
CAMKV	0.07	0.15	0	0	0	0	0	0	0	0	0	0	0	0	0	0.05	0	0	0.0244444	0.00555556	-2.14	0.734394	0.998012
KIT	11.46	18.66	20.96	55.37	23.3	6.76	3.16	31.49	8.15	0	0	5.75	0	1.9	1.46	16.73	10.13	5.09	19.9233	4.56222	-2.13	4.67e-22	1.51e-19
GNB2	1.39	1.27	33.05	43.67	2.29	1.76	1.72	2.01	0	0.07	6.76	1.55	0.3	0.26	8.4	0.04	1.88	0.72	9.68444	2.22	-2.13	1.71e-11	2.72e-09
CNOT2	0.07	1.89	0.02	25.83	1.36	0.03	0.4	1.7	0.81	0.01	2.14	0.34	1.57	0.08	0.29	1.62	0.03	1.24	3.56778	0.813333	-2.13	4.25e-05	0.00209696
ATG5	6.37	3.84	2.84	1.03	4	1.43	0	2.33	3.39	0.03	0.02	0	0	1.37	0	2.76	0	1.57	2.80333	0.638889	-2.13	0.000284387	0.0106078
PATZ1	0.9	1.32	5.51	4.85	2.02	0.51	0	3.01	0	0	0.97	0.95	0.65	0.86	0	0.71	0	0	2.01333	0.46	-2.13	0.00212454	0.0536815
PLCB1	0.39	1.5	0	9.37	1.12	1.11	0	0.62	0	0	0.81	0.03	0.07	0.01	0	0.82	0.71	0.78	1.56778	0.358889	-2.13	0.00675181	0.128493
CCT3	0.35	6.97	0.32	0.26	0.49	0.14	0.37	0.34	0.06	0.26	0.18	0.31	0.46	0.3	0.06	0.08	0.24	0.23	1.03333	0.235556	-2.13	0.0275854	0.33711
BOLA1	2.85	0.26	0.4	0.19	1.84	0.26	0	3.38	0.02	0.44	0.24	0	0.06	0.45	0.07	0.07	0.63	0.14	1.02222	0.233333	-2.13	0.0285235	0.344374
GFI1	0	6.39	0	0	2.5	0.23	0	0	0	0	0.01	2.05	0	0.02	0	0	0	0	1.01333	0.231111	-2.13	0.0291652	0.3491
TMEM70	1.3	1.05	0.83	1.01	2.14	0.23	0.6	1.24	0.04	0	0.42	0.28	0.46	0.09	0.04	0.06	0.24	0.34	0.937778	0.214444	-2.13	0.0360833	0.396662
PGBD1	0	4.69	0	0.18	0.25	0	2.84	0	0	0	0.32	0	0	0.66	0	0.84	0	0	0.884444	0.202222	-2.13	0.0417878	0.431569
SOX6	2.61	0	0.75	0.23	0.06	0.01	1.01	0.23	1.12	0	0	1.32	0	0	0	0.01	0	0.05	0.668889	0.153333	-2.13	0.0770091	0.605859
LYRM9	0	0	0	1.53	1.53	0	0.62	0	0	0.44	0	0	0	0	0	0	0.4	0	0.408889	0.0933333	-2.13	0.166027	0.818771
OR2A12	0.28	0.69	0.56	0.27	0.13	0.05	0.3	0.87	0.08	0.17	0.07	0	0	0.1	0	0.11	0.14	0.15	0.358889	0.0822222	-2.13	0.195114	0.856034
IQCB1	0.39	0.36	0	0	0.83	0	0.62	0	0.21	0	0	0.25	0.3	0	0	0	0	0	0.267778	0.0611111	-2.13	0.262297	0.908866
MDM2	0	0	0	2.4	0	0	0	0	0	0	0	0.43	0	0.12	0	0	0	0	0.266667	0.0611111	-2.13	0.264139	0.910128
KCNH4	0.45	0	0.26	0.35	0.22	0.07	0	0.62	0	0	0	0	0	0	0	0	0.45	0	0.218889	0.05	-2.13	0.311014	0.932859
CLDN6	0	0.7	0.25	0.36	0.16	0.2	0.07	0	0.06	0	0	0.13	0	0.03	0	0.14	0.11	0	0.2	0.0455556	-2.13	0.332259	0.940807
TULP4	19.85	0.01	0.03	26.85	25.93	0.01	0.04	1.33	0.58	0.01	0.01	8.14	0.01	0.01	6.88	2.05	0	0.01	8.29222	1.90222	-2.12	4.84e-10	6.46e-08
CKLF	3.69	7.75	1.75	5.19	7.17	7.52	0.74	12.94	10.53	1.72	0.06	3.04	1.8	0.08	2.04	0.24	4.08	0.16	6.36444	1.46889	-2.12	5.37e-08	5.22e-06
PRICKLE1	4.98	11.78	15.58	7.58	14.21	0	0	0	2.62	0	0	2.46	7.33	0	0	0	0.14	3.09	6.30556	1.44667	-2.12	5.72e-08	5.53e-06
WNT7A	2.55	4.31	1.78	5.76	2.79	0.75	0.58	2.97	0.45	0.2	0.04	0.7	1.03	0	0.1	1.05	1.32	0.59	2.43778	0.558889	-2.12	0.000736408	0.0230226
FOLR3	0.27	1.52	0	0.69	3.88	0.46	1.85	0	0.3	0.22	0	0	0	0.48	0	1.37	0	0	0.996667	0.23	-2.12	0.0313708	0.36488
PARD3	0.68	0.84	1.01	0.93	0.78	0.29	0.58	1.17	0.16	0.23	0	0.67	0	0	0	0	0.58	0	0.715556	0.164444	-2.12	0.0677029	0.568285
LDLRAD4	3.37	0.88	0.45	0.47	0.81	0.24	0	0	0.12	0	0	0	0.13	0	0	0	1.33	0	0.704444	0.162222	-2.12	0.0701185	0.578531
MS4A3	0	0.27	0	0.34	0.22	0.58	0.23	0.26	1.09	0	0.23	0	0.26	0	0	0.05	0.09	0.06	0.332222	0.0766667	-2.12	0.213996	0.874125
SPATA6	0	0	0.49	0.97	0.55	0	0	0.01	0.93	0	0	0	0	0.65	0.01	0.01	0	0.01	0.327778	0.0755556	-2.12	0.216862	0.876658
CYTH4	0.11	0.11	1.38	0.87	0.11	0	0.1	0.11	0	0.07	0.06	0.09	0.11	0.09	0	0.06	0.08	0.08	0.31	0.0711111	-2.12	0.228793	0.886666
INPP5J	0.46	0.05	0	0	0	0	0	0.4	0	0	0	0	0	0.21	0	0	0	0	0.101111	0.0233333	-2.12	0.493001	0.976231
OR52E4	0	0	0.1	0	0.05	0	0.15	0	0.57	0	0	0.16	0	0	0	0	0	0.04	0.0966667	0.0222222	-2.12	0.501955	0.977672
LRRC3B	0	0.17	0	0.08	0.33	0	0.07	0	0	0.05	0.04	0	0	0	0	0	0	0.06	0.0722222	0.0166667	-2.12	0.562326	0.985645
FAM25A	0	0	0.21	0	0	0	0	0.4	0	0	0	0	0	0	0	0	0.14	0	0.0677778	0.0155556	-2.12	0.573704	0.987132
CCDC197	0.11	0.23	0	0	0	0.02	0	0.16	0	0	0.12	0	0	0	0	0	0	0	0.0577778	0.0133333	-2.12	0.604304	0.990592
CYP4F2	0	0.12	0	0	0.06	0	0	0.06	0.02	0	0.02	0	0	0	0	0	0.04	0	0.0288889	0.00666667	-2.12	0.714038	0.997639
CACNA1F	0.01	0	0.03	0.02	0	0.01	0	0.19	0	0.01	0	0	0.02	0	0	0	0	0.03	0.0288889	0.00666667	-2.12	0.714038	0.997639
SPPL2C	0	0.13	0	0	0	0	0	0	0	0	0.03	0	0	0	0	0	0	0	0.0144444	0.00333333	-2.12	0.79555	0.999996
AC005702.2	0	0.15	0	0	0	0	0	0.15	0	0	0	0	0	0	0	0	0	0	0.0333333	0	-2.12	1	1
TRIM49C	0	0.3	0	0	0	0	0	0	0	0	0	0	0	0	0	0	0	0	0.0333333	0	-2.12	1	1
OR10H3	0	0.3	0	0	0	0	0	0	0	0	0	0	0	0	0	0	0	0	0.0333333	0	-2.12	1	1
NYX	0.11	0.19	0	0	0	0	0	0	0	0	0	0	0	0	0	0	0	0	0.0333333	0	-2.12	1	1
STPG4	0.24	0	0	0	0	0.06	0	0	0	0	0	0	0	0	0	0	0	0	0.0333333	0	-2.12	1	1
HES3	0	0.1	0	0	0	0	0	0.2	0	0	0	0	0	0	0	0	0	0	0.0333333	0	-2.12	1	1
SCGB1D2	0	0.3	0	0	0	0	0	0	0	0	0	0	0	0	0	0	0	0	0.0333333	0	-2.12	1	1
SCGB1A1	241.15	17.14	56	52.79	5559.9	132.79	432.61	424.32	189.44	3.2	0.59	2.9	689.31	1.49	2.98	85.34	627.08	232.74	789.571	182.848	-2.11	0	0
HBA2	2252.4	50.57	495.28	112.92	31.82	94.3	98.49	87.68	23.33	207.91	69.78	63.36	13.22	11.53	16.81	103.66	198.5	68.84	360.754	83.7344	-2.11	0	0
RHOQ	0.02	0.15	33.65	64.87	0.09	34.73	0.46	15.93	35.21	0.06	0.02	0.06	0.21	0.28	0.4	0.03	41.8	0.02	20.5678	4.76444	-2.11	1.65e-22	5.42e-20
MATR3	0	56.67	0	0	0	1.58	0	0	47.12	0	14.51	0	0.25	0	9.57	0.01	0	0	11.7078	2.70444	-2.11	1.66e-13	3.22e-11
LRRFIP1	17.46	0.34	7.62	18.05	10.68	2.34	9.6	2.32	0	2.05	0.02	2.21	11.36	0.03	0	0	0.12	0.03	7.60111	1.75778	-2.11	2.88e-09	3.45e-07
NFIC	0	0	0.44	55.34	0	0	0	0	0	0	0	0	0.07	0	0	12.84	0	0	6.19778	1.43444	-2.11	8.3e-08	7.79e-06
MBD2	0.04	0.04	0.01	0.15	0.03	0.01	0.06	30.07	10.97	0.2	0.91	0.21	0.04	0.02	7.23	0.5	0.43	0.03	4.59778	1.06333	-2.11	3.87e-06	0.000256683
FNDC3B	0.67	0	12.72	0.41	6.85	0	0.6	0	0.01	0	0.12	0.12	0	0	0.88	3.74	0	0.07	2.36222	0.547778	-2.11	0.000944302	0.0282063
AFMID	4.15	0	0	3.85	0.84	1.92	0	1.69	1.26	0	0	2.21	0	0	0	0.61	0	0.36	1.52333	0.353333	-2.11	0.00792937	0.14438
TEAD1	1.13	2.42	0.46	0	2.17	0	1.55	5.12	0.27	0	0.93	0.86	0	0	0.41	0.12	0.35	0.37	1.45778	0.337778	-2.11	0.00936393	0.162909
MUS81	0.24	1.81	1.35	2.3	0.12	0.18	0.21	0.29	0.01	0.06	0.12	0.19	0.21	0.09	0	0.61	0.21	0.02	0.723333	0.167778	-2.11	0.0673176	0.566602
TTC23	0	0	0.04	4.37	0	1.24	0	0.42	0.01	0.3	0.14	0.03	0.09	0.46	0.07	0	0.01	0.31	0.675556	0.156667	-2.11	0.0770217	0.605905
PSD3	0.15	0.07	0.17	1.36	1.98	0.93	0.12	0.08	0.97	0.13	0.12	0.58	0.08	0.1	0	0.04	0.11	0.19	0.647778	0.15	-2.11	0.0831623	0.628874
ZC3H4	0.12	0.34	0.22	3.74	0.39	0	0.21	0	0	0.08	0	0.18	0.2	0.06	0	0.51	0	0.13	0.557778	0.128889	-2.11	0.107567	0.703349
C19orf44	0	0	0	0.85	2.13	0.04	1.28	0.19	0	0	0.07	0	0	0	0	0.21	0.1	0.66	0.498889	0.115556	-2.11	0.128426	0.754363
APBB2	0	0	0	1.36	1.86	0	0.41	0	0	0	0	0	0	0	0	0	0	0.84	0.403333	0.0933333	-2.11	0.171446	0.826735
TRO	0	0.4	0	0.78	0	0	0.03	0	0	0	0	0.2	0	0	0	0.08	0	0	0.134444	0.0311111	-2.11	0.42978	0.964554
IDUA	0	0	0	0	0	0	0	0.95	0	0	0	0	0	0.15	0	0	0	0.07	0.105556	0.0244444	-2.11	0.48431	0.974986
FAM83C	0.09	0.6	0	0	0	0	0.08	0	0.05	0	0.05	0.06	0.05	0.03	0	0	0	0	0.0911111	0.0211111	-2.11	0.515939	0.980031
ST6GAL2	0	0	0	0.56	0	0	0	0	0	0	0	0.13	0	0	0	0	0	0	0.0622222	0.0144444	-2.11	0.59168	0.989325
BHMG1	0.18	0.21	0.03	0.03	0	0.01	0	0.1	0	0	0.03	0	0	0	0	0.03	0.07	0	0.0622222	0.0144444	-2.11	0.59168	0.989325
ACAP2	0.53	0.83	4.21	0.83	2.14	1.52	0.39	27.96	0.29	0.7	0.36	0.4	0.53	0.01	0.15	0.49	0.74	5.67	4.3	1.00556	-2.1	8.79e-06	0.000530975
ELP6	5.76	0.31	5.96	0.15	3.37	0.51	5.66	10.21	0.79	0.16	0.34	4.27	0.1	0.12	0.41	0.42	0.5	1.31	3.63556	0.847778	-2.1	4.27e-05	0.00210826
KATNBL1	4.91	0.66	0	10.75	0.66	0.44	0	0.31	0.51	0	0.45	0.51	1.2	0.46	0.53	0	0.57	0.54	2.02667	0.473333	-2.1	0.00226375	0.0563109
TMSB15A	0.64	1.89	0.43	4.16	0.91	0	0.36	2.04	5.91	0.32	0.43	0.25	0.83	0	0.31	0.23	1.45	0	1.81556	0.424444	-2.1	0.00386943	0.0852797
MCC	0.81	1.37	0.97	1.52	2.15	0.24	0.95	1.45	0.65	0	0	0	0.68	0	0.19	0.57	0.92	0	1.12333	0.262222	-2.1	0.022987	0.300415
BEX2	0.33	1.08	1.32	0	1.14	0	1.58	2.4	0	0	0	0	0	0	0	1.83	0	0	0.872222	0.203333	-2.1	0.0450016	0.451268
CYP4F11	0	0.5	0	0.42	2.02	0.03	1.27	0	0	0	0.02	0	0.02	0	0.32	0.01	0.27	0.35	0.471111	0.11	-2.1	0.140952	0.77832
MTHFD2L	0.72	0.97	0	0.59	0	0.44	0.04	0.74	0.06	0	0	0	0	0	0.22	0.28	0.07	0.26	0.395556	0.0922222	-2.1	0.177044	0.83341
IRAK4	0	0	0.67	0	1.14	0	0	0.72	0	0.3	0.01	0	0.27	0	0	0	0	0.01	0.281111	0.0655556	-2.1	0.255171	0.904593
RAET1E	0	0	0	0	0	0.07	2.2	0	0	0	0	0	0	0	0	0.13	0.4	0	0.252222	0.0588889	-2.1	0.281362	0.917998
NADK2	0.06	0.02	0	0.4	0.6	0.03	0	0.04	0.01	0.04	0.01	0.06	0	0.02	0.01	0.02	0.07	0.04	0.128889	0.03	-2.1	0.440632	0.966707
ATP2B3	0.03	0.02	0.04	0.05	0.07	0.01	0	0.06	0.02	0.01	0.02	0.03	0	0	0	0.01	0	0	0.0333333	0.00777778	-2.1	0.695256	0.996364
ZNF534	0	0	0	0	0	0	0.3	0	0	0	0	0	0	0	0	0	0.07	0	0.0333333	0.00777778	-2.1	0.695256	0.996364
TMEM45B	0	0.09	0	0	0	0.21	0	0	0	0	0	0.07	0	0	0	0	0	0	0.0333333	0.00777778	-2.1	0.695256	0.996364
ADH1B	229.22	417.45	501.27	383.54	356.42	3.64	51.25	95.2	16.23	12.5	11.79	84.41	267.72	15.2	12.98	0.02	43.47	33.78	228.247	53.5411	-2.09	1.81e-229	4.83e-226
SUN2	47.1	50.39	0.42	0.19	0.41	0.76	0.22	59.96	0.05	0.29	35.46	0.04	0.05	0	0.1	0.11	0.72	0.79	17.7222	4.17333	-2.09	2.34e-19	6.6e-17
MUC15	4.15	2.08	3.83	11.06	14.24	2.18	2.9	4.03	13.12	0	0	0	1.52	0	0	3.27	6.67	2.04	6.39889	1.5	-2.09	6.08e-08	5.85e-06
MS4A15	6.63	1.35	1.13	0	8.6	0.53	3.82	5.14	0.71	0	0	0.45	0	0	0	3.88	1.28	0.95	3.10111	0.728889	-2.09	0.000165662	0.00677001
LILRA2	4	6.15	3.18	3.83	6.8	0	0	0	0	2.71	2.91	0	0	0	0	0	0	0	2.66222	0.624444	-2.09	0.000477953	0.0162196
BPGM	1.1	2.32	0	0	0.81	9.69	0.51	0.27	0	0	3.18	0	0	0.19	0	0.08	0	0	1.63333	0.383333	-2.09	0.00623531	0.1215
PPP1R11	1.02	0.13	0.13	7.88	0.51	0.07	0.34	0.17	0.2	0.24	0.32	1.03	0.39	0.2	0.05	0.1	0.06	0.06	1.16111	0.272222	-2.09	0.0210457	0.283827
TLDC1	0.01	0	0	5.44	1.69	1.09	0	0.03	0.68	0	1.07	0.7	0	0.03	0.25	0.05	0	0	0.993333	0.233333	-2.09	0.0329924	0.37569
SLC8A1	0	0	0.57	0.27	1.93	0.71	0.45	1.78	0.01	0	0	0	0.49	0	0	0.44	0.41	0	0.635556	0.148889	-2.09	0.0877239	0.644745
AC093668.1	0	0	0	0	3.51	0	0.07	0	0.77	0	0	0	0	1.02	0	0	0	0	0.483333	0.113333	-2.09	0.136629	0.769975
LRRC19	0.02	1.08	0.04	1.56	0.06	0.12	0.03	0.04	0.41	0.01	0.03	0.06	0.02	0.03	0.62	0	0.01	0.01	0.373333	0.0877778	-2.09	0.191346	0.851591
MAFA	0.62	0.52	0.06	0.62	0	0.01	0.05	0.18	0.2	0	0.25	0.05	0.06	0	0	0	0.04	0.13	0.251111	0.0588889	-2.09	0.283357	0.918819
GADL1	1.13	0.13	0	0.4	0.09	0	0	0.42	0	0.06	0	0	0.19	0	0.02	0.03	0	0.21	0.241111	0.0566667	-2.09	0.293614	0.924465
ACMSD	0	0.55	0.5	0	0	0.39	0.09	0	0	0	0	0	0	0	0.16	0	0	0.2	0.17	0.04	-2.09	0.378096	0.953493
OR9I1	0	0	0	0	0.04	0.04	0	0.09	0	0	0.02	0	0	0	0.02	0	0	0	0.0188889	0.00444444	-2.09	0.768908	0.999512
SP9	0	0.17	0	0	0	0	0	0	0	0	0	0	0	0	0	0	0	0.04	0.0188889	0.00444444	-2.09	0.768908	0.999512
ERRFI1	11.82	30.24	47.55	112.55	71.82	0.49	9.75	7.98	1.03	4.84	10.06	4.15	29.4	3.48	0.41	1.26	14.43	1.25	32.5811	7.69778	-2.08	3.97e-34	1.9e-31
SNCA	15.81	2.64	14.5	9.45	1.76	0	0.96	2.7	0.91	2.15	0.83	0	1.25	0	0	1.52	5.77	0	5.41444	1.28	-2.08	6.91e-07	5.4e-05
DAPK1	4.41	0	2.89	13.5	6.14	0	0	5.97	0	0	0	0	0	0	0	6.31	0	1.47	3.65667	0.864444	-2.08	4.52e-05	0.00221151
ADNP	0.26	0.43	5.91	0.5	0.72	0	0.74	0.31	15.8	0.15	0.27	0.12	0.73	0.37	0	0.5	0.1	3.6	2.74111	0.648889	-2.08	0.000415845	0.0144646
PRRG2	2.48	1.69	0.84	3.96	1.63	1.9	1.9	3.78	1.46	2.01	0.69	0	0	0	0.64	0	1.31	0	2.18222	0.516667	-2.08	0.00163685	0.0436597
C9orf24	0.22	0	0	0.86	9.01	0	2.77	2.26	0	0	0	0.09	0.22	0	0	0.43	2.84	0	1.68	0.397778	-2.08	0.00572462	0.114247
TREML2	2.53	7.19	0	3.05	0.25	0.26	0.9	0	0.11	0	1.42	0.23	1.52	0.02	0	0	0.18	0	1.58778	0.374444	-2.08	0.00712389	0.133632
DDX24	0	4.78	0	0	2.61	1.17	4.57	0	0	0	0	0	0	0	0	0	0	3.1	1.45889	0.344444	-2.08	0.00993304	0.169935
IL17RE	4.08	8.09	0	0	0	0	0	0.9	0	0	0	0	0	0	0	0	3.1	0	1.45222	0.344444	-2.08	0.0102574	0.17391
GIT2	0.15	0.48	1.84	0.23	0.33	6.82	0.87	1.38	0.09	0.1	0.2	0.14	0.31	0.02	0.69	1.13	0.08	0.21	1.35444	0.32	-2.08	0.0130131	0.205233
METTL6	0.48	0	0	0.74	0	0.84	0.76	0.69	0.35	0	0	0	0.06	0	0	0	0.85	0	0.428889	0.101111	-2.08	0.161874	0.813793
RSPH10B	0.68	0.07	0.02	0	0.71	0.11	0.38	0.06	0	0.22	0	0	0.04	0	0	0	0.22	0	0.225556	0.0533333	-2.08	0.31103	0.932859
MFSD2B	0.54	0.13	0.05	0.05	0.15	0.07	0.09	0.22	0.01	0.12	0.06	0.04	0	0	0.01	0.01	0.07	0	0.145556	0.0344444	-2.08	0.415917	0.961457
OR2K2	0.42	0	0.14	0	0	0	0.12	0.54	0.05	0	0	0.11	0	0	0	0	0.19	0	0.141111	0.0333333	-2.08	0.42276	0.963144
PGA3	0.42	0.16	0	0.04	0	0	0.07	0.04	0.03	0.03	0.04	0	0	0	0	0.05	0.03	0.03	0.0844444	0.02	-2.08	0.535646	0.982935
ISX	0.04	0.28	0.09	0	0.04	0.03	0	0.14	0.1	0.1	0	0.05	0.02	0	0	0	0	0	0.08	0.0188889	-2.08	0.546032	0.983833
PSG11	0.23	0.27	0.09	0	0	0	0	0	0	0	0.14	0	0	0	0	0	0	0	0.0655556	0.0155556	-2.08	0.585548	0.988799
CETN1	0	0	0.17	0	0.12	0	0	0	0	0	0	0	0	0	0	0	0	0	0.0322222	0	-2.08	1	1
KRTAP6-1	0	0.29	0	0	0	0	0	0	0	0	0	0	0	0	0	0	0	0	0.0322222	0	-2.08	1	1
IZUMO2	0	0.1	0	0	0	0	0	0.19	0	0	0	0	0	0	0	0	0	0	0.0322222	0	-2.08	1	1
CXCL2	322	496.66	262.56	645.8	65.32	105.57	103.49	96.67	49.71	32.55	29.22	89.02	118.4	7.3	35.56	52.69	121.6	24.16	238.642	56.7222	-2.07	4.56e-237	1.25e-233
NKD1	16.45	19.36	26.02	36.73	22.49	1.2	0.33	19.69	0.62	2.17	0.93	9.05	9.46	1.27	0	5.17	0.08	5.95	15.8767	3.78667	-2.07	2.52e-17	6.37e-15
BNIP3L	12.47	0.91	2.01	4.11	10.59	2.5	4.45	2.32	2.85	1.83	0.58	0.95	0	0	0.47	1.92	3.71	0.58	4.69	1.11556	-2.07	4.08e-06	0.00026934
ELMO1	0.86	1.68	20.58	0.82	2.01	0.68	0.99	1.28	1.58	0.34	0.66	0.95	1.54	0.5	0.58	0.86	0.64	1.2	3.38667	0.807778	-2.07	9.22e-05	0.00408866
TYRP1	3.34	1.77	2.75	5.78	2.22	3.74	0.8	3.65	4.56	0.88	0.03	1.36	0.74	0.04	0.13	1.17	0.89	1.58	3.17889	0.757778	-2.07	0.000150964	0.00625956
TVP23B	0	0	0	0	9.17	0	0	0	5.06	0	3.39	0	0	0	0	0	0	0	1.58111	0.376667	-2.07	0.00751137	0.13881
ARHGAP8	0	0.25	8.03	0.4	0.24	0	0.04	0.24	0.14	0.2	0	0	1.19	0.25	0.03	0.23	0.32	0	1.03778	0.246667	-2.07	0.0301596	0.356428
NDUFB3	0.14	0	0	0	1.8	0	0	0	0.54	0	0.59	0	0	0	0	0	0	0	0.275556	0.0655556	-2.07	0.264126	0.910128
SSUH2	0.09	0.28	0.34	0.35	0.43	0.01	0.61	0	0.03	0.07	0.04	0.09	0.14	0.09	0.02	0	0.06	0	0.237778	0.0566667	-2.07	0.299961	0.92702
KRT1	0.5	0.23	0.12	0	0	0.02	0	0.28	0.07	0	0.06	0	0.12	0	0	0.03	0.08	0	0.135556	0.0322222	-2.07	0.433323	0.965187
GFRAL	0.04	0.11	0.31	0	0.22	0.03	0.06	0.04	0.07	0	0	0	0.04	0	0.03	0.06	0.03	0.05	0.0977778	0.0233333	-2.07	0.506511	0.978365
LYZL6	0.28	0	0	0	0.46	0	0.06	0	0	0	0	0.11	0	0	0	0.08	0	0	0.0888889	0.0211111	-2.07	0.525612	0.981618
HSFY2	0	0.15	0	0	0	0.12	0	0	0.15	0.03	0	0	0	0	0	0	0.07	0	0.0466667	0.0111111	-2.07	0.645959	0.993474
PRG3	0.17	0.17	0	0	0	0	0	0.08	0	0	0.04	0	0	0.06	0	0	0	0	0.0466667	0.0111111	-2.07	0.645959	0.993474
SLC6A18	0.07	0.1	0	0	0	0	0	0	0.04	0	0.05	0	0	0	0	0	0	0	0.0233333	0.00555556	-2.07	0.745307	0.998786
OR2L3	0	0.05	0.1	0.02	0	0	0.04	0	0	0	0.05	0	0	0	0	0	0	0	0.0233333	0.00555556	-2.07	0.745307	0.998786
FN1	614.73	752.54	751.34	1474.72	25.61	93.39	11.06	21.69	4.67	6.86	21.57	19.31	772.46	26.69	7.34	11.68	11.3	20	416.639	99.69	-2.06	0	0
IGSF10	28.75	21.83	38.66	37.55	33.23	7.9	10.01	0.01	13.71	1.68	0.05	21.16	7	0.44	0.46	0	2.88	12.2	21.2944	5.09667	-2.06	1.24e-22	4.12e-20
ARID1A	0.62	16.82	34.78	21.15	0.21	5.9	8.92	0.72	0.44	0.43	0.41	0.21	0.26	15.6	0	3.77	0.39	0.47	9.95111	2.39333	-2.06	2.42e-11	3.79e-09
PDXDC1	3.1	0.7	29.65	37.43	8.84	0.02	0.66	5.8	1.98	1.86	0.45	5.11	4.53	0.05	0	0.44	0.99	7.79	9.79778	2.35778	-2.06	3.48e-11	5.33e-09
THSD1	9.54	8.65	9.77	16.26	11.99	2.37	2.49	19.79	2.54	3.65	3.11	5.88	3.39	0	0	0	3.91	0	9.26667	2.21556	-2.06	1.04e-10	1.51e-08
DERL1	1.2	28.99	6.32	4.08	5.4	1.93	8.64	1.12	0	2.5	5.09	1.08	0	2.26	0	0	1.79	1.13	6.40889	1.53889	-2.06	8.18e-08	7.68e-06
ZNF514	3.56	7.13	2.82	0	2.7	1.14	7.22	2.38	0.72	0	1.08	1.9	0	0	0	0	1.71	1.93	3.07444	0.735556	-2.06	0.000198731	0.00786773
IFI27	3.35	2.82	2.66	0.49	3.49	1.79	2.42	5.26	1.21	0	0	0.24	0	0.15	1.32	0.16	2.01	1.75	2.61	0.625556	-2.06	0.000614034	0.0198491
LEPROTL1	2.93	1.97	3.22	5.3	3.25	1.02	1.34	3.27	0	0	0	0	0	0	0.59	2.38	0.72	1.66	2.47778	0.594444	-2.06	0.000849987	0.0258843
HDAC9	3.24	0.82	5	4.35	0.05	0.53	0.54	2.69	0.53	0.47	0.44	0.61	0.64	0.43	0.01	0.68	0.52	0.45	1.97222	0.472222	-2.06	0.0028928	0.0682252
TOM1L2	0	0	2.16	0.87	0.83	0	1.09	1.19	0.28	0	0	0	0.24	0.62	0	0	0	0.68	0.713333	0.171111	-2.06	0.0734446	0.591453
PLA2G1B	0.52	1.36	0.69	0	0	0.87	0.59	0	0.96	0	0	0	0.5	0	0	0	0.7	0	0.554444	0.133333	-2.06	0.114942	0.722651
KLF1	0.23	0.45	0	0.35	0	0.14	0.08	0	0.08	0.06	0.05	0	0	0	0	0.05	0.03	0.13	0.147778	0.0355556	-2.06	0.41585	0.961457
USP49	0.23	0.02	0	0.06	0.54	0.01	0.43	0	0	0	0	0	0.02	0	0	0.29	0	0	0.143333	0.0344444	-2.06	0.422697	0.963128
WFDC9	0.11	0.11	0.33	0	0.32	0	0.09	0	0.08	0	0	0.09	0	0.08	0	0	0	0.08	0.115556	0.0277778	-2.06	0.471659	0.972726
NTS	0	0.63	0	0	0.09	0.07	0	0	0.17	0	0	0	0	0	0.23	0	0	0	0.106667	0.0255556	-2.06	0.48857	0.975569
ISL1	0.3	0.06	0.03	0.06	0	0.05	0	0	0	0	0.03	0	0	0	0	0	0	0.09	0.0555556	0.0133333	-2.06	0.61747	0.991755
OR4B1	0.31	0	0	0	0.15	0	0	0	0	0	0	0	0	0	0	0	0	0.11	0.0511111	0.0122222	-2.06	0.631349	0.992193
NBR1	0.07	0.09	3.38	0	2.38	0.84	54.39	1.24	0.78	0.57	1.33	4.26	0.91	2.59	0.43	0.04	2.15	2.99	7.01889	1.69667	-2.05	2.2e-08	2.29e-06
SSH3	9.59	4.36	6.38	9.03	3.39	4.27	4.02	7.83	0.25	0.94	1.86	1.34	1.23	2.16	0.86	2.08	0.35	1.04	5.45778	1.31778	-2.05	7.94e-07	6.12e-05
ST7	0.85	15.5	0.61	17.02	0.58	0.01	0.62	0.65	0.27	4.13	0.42	0.62	0.83	0.62	0.21	0.73	0.65	0.49	4.01222	0.966667	-2.05	2.27e-05	0.00122052
JMJD6	6.24	6.58	3.72	4.47	4.35	1.27	3.54	5.3	0.64	0.09	1.31	2.21	1.76	0.96	0.28	0.94	0	1.2	4.01222	0.972222	-2.05	2.38e-05	0.00127348
MARS	26.1	0	1.02	0	0	4.92	1.66	0	0	2.24	4.44	1.46	0	0	0	0	0	0	3.74444	0.904444	-2.05	4.34e-05	0.00213839
PDE9A	2.19	7.07	0.82	10.13	6.99	0.55	0.84	0.75	0.64	0.09	1.75	0.23	0	0.29	0.19	1.34	0.92	2.44	3.33111	0.805556	-2.05	0.000116157	0.00499165
DNAJB14	8.33	12.25	0.54	2.05	0.06	0.59	1.93	2.39	1.39	0.63	0.41	0.65	1.86	0.65	0.04	0.94	0.51	1.43	3.28111	0.791111	-2.05	0.000128028	0.0054271
ACVR2B	3.41	1.24	6.97	0	6.35	0.77	0	0.01	0.16	0.03	3.12	1.16	0	0.09	0.11	0	0.02	0.05	2.10111	0.508889	-2.05	0.00222237	0.0555401
KANSL1L	0.67	0.76	1.13	1.69	1.78	0.33	0.77	2	0.67	0	0	0.87	0.63	0	0.08	0	0.79	0	1.08889	0.263333	-2.05	0.0275597	0.336873
INSM2	0.43	0.26	0.58	0	1.01	0.37	0.12	0.63	0.16	0.06	0.07	0.08	0.14	0.04	0.07	0.03	0.23	0.14	0.395556	0.0955556	-2.05	0.183934	0.842497
AL161911.1	0	0.52	0.53	0	0.14	0	0.12	0.09	0.46	0	0	0.23	0.14	0	0	0.05	0	0.03	0.206667	0.05	-2.05	0.337162	0.942402
CES4A	0	0	0.06	0	1.1	0	0	0	0	0.14	0	0	0	0.14	0	0	0	0	0.128889	0.0311111	-2.05	0.447999	0.968189
OPRK1	0.11	0.04	0.24	0	0.05	0.02	0.1	0.39	0	0.02	0	0	0.05	0.08	0	0.04	0.02	0.02	0.105556	0.0255556	-2.05	0.492895	0.976231
POM121L2	0	0.12	0	0	0.04	0	0.04	0.09	0	0	0.07	0	0	0	0	0	0	0	0.0322222	0.00777778	-2.05	0.704408	0.996912
STAG2	7.42	0	5.22	42.42	6.18	3.73	0	20.61	0	3.14	2.54	3.7	7.31	4.07	0	0	0	0	9.50889	2.30667	-2.04	7.9e-11	1.17e-08
[truncated: 7,004 more rows]

## Sheet: FL_vs_FH.diff_miRNA .exp filter
ID	tpm_PET_001L	tpm_PET_007L	tpm_PET_009L	tpm_PET_010L	tpm_PET_011L	tpm_PET_012L	tpm_PET_015L	tpm_PET_017L	tpm_PET_018L	tpm_PET_001H	tpm_PET_007H	tpm_PET_009H	tpm_PET_010H	tpm_PET_011H	tpm_PET_012H	tpm_PET_015H	tpm_PET_017H	tpm_PET_018H	tpm_FL	tpm_FH	log2FC.FH.FL.	pvalue	qvalue	significant	regulate
hsa-miR-144-3p	6558.93	147.69	3659.39	736.48	339.77	85.91	243.76	233.79	1077.92	838.9	44.6	821.01	105.16	27.11	95.18	180.24	211.79	270.8	1453.74	288.31	-2.33	0	0	yes	down
hsa-miR-206	5.75	21.63	4.31	10.28	1.96	5.48	0.5	2.71	8.99	4.61	1.2	3.29	1.9	0.72	0.93	1.01	0.32	0.97	6.85	1.66	-2.04	5.18E-297	1.95E-296	yes	down
hsa-miR-451a	372201	26006	143625	71170.8	27369.3	45466.7	69259.2	40837.5	73023	47393.5	4136.55	28087.7	5450.22	2168.88	21720	51392.8	41826.8	11830	96550.9	23778.5	-2.02	0	0	yes	down
hsa-miR-516a-5p	13.55	14.47	8.25	19.73	34.01	4.23	0.61	8.9	17.83	8.83	0.29	8.95	3.52	0.72	2.26	0.88	0.8	3.64	13.51	3.32	-2.02	0	0	yes	down
hsa-miR-449c-5p	3.21	1.13	1.83	18.21	369.12	9.14	40.96	7.84	20.44	13.83	2.42	4.39	11.17	10.82	2.26	4.29	56.22	11.65	52.43	13.01	-2.01	0	0	yes	down
hsa-miR-486-5p	7467.46	1634.31	2286.76	3395.73	5961.83	2697.31	1943.17	1846.16	5425.88	942.99	335.83	680.94	184.92	544.69	1559.92	1402.76	1965.22	621.11	3628.73	915.38	-1.99	0	0	yes	down
hsa-miR-4521	39.57	45.24	102.55	71.12	243.75	77.34	8.82	25.04	32.71	74.52	3.32	49.19	18.55	7.83	4.79	3.66	7.83	2.06	71.79	19.08	-1.91	0	0	yes	down
hsa-miR-34b-3p	23.84	1.37	5.95	14.45	237.49	281.14	131.76	152.49	215.88	8.07	1.22	3.53	10.09	1.65	45.66	10.84	195.5	37.39	118.26	34.88	-1.76	0	0	yes	down
hsa-miR-15b-3p	456.84	43.87	81.04	85.75	25.79	22.62	40.74	57.47	32.71	62.61	16.36	23.76	20.45	15.77	19.7	32.59	51.27	22.58	94.09	29.45	-1.68	0	0	yes	down
hsa-miR-592	2.06	3.72	4.45	5.87	15.96	1.03	0.67	15.99	7.2	4.99	1.3	4.15	1.08	2.16	1.33	0.13	1.44	1.58	6.33	2.02	-1.65	9.94E-60	2.45E-59	yes	down
hsa-miR-34c-3p	20.27	0.57	4.41	13.33	197.33	291.77	99.28	134.09	160.27	6.53	1.2	2.4	5.96	1.86	26.49	7.06	220.1	39.33	102.37	34.55	-1.57	0	0	yes	down
hsa-miR-486-3p	20.93	1.84	8.06	12.27	16.95	18.74	6.64	4.52	46.77	1.54	2.13	4.59	2.23	5.36	21.7	6.37	2.88	1.46	15.19	5.36	-1.5	9.70E-115	2.88E-114	yes	down
hsa-miR-363-3p	1804.84	127.95	756.69	585.95	544.47	353.91	286.34	257.01	693.42	558.88	27.34	234.97	160.07	127.8	260.79	280.92	230.48	102.45	601.18	220.41	-1.45	0	0	yes	down
hsa-miR-144-5p	3007.58	215.46	1204.78	635.34	305.51	154.68	811.31	658.52	700.13	331.1	40.74	167.4	52.88	23.6	111.69	792.95	1034.2	319.48	854.81	319.34	-1.42	0	0	yes	down
hsa-miR-3158-3p	42.83	12.16	24.05	9.16	21.98	2.17	1.79	1.96	6.71	9.99	5.69	10.39	4.94	8.14	3.99	1.01	1.12	1.34	13.65	5.18	-1.4	1.87E-168	6.21E-168	yes	down
hsa-miR-18b-5p	23.35	0.85	7.92	1.88	1.35	1.26	1.17	3.32	1.8	4.99	0.27	2.16	0.34	0.21	0.8	1.32	3.67	2.91	4.77	1.85	-1.36	7.20E-103	2.07E-102	yes	down
hsa-miR-3688-3p	11.43	3.86	5.58	2.58	0.61	1.26	1.28	3.17	1.47	3.07	0.77	1.17	0.81	0.72	0.8	0.88	3.67	0.36	3.47	1.36	-1.35	4.15E-84	1.10E-83	yes	down
hsa-miR-7977	7.44	0.57	2.95	14.51	3.93	24.79	14.01	139.22	81.61	1.54	0.35	2.02	18.55	2.27	15.71	10.84	36.42	26.34	32.11	12.67	-1.34	1.01E-147	3.25E-147	yes	down
hsa-miR-4683	5.08	1.6	4.08	6.87	17.44	1.83	1.45	1.51	1.31	1.15	0.13	3.5	4.27	3.3	1.73	1.7	0.48	0.12	4.57	1.82	-1.33	1.20E-50	2.82E-50	yes	down
hsa-miR-30a-3p	1002.12	600.9	729.65	942.5	1507.56	893.01	446	2394.43	2134.9	468.23	69.12	583.13	492.8	181.39	399.23	496.21	1168.85	510.53	1183.45	485.5	-1.29	0	0	yes	down
hsa-miR-30c-2-3p	122.39	213.43	101.38	173.31	336.09	50.27	41.85	98.19	86.19	108.32	33.64	92.87	84.77	53.9	26.76	39.84	44.4	17.6	135.9	55.79	-1.28	0	0	yes	down
hsa-miR-20b-5p	234.62	35.39	154.72	141.6	65.94	27.87	37.5	35.45	41.54	102.56	6.22	37.47	28.24	20.72	23.43	39.84	56.38	14.32	86.07	36.58	-1.23	0	0	yes	down
hsa-miR-584-5p	30.19	9.43	14.01	14.15	14	16.11	9.43	15.23	21.91	4.61	5.24	6.68	4.94	3.09	8.39	8.45	14.38	5.7	16.05	6.83	-1.23	8.10E-129	2.51E-128	yes	down
hsa-miR-223-3p	525.75	1652.31	516.38	842.72	532.32	4269.36	1965.27	2616.45	3184.85	657.21	461.04	221.97	236.24	209.01	1498.55	1484.59	1429.2	758.76	1789.49	772.95	-1.21	0	0	yes	down
hsa-miR-133b	61.29	15.98	18.47	51.74	30.7	2.17	1.56	6.33	1.14	32.27	2.58	23.72	15.24	1.24	0.53	0.38	4.15	1.94	21.04	9.12	-1.21	0	0	yes	down
hsa-miR-133a-3p	290.94	77.66	111.27	306.04	235.77	147.83	81.7	171.64	143.75	162.48	12.07	131.81	123.98	16.08	19.3	35.18	138.48	50.98	174.07	76.71	-1.18	0	0	yes	down
hsa-miR-15b-5p	644.87	242.84	455.73	342.69	707.67	7272.49	4662.22	2419.92	13859.7	170.93	86.09	156.91	186	459.46	4806.35	4611.75	1835.69	1438.25	3400.9	1527.94	-1.15	0	0	yes	down
hsa-miR-187-3p	22.93	5.09	18.94	18.09	39.42	3.43	2.18	9.5	5.89	25.35	1.14	5.9	6.84	7.73	2.13	0.76	5.91	0.85	13.94	6.29	-1.15	5.52E-243	1.99E-242	yes	down
hsa-miR-504-5p	49.07	27.62	32.72	28.95	209.12	73.46	29.52	38.16	61.66	26.12	7.87	37.13	80.64	25.04	13.45	26.04	21.72	9.71	61.14	27.52	-1.15	7.43E-250	2.73E-249	yes	down
hsa-miR-92b-5p	5.57	1.84	2.06	4.11	32.17	1.71	2.4	1.51	5.23	8.83	1.78	3.53	2.64	5.36	1.86	1.01	0.16	0.61	6.29	2.86	-1.13	8.81E-25	1.66E-24	yes	down
hsa-miR-16-2-3p	364.82	45	160.16	233.63	129.92	89.68	149.17	128.21	172.37	91.03	19.01	62.46	63.04	88.12	80.41	118.14	103.5	63	163.66	76.52	-1.1	0	0	yes	down
hsa-miR-139-5p	805.62	229.41	635.11	575.15	949.21	299.54	210.67	303.32	513.69	346.85	54.84	393.9	596.54	97.6	169.2	166.56	226.65	70.77	502.41	235.88	-1.09	0	0	yes	down
hsa-miR-30a-5p	13816.6	49883.5	21882.9	24198	22986.8	23675.1	9398.83	64944.3	38843.4	7486.7	3356.06	11996.4	14221	2528.37	6804.11	18421.9	41869.3	21063.2	29958.8	14194.1	-1.08	0	0	yes	down
hsa-miR-34c-5p	962.68	130.68	280.34	473.37	6404.87	162.91	329.87	1480.55	151.11	359.91	95.47	151.49	305.38	58.85	18.64	25.66	3199.4	687.38	1152.93	544.69	-1.08	0	0	yes	down
hsa-miR-30b-3p	15.91	5.66	13.97	21.73	55.38	9.71	5.92	13.12	19.95	19.21	0.88	9.26	7.31	10.82	7.06	6.87	9.9	4.98	17.93	8.48	-1.08	1.05E-190	3.58E-190	yes	down
hsa-miR-551b-3p	13.31	7.16	6.98	7.28	5.53	3.2	3.18	13.88	5.07	5.76	1.57	7.06	3.32	0.1	2.4	1.45	7.83	1.46	7.29	3.44	-1.08	4.11E-87	1.10E-86	yes	down
hsa-miR-618	11.31	16.31	15.42	0.12	79.45	9.02	7.2	13.73	11.12	8.45	6.33	6.79	0	28.86	11.85	10.59	2.72	2.43	18.19	8.67	-1.07	3.44E-107	1.00E-106	yes	down
hsa-miR-1-3p	703.8	4865.93	761.43	1139.02	574.07	337.01	833.47	619.61	389.89	279.25	760.65	644.29	1433.45	26.69	77.88	479.31	913.29	332.46	1136.03	549.7	-1.05	0	0	yes	down
hsa-miR-181c-5p	63.4	11.64	53.62	73.77	51.94	481.06	149.11	258.98	969.49	81.82	6.94	56.87	36.9	24.74	327.88	122.68	189.91	174.91	234.78	113.63	-1.05	0	0	yes	down
hsa-miR-335-3p	65.46	87.42	183.78	173.14	218.08	130.12	70.93	232.28	246.95	46.09	8.4	106.41	142.19	39.47	40.34	83.91	128.58	94.19	156.46	76.62	-1.03	0	0	yes	down
hsa-miR-3910	0.3	0	2.44	0.47	0.49	2.63	2.4	0.6	1.96	0.38	0.74	5.42	2.57	4.43	6.52	1.01	1.12	0.73	1.25	2.55	1.02	6.15E-14	9.93E-14	yes	up
hsa-miR-548a-3p	1.75	0.9	2.16	1.35	2.21	2.06	4.13	2.71	0.49	1.92	1.01	5.18	3.11	4.64	6.12	3.22	3.19	7.53	1.97	3.99	1.02	9.62E-08	1.27E-07	yes	up
hsa-miR-543	3.09	0.57	5.95	13.74	19.4	8.23	4.8	2.71	5.4	3.46	3.94	11.55	22.34	68.23	11.71	1.64	6.07	2.06	7.1	14.56	1.04	3.38E-35	7.03E-35	yes	up
hsa-miR-26a-2-3p	32.43	3.44	22.97	4.52	4.18	0.8	12.56	22.32	7.85	136.74	2.87	20.74	9.68	1.65	1.73	9.96	24.44	24.03	12.34	25.76	1.06	4.00E-09	5.56E-09	yes	up
hsa-miR-485-3p	3.75	0.09	2.16	4.64	3.81	5.48	3.07	0.6	3.11	4.99	1.94	4.7	5.08	20.72	9.58	0.95	7.35	1.21	2.97	6.28	1.08	2.33E-12	3.61E-12	yes	up
hsa-miR-16-1-3p	5.63	1.51	4.27	1.29	1.96	1.49	1.17	2.87	1.64	21.89	2.31	6.86	2.51	3.3	0.4	0.76	2.56	5.46	2.43	5.12	1.08	2.70E-06	3.29E-06	yes	up
hsa-miR-136-3p	53.06	20.31	52.21	23.67	12.65	41.47	43.31	30.47	26	80.66	78.13	114.33	68.19	28.24	50.85	7.44	149.02	68.22	33.68	71.68	1.09	0	0	yes	up
hsa-miR-210-3p	226.81	34.73	133.96	58.14	124.39	45.12	46.04	68.48	51.03	556.58	51.35	162.32	77.33	442.25	140.71	56.36	78.58	116.28	87.63	186.86	1.09	1.75E-48	4.07E-48	yes	up
hsa-miR-302d-3p	6.35	0	15	0	30.82	0	0	0.15	0	100.25	0	7.03	0	5.46	0	0	0	0	5.81	12.53	1.11	3.98E-33	8.10E-33	yes	up
hsa-miR-494-3p	11.68	3.68	17.81	26.19	15.72	43.07	20.7	6.94	35.82	39.95	21.83	39.66	32.03	101	102.64	5.55	28.75	19.79	20.18	43.47	1.11	2.30E-172	7.67E-172	yes	up
hsa-miR-154-3p	1.27	0.52	1.12	0.7	0.12	6.28	9.32	1.36	2.29	4.99	2.18	3.98	2.98	1.65	7.59	2.33	13.1	10.68	2.55	5.5	1.11	1.68E-14	2.76E-14	yes	up
hsa-miR-369-3p	6.78	2.07	14.67	25.55	4.91	46.38	74.67	23.83	35.33	9.99	20.34	26.64	34.87	21.03	109.43	20.05	191.19	76.47	26.02	56.67	1.12	4.25E-109	1.25E-108	yes	up
hsa-miR-379-3p	0.67	0.42	1.17	1.35	0.49	6.05	4.02	1.51	3.93	4.23	1.73	2.19	3.79	1.75	17.44	1.07	7.99	2.31	2.18	4.72	1.12	5.27E-12	8.09E-12	yes	up
hsa-miR-1307-5p	52.03	6.5	29.06	19.62	16.7	13.94	10.66	7.09	15.21	151.72	7.55	79.36	30.88	32.67	16.51	5.86	12.46	37.39	18.98	41.6	1.13	1.07E-36	2.25E-36	yes	up
hsa-let-7a-2-3p	1.75	0.09	2.11	0.82	1.23	1.37	0.84	1.21	1.14	7.68	0.53	2.91	2.57	1.75	2.26	0.38	3.03	1.94	1.17	2.56	1.13	0.000379782	0.000386195	yes	up
hsa-miR-485-5p	4.84	0.61	3.42	2.23	3.68	3.2	1.9	1.51	4.09	16.9	3.19	7.61	5.48	12.26	7.19	1.01	2.08	0.97	2.83	6.3	1.15	4.26E-27	8.28E-27	yes	up
hsa-miR-378a-5p	39.81	4.15	20.25	14.86	31.93	58.6	27.68	21.57	49.39	88.73	9.12	72.71	11.38	200.77	126.33	21.75	16.77	55.59	29.8	67.02	1.17	3.88E-123	1.19E-122	yes	up
hsa-miR-196a-5p	1.21	0.99	3	1.47	2.21	0.34	1.79	0.15	0.82	8.83	3.62	1.92	1.83	1.65	1.2	0.63	5.11	2.18	1.33	3	1.17	1.57E-18	2.72E-18	yes	up
hsa-miR-199b-5p	2578.93	2382.09	5343.29	1938.45	1932.55	785.05	1721.34	1930.78	480.16	8209.22	5897.51	9378.54	7914.65	4512.46	537.81	641.21	4084.58	2151.25	2121.4	4814.14	1.18	0	0	yes	up
hsa-miR-302a-3p	5.69	0	11.3	0	21.61	0	0	0	0	74.13	0	6.55	0	6.49	0	0	0	0	4.29	9.69	1.18	8.65E-18	1.49E-17	yes	up
hsa-miR-433-3p	3.21	0.24	1.92	3.23	9.21	3.54	3.85	0.9	2.13	6.53	1.89	7.37	6.77	33.39	4.39	0.88	2.56	0.61	3.14	7.15	1.19	1.55E-25	2.93E-25	yes	up
hsa-miR-302b-3p	39.2	0	77.01	0.12	164.3	0	0.06	0	0	561.57	0	44.98	0	38.03	0	0.13	0	0	31.19	71.63	1.2	2.18E-119	6.56E-119	yes	up
hsa-miR-1303	1.09	0.19	0.75	1.53	2.46	1.03	1.17	0.3	2.45	2.69	0.69	1.13	1.22	9.28	6.79	1.01	0.64	1.7	1.22	2.79	1.2	3.59E-05	4.04E-05	yes	up
hsa-miR-214-5p	132.19	20.41	220.76	119.28	185.42	30.16	41.91	49.92	28.95	409.46	42.76	383.99	349.66	550.47	32.08	23.64	81.78	51.95	92.11	213.98	1.22	0	0	yes	up
hsa-miR-377-5p	1.15	0.33	0.56	1.12	3.93	1.6	1.23	0.3	0.49	3.84	0.82	3.29	2.91	8.14	1.73	0.32	3.35	0.49	1.19	2.77	1.22	3.65E-12	5.63E-12	yes	up
hsa-miR-302c-3p	4.84	0	10.31	0	17.19	0	0	0.15	0	67.6	0	5.14	0	3.71	0	0	0	0	3.61	8.49	1.23	2.27E-19	3.97E-19	yes	up
hsa-miR-302a-5p	25.95	0.09	52.82	0	128.93	0	0	0	0	435.58	0	31.03	0	23.19	0	0	0	0	23.09	54.42	1.24	3.02E-86	8.06E-86	yes	up
hsa-miR-625-3p	17.48	47.97	20.15	16.44	31.19	57.01	20.98	11.01	31.07	95.64	174.03	32.43	37.38	109.87	84.4	24.65	21.72	29.74	28.14	67.76	1.27	0	0	yes	up
hsa-miR-125b-1-3p	23.53	3.86	31.22	25.14	41.14	12	11.16	6.33	6.05	118.31	7.98	70.07	61.48	99.04	13.71	2.84	11.02	5.7	17.83	43.35	1.28	6.84E-90	1.86E-89	yes	up
hsa-miR-422a	4.84	1.08	4.27	1.82	5.28	4.23	1.62	1.81	2.13	7.3	2.1	12.79	3.45	27.42	7.45	1.26	0.48	3.64	3.01	7.32	1.28	5.90E-32	1.19E-31	yes	up
hsa-miR-378a-3p	1547.05	542.46	1338.51	802.78	1824.37	3328.26	1810.47	806.34	1575.09	3773.89	1191.45	5036.2	1000.03	11604.5	5556.63	1646.48	795.1	2616.87	1508.37	3691.24	1.29	0	0	yes	up
hsa-miR-654-3p	19.48	11.4	26.11	28.37	24.31	42.61	28.8	15.69	24.86	40.72	72.74	57.32	77.94	96.57	100.51	8.26	58.46	27.8	24.63	60.04	1.29	0	0	yes	up
hsa-miR-411-3p	0.61	0.28	1.03	1.12	1.23	9.82	3.63	1.36	2.13	4.23	2.53	2.64	3.32	5.57	26.62	0.88	5.11	2.18	2.36	5.9	1.32	1.42E-27	2.78E-27	yes	up
hsa-miR-299-3p	2.96	0.57	2.86	2.06	0.98	0.57	0.89	0.45	0	5.76	1.68	7.58	3.66	3.5	1.86	0.06	2.24	1.94	1.26	3.14	1.32	5.04E-18	8.73E-18	yes	up
hsa-let-7i-5p	18937	28097.3	16587.7	20653.8	30627.7	3484.31	4917.14	5519.02	4023.5	80134.4	62760.8	31712.1	26098.3	110998	5797.71	2776.2	8400.44	7714.17	14760.8	37376.9	1.34	0	0	yes	up
hsa-miR-154-5p	8.17	1.23	7.59	2.47	1.96	1.03	1.17	1.81	0.82	19.59	6.04	13.58	9.89	6.8	1.73	0.32	7.83	1.82	2.92	7.51	1.36	2.91E-59	7.15E-59	yes	up
hsa-miR-378c	198.86	52.5	142.21	73.47	142.81	136.06	140.69	78.73	62.8	446.34	103.8	536.72	111.45	867.08	232.7	119.84	70.76	215.82	114.24	300.5	1.4	0	0	yes	up
hsa-miR-654-5p	4.3	0.8	1.5	2.53	5.16	2.17	1.62	0	1.8	11.14	5.96	6.27	3.86	14.94	7.32	0.19	1.28	1.46	2.21	5.82	1.4	3.60E-71	9.20E-71	yes	up
hsa-miR-323a-3p	1.21	0.38	2.67	3.58	2.82	7.43	5.41	1.66	1.64	6.53	5.82	5.86	4.88	26.28	15.58	0.63	2.56	2.43	2.98	7.84	1.4	1.50E-64	3.73E-64	yes	up
hsa-miR-382-3p	7.5	6.46	6.14	5.87	4.67	14.74	18.42	3.92	10.79	18.44	58.43	20.67	22.95	16.7	31.15	4.48	26.67	12.14	8.72	23.51	1.43	0	0	yes	up
hsa-miR-142-3p	2338.75	294.53	2158.33	539.03	659.78	118.01	479.26	471.95	279.5	6286.74	592.89	4949.88	2131.01	1734.16	283.82	263.52	635.06	2862.67	815.46	2193.31	1.43	0	0	yes	up
hsa-miR-1185-1-3p	1.63	0.19	1.64	2	0.37	2.63	0.67	0.3	3.11	3.84	1.14	4.7	3.11	10.41	3.46	0.38	4.47	2.43	1.39	3.77	1.44	4.47E-21	8.06E-21	yes	up
hsa-miR-155-5p	335.65	223.23	447.11	334.53	1412.88	2624.2	2384.54	613.88	1572.8	3669.03	726.45	1189.54	943.49	9036.16	6241.94	1858.49	935.65	2330.53	1105.42	2992.36	1.44	0	0	yes	up
hsa-miR-378d	55.3	6.74	34.5	16.27	44.57	39.07	40.29	21.42	18.97	126.76	19.89	149.95	24.85	251.27	72.82	40.54	19.33	52.44	30.79	84.21	1.45	0	0	yes	up
hsa-miR-146a-3p	2.36	0.71	15	0.29	5.65	8.91	13	0	4.74	11.91	3.24	46.83	0.54	23.19	17.44	13.49	0.64	21.12	5.63	15.38	1.45	1.05E-122	3.20E-122	yes	up
hsa-miR-372-3p	4.72	0.09	15.89	0.47	8.47	0	0	0.45	0	76.82	0	5.31	0.54	3.81	0	0	0	0	3.34	9.61	1.52	2.86E-28	5.66E-28	yes	up
hsa-miR-432-5p	9.56	1.08	3.47	5.76	5.89	3.43	4.58	2.11	3.6	32.27	8.8	14.5	11.24	27.72	5.72	0.5	10.06	3.28	4.39	12.68	1.53	1.86E-105	5.39E-105	yes	up
hsa-miR-378g	5.45	1.46	6.52	3.23	6.63	4.91	2.4	1.66	0.98	16.13	4.1	16.46	3.66	38.65	8.25	1.64	2.08	5.1	3.69	10.67	1.53	7.92E-55	1.91E-54	yes	up
hsa-miR-671-5p	30.31	3.16	13.55	8.34	10.31	2.74	3.74	3.47	3.6	131.37	3.88	30.48	20.38	29.17	5.19	2.46	4.15	8.74	8.8	26.2	1.57	4.76E-17	8.16E-17	yes	up
hsa-miR-708-5p	56.75	17.25	119.19	123.57	28.24	79.28	68.7	10.11	13.25	346.47	105.29	253.21	246.94	285.69	133.25	46.97	67.24	71.01	57.37	172.9	1.59	0	0	yes	up
hsa-miR-409-5p	5.45	1.6	5.67	5.52	6.39	5.37	4.63	1.36	5.23	12.68	11.49	19.13	13.75	40.92	8.79	1.45	11.34	4.13	4.58	13.74	1.59	2.36E-184	7.95E-184	yes	up
hsa-miR-889-3p	5.57	13.76	8.48	3.64	3.93	7.88	8.15	4.07	20.12	12.29	113.42	18.82	11.44	16.9	16.51	2.46	17.09	19.66	8.4	25.4	1.6	0	0	yes	up
hsa-miR-136-5p	30.07	1.65	24.33	4.23	3.19	0.91	1	0.6	1.8	81.43	7.05	71.55	34.6	6.6	0.67	0.44	4.79	4.01	7.53	23.46	1.64	2.77E-168	9.14E-168	yes	up
hsa-miR-431-5p	0.42	0.05	0.7	1.23	0.25	1.94	0.78	0.15	5.72	4.23	1.86	2.02	1.15	4.95	16.11	0.06	3.03	1.7	1.25	3.9	1.64	1.83E-32	3.72E-32	yes	up
hsa-miR-152-5p	2.24	0.57	4.27	0.94	2.33	0.69	1	1.21	0.33	11.52	2.82	11.35	4.47	7.63	1.06	0.5	2.72	0.85	1.51	4.77	1.66	1.08E-51	2.56E-51	yes	up
hsa-miR-379-5p	46.1	56.03	51.28	37.76	24.19	24.9	54.41	33.94	23.88	75.29	448.09	107.47	122.96	93.38	57.51	11.28	164.99	54.26	39.17	126.14	1.69	0	0	yes	up
hsa-miR-365a-5p	3.45	2.69	2.95	1.23	7.24	2.74	1.12	0.45	1.31	42.25	10.35	3.77	3.52	11.13	1.33	1.32	0.48	0.49	2.58	8.29	1.69	2.05E-98	5.78E-98	yes	up
hsa-miR-21-5p	27076.6	34884.7	57907.7	23108.3	25675.2	69668.9	234997	94531.7	68836.4	200645	222484	207065	110321	182446	247955	161154	231992	508899	70743	230329	1.7	0	0	yes	up
hsa-miR-146a-5p	3046.72	3242.37	5597.57	2009.75	5014.46	4522.75	4299.98	1360.19	2948.2	31633.8	7240.1	18390.8	5190.82	25078.7	7204.54	3222.67	1634.6	5197.81	3560.22	11643.8	1.71	0	0	yes	up
hsa-miR-9-5p	18.51	12.21	14.62	8.52	16.33	12.79	37.67	25.64	16.84	91.03	36.17	48.3	45.57	109.97	29.15	19.92	56.38	101.6	18.13	59.79	1.72	0	0	yes	up
hsa-miR-382-5p	15.61	2.73	8.3	11.33	12.16	9.37	11.11	5.73	8.01	38.41	28.32	34.52	26.88	66.06	22.23	2.08	48.72	10.68	9.37	30.88	1.72	0	0	yes	up
hsa-miR-134-5p	29.16	4.71	12.98	12.57	15.35	7.31	8.48	4.52	4.58	78.74	38.83	57.7	39.88	56.79	18.24	1.58	28.27	10.07	11.07	36.68	1.73	0	0	yes	up
hsa-miR-217	2.54	1.46	1.5	1	0.37	1.83	2.34	2.56	2.13	14.6	3.38	7.03	8.33	1.34	1.73	0.19	13.1	3.16	1.75	5.87	1.75	9.41E-52	2.24E-51	yes	up
hsa-miR-378f	18.57	4.29	12.28	6.17	12.77	4.91	4.8	3.77	4.58	47.25	12.23	53.07	6.77	93.89	14.51	3.47	2.24	12.02	8.02	27.27	1.77	4.74E-225	1.70E-224	yes	up
hsa-miR-1249-3p	5.69	0.19	1.17	1.17	1.84	5.03	7.42	3.02	3.6	18.44	2.53	7.61	2.78	11.23	33.55	6.75	8.31	8.62	3.24	11.09	1.78	2.19E-46	5.00E-46	yes	up
hsa-miR-370-3p	25.95	2.69	13.87	31.36	47.28	6.63	2.79	4.52	9.16	71.06	29.87	71.99	75.02	240.55	5.59	1.07	13.26	4.13	16.03	56.95	1.83	0	0	yes	up
hsa-miR-493-3p	18.82	4.9	29.76	16.03	20.02	12	8.65	4.98	11.12	84.12	36.33	81.9	84.23	97.81	20.23	2.58	33.7	14.69	14.03	50.62	1.85	0	0	yes	up
hsa-miR-493-5p	16.7	24.74	22.22	25.61	35.37	30.73	31.08	10.26	39.41	48.78	170.52	55.09	114.36	287.14	79.74	7.5	75.23	22.46	26.24	95.65	1.87	0	0	yes	up
hsa-miR-127-5p	35.21	6.64	17.34	7.99	5.03	31.19	12.05	7.99	26.98	193.98	66.38	79.12	31.42	30.09	61.9	3.72	67.4	26.46	16.71	62.27	1.9	0	0	yes	up
hsa-miR-378i	228.21	126.48	169.63	120.98	263.03	33.24	21.15	13.73	10.79	655.68	314.02	763.32	98.79	1907.31	59.24	18.03	7.35	30.1	109.69	428.2	1.96	0	0	yes	up
hsa-miR-708-3p	14.16	35.25	34.92	11.45	6.63	13.59	20.93	3.92	5.72	59.54	232.41	77.34	54.03	60.6	31.15	11.6	31.78	42.85	16.29	66.81	2.04	0	0	yes	up
hsa-miR-758-3p	3.21	0.38	3.61	3.23	2.7	3.88	0.78	0.75	2.62	24.58	7.39	10.42	8.94	16.49	10.38	0.5	4.63	4.49	2.35	9.76	2.05	2.01E-144	6.44E-144	yes	up
hsa-miR-409-3p	32.55	5.66	12.51	23.14	33.52	37.36	24.44	9.65	29.76	177.46	113.98	89.1	39.48	304.45	82	6.49	62.77	29.5	23.18	100.58	2.12	0	0	yes	up
hsa-miR-127-3p	403.17	146.65	258.4	266.17	526.18	100.65	100.51	45.4	77.36	1378.19	1409.76	1196.47	934.62	3112.13	166	18.72	337.97	92.49	213.83	960.71	2.17	0	0	yes	up
hsa-miR-615-3p	3.09	0.19	2.11	0.23	1.23	1.26	0.17	0.3	1.14	9.22	4.52	6.51	0.61	20.1	2.13	0.06	1.76	0.36	1.08	5.03	2.22	4.49E-98	1.26E-97	yes	up
hsa-miR-147b	4.84	0.8	3.75	1.23	5.65	5.14	5.25	2.26	5.07	41.48	6.2	66.13	3.93	97.09	22.36	2.21	2.88	50.74	3.78	32.56	3.11	0	0	yes	up
hsa-miR-5571-3p	2.18	0.85	6.05	0.53	0.37	0.91	1.9	0.3	0.16	95.64	20.26	9.56	11.24	3.81	0.13	0.69	1.92	0.12	1.47	15.93	3.44	0	0	yes	up

## Sheet: FL_vs_FH.diff_mRNA .exp filtere
ID	tpm_PET_001L	tpm_PET_007L	tpm_PET_009L	tpm_PET_010L	tpm_PET_011L	tpm_PET_012L	tpm_PET_015L	tpm_PET_017L	tpm_PET_018L	tpm_PET_001H	tpm_PET_007H	tpm_PET_009H	tpm_PET_010H	tpm_PET_011H	tpm_PET_012H	tpm_PET_015H	tpm_PET_017H	tpm_PET_018H	tpm_FL	tpm_FH	log2FC.FH.FL.	pvalue	qvalue
MYADM	265.63	0.02	0	356.59	137.54	0	0	0.05	0	0.03	0.02	0.04	0	0	0	17.04	0.05	0.02	84.4256	1.91111	-5.47	2.11E-180	4.14E-177	down
KLF6	2.66	7.16	11.77	235	16.5	31.62	20.74	72.67	0	7.38	4.9	2.84	0	7.78	0	0	0.13	3.85	44.2356	2.98667	-3.89	1.03E-83	1.09E-80	down
TSPAN12	8.99	11.41	4.51	61.27	37.28	11.24	0	22.36	8.43	0	0	4.31	0	0	0	7.29	0	0	18.3878	1.28889	-3.83	1.58E-35	7.89E-33	down
ANXA1	0.24	38.12	20.4	18.88	15.8	0.55	12.29	593.21	0.5	0.12	24.79	13.89	0.38	1.67	1.79	2.22	0.49	4.29	77.7767	5.51556	-3.82	5.80E-144	9.46E-141	down
SLC6A4	54.06	98.19	17.85	35.05	130.69	1.83	1.05	37.14	9.95	0.35	0.11	4.02	7.04	0.1	0.27	3.95	12.03	1.8	42.8678	3.29667	-3.7	1.54E-78	1.53E-75	down
FCGR3B	16.98	167.96	0	58.13	39.44	67.76	0	23.72	13.68	12.23	0	0	0	2.95	0.04	0.12	15.54	5.35	43.0744	4.02556	-3.42	2.23E-74	2.08E-71	down
TRIP10	29.89	23.06	2.86	22.91	5.57	1.27	4.39	5.49	0	1.31	4.36	0.03	0.48	0.03	0.01	1.27	1.6	0.03	10.6044	1.01333	-3.39	1.91E-19	5.42E-17	down
TEK	21.32	0	0	74.89	9.39	0	0	18.73	0	0	4.15	0	0	0	0	0	3.65	5.33	13.8144	1.45889	-3.24	5.29E-24	1.86E-21	down
APP	2.23	7.05	6.8	15.85	282.68	1.12	2	5.28	0.81	5.88	1.98	6.62	3.1	3.86	0.42	3.47	4.71	4.62	35.98	3.85111	-3.22	1.78E-59	1.36E-56	down
RPL34	0	0.49	1.83	1.1	2.21	649.81	66.36	100.5	1092.28	0	24.86	0.26	0	0	125.45	0	58.11	0	212.731	23.1867	-3.2	0	0	down
IL6	201.46	112.37	1.74	182.15	14.34	4.62	40.71	27.05	0.05	2.05	1.13	2.85	14.13	0.51	0.8	4.23	39.29	1.95	64.9433	7.43778	-3.13	5.26E-103	6.37E-100	down
XRCC6	0	86.29	0	173.81	2.46	0	26.46	0	0	0	2.07	0	25.45	3.67	0	1.81	0	0	32.1133	3.66667	-3.13	6.15E-52	4.13E-49	down
SEMA3G	16.4	32.84	0.09	27.96	13.72	1.77	0.01	14.59	0.07	0.1	1.6	2.43	0	0.09	0	1.47	3.09	3.47	11.9389	1.36111	-3.13	2.27E-20	6.69E-18	down
AKAP12	151.88	52.84	0	73.29	0	7.47	0	61.11	0	7.53	0	33.47	0	0	0	1.56	0	0	38.51	4.72889	-3.03	4.86E-60	3.73E-57	down
FXYD1	53.66	0	2.56	0	1.57	0.06	1.28	14.65	4.44	0.09	0.23	1.31	1.89	0	0	1.62	4.19	0.22	8.69111	1.06111	-3.03	7.60E-15	1.61E-12	down
TSPAN3	6.62	0	0	123.46	0	2.8	7.91	0	0	1.25	5.35	0	0	0	0	0	10.73	0	15.6433	1.92556	-3.02	2.22E-25	8.24E-23	down
RPS4Y1	27.55	0	0	0	0	61.54	0	51.61	22.25	13.26	0	0	0	0	7.07	0	0	0.04	18.1056	2.26333	-3	6.37E-29	2.65E-26	down
IRF2	18.93	41.57	0.35	34.58	0.18	7.77	7.7	1.15	0.9	0.12	0.31	0.1	0.09	0.14	8.5	0.02	1.64	3.29	12.57	1.57889	-2.99	1.56E-20	4.63E-18	down
RTKN2	2.6	5.06	2.02	78.22	4.65	0.03	4.98	3.17	1.82	0	0	1.71	5.28	0	0.47	0.87	2.48	2.51	11.3944	1.48	-2.94	1.72E-18	4.69E-16	down
ADRB1	34.2	33.08	11.17	43.26	14.08	0.77	2.56	1.54	0.04	0.59	0.03	5.29	6.77	0.44	0.54	2.43	0.19	2.58	15.6333	2.09556	-2.9	2.01E-24	7.21E-22	down
MKNK2	66.38	15.58	22.2	72.12	23.49	1.14	14.94	9.9	1.24	3.92	3.06	0.78	6.23	5.66	1.28	1.1	2.83	5.86	25.2211	3.41333	-2.89	3.33E-38	1.79E-35	down
GOLGA5	2.81	23.84	5.48	6.13	3.18	1.37	29.42	22	1.95	1.81	1.95	0.31	3.29	0.15	1.47	0.13	1.37	2.62	10.6867	1.45556	-2.88	4.51E-17	1.12E-14	down
ABR	7.13	27.57	34.28	0.52	13.38	0.93	0	0.45	1.12	8.48	0	1.55	0	0.4	0	1.15	0.15	0.4	9.48667	1.34778	-2.82	4.96E-15	1.07E-12	down
S100A12	15.29	51.98	0.28	11.27	9.79	29.65	2.03	9.57	116.22	5.37	5.86	0.45	2.19	0.95	5.99	3.8	7.96	2.82	27.3422	3.93222	-2.8	4.72E-40	2.61E-37	down
GATA2	2.48	8.19	11.34	6.54	16.82	0	8.25	25.29	0	0	7.9	0	0	0	0	1.31	0	2.31	8.76778	1.28	-2.78	7.95E-14	1.58E-11	down
PPBP	17.07	5.94	3.79	40.05	1.65	6.05	0.95	6.44	60.27	5.13	0.83	0.24	0.79	0	1.21	4.07	7.99	0.95	15.8011	2.35667	-2.75	2.03E-23	6.99E-21	down
TBL1XR1	19.1	26.05	15.49	1.9	1.76	0.35	1.38	0.92	0.43	0.53	1.07	1.23	2.42	1.5	0.21	0.98	1.48	0.73	7.48667	1.12778	-2.73	7.66E-12	1.27E-09	down
ESM1	12.73	3.32	6.08	40.56	28.03	1.26	0.43	3.19	6.92	2.93	3.65	2.95	3.46	0.38	0	0.64	1.51	0.02	11.3911	1.72667	-2.72	3.51E-17	8.76E-15	down
FHL1	26.91	0.6	1.09	0.51	4.52	0.44	1.36	113.74	16.15	2.18	2.74	7.12	1.18	1.47	5.33	1.97	0.88	3.07	18.3689	2.88222	-2.67	3.04E-26	1.16E-23	down
SOSTDC1	15.59	6.7	9.1	13.72	43.39	5.05	0	24.35	22.61	0	0	5.66	1.29	0	0	4.25	8.29	2.66	15.6122	2.46111	-2.67	1.72E-22	5.65E-20	down
CORO1C	60.75	24.02	0	0	0	0	0	13.37	14.78	0	0	3.6	0	0	0.07	0	14.2	0	12.5467	1.98556	-2.66	2.39E-18	6.45E-16	down
NTM	9.56	11.57	0	47.76	0	0	9.87	0.57	0	1.79	1.85	1.24	0	1.15	0	0.76	4.46	1.36	8.81444	1.40111	-2.65	2.60E-13	4.96E-11	down
TTC19	5.01	20.02	3.83	5.7	13.91	0.22	11.4	1.12	0.39	3.96	0.76	1.53	0.64	2.41	0.24	0.16	0.13	0.14	6.84444	1.10778	-2.63	1.45E-10	2.07E-08	down
NR4A1	80.53	34.59	0	28.8	54.86	0.13	0	0.16	0.04	0	0	0.3	26.7	0	0	0	0.79	4.63	22.1233	3.60222	-2.62	1.26E-30	5.52E-28	down
PCF11	13.99	25.81	0.74	1.17	1.15	0.11	0.16	13.28	0.11	0.12	6.68	0.33	0.55	0.54	0.27	0.14	0.25	0.32	6.28	1.02222	-2.62	8.79E-10	1.13E-07	down
GKN2	5.72	22.5	9.53	23.72	35.09	59.44	7.36	12.13	139.07	0.55	0.65	5.3	7.43	0.69	13.24	12.79	3.29	8.75	34.9511	5.85444	-2.58	1.31E-46	8.20E-44	down
SLC39A1	13.87	4.44	8.34	40.22	0.97	0.36	1.32	26.12	2.35	0.78	3.93	4.35	3.85	0.2	2.08	0.55	0.38	0.46	10.8878	1.84222	-2.56	1.51E-15	3.39E-13	down
VDAC2	6.3	67.55	0	0	2.14	0.53	0	0	0	0	2.52	1.87	6.09	1.45	0	0	1.05	0	8.50222	1.44222	-2.56	1.89E-12	3.30E-10	down
GIGYF2	2.62	15.28	3.48	21.29	16.08	0.21	0.55	11.44	0.18	0.17	0.29	0.31	10.34	0.3	0.02	0.26	0.14	0.27	7.90333	1.34444	-2.56	1.17E-11	1.90E-09	down
ERG	37.32	2.46	17.41	1.08	41.64	2.09	0.41	33.26	5.88	0.23	7.93	0.63	0.44	3.71	0.28	4.44	0.62	6.19	15.7278	2.71889	-2.53	1.71E-21	5.37E-19	down
SLIT2	64.96	128.7	145.14	121.21	4.33	25.19	27.64	132.12	32.39	0.23	11.97	66.44	0.38	30.85	0	8.29	0.55	0.44	75.7422	13.2389	-2.52	2.79E-96	3.20E-93	down
LDLR	81.54	10.81	16.92	69.9	0	24.98	7.3	35.12	0	0	0	7.78	0	8.12	0	19.26	7.71	0	27.3967	4.76333	-2.52	4.31E-36	2.18E-33	down
GPM6A	11.31	40.1	18.73	45.28	21.9	10.43	5.86	25.71	23.43	0	0.48	6.33	7.18	0	3.75	5.38	12.18	0	22.5278	3.92222	-2.52	5.94E-30	2.56E-27	down
NPR3	18.67	2.96	23.47	9.71	1.32	0.43	0.8	3.45	0.32	0.1	0.61	1.27	1.46	3.27	1.4	0.19	1.91	0.42	6.79222	1.18111	-2.52	4.23E-10	5.70E-08	down
SNTN	0	0	0	0	30.15	0.73	10.92	6.47	8.29	0.45	0	0	0.65	0	0	0.22	0.73	8.01	6.28444	1.11778	-2.49	2.47E-09	2.99E-07	down
NCSTN	0.17	0.22	0.57	3.41	0.09	0.01	0.02	60.5	0.02	0.06	0.62	0.26	1.04	0.04	8.22	1.14	0.07	0.23	7.22333	1.29778	-2.48	1.87E-10	2.63E-08	down
HSDL2	6.94	0	11.57	0	22.18	10.52	3.66	13.95	7.76	0	0	0	0	0	6.7	0	0.92	6.25	8.50889	1.54111	-2.46	5.30E-12	8.89E-10	down
RNF10	42.86	2.95	14.02	0.38	0.07	1.26	1.56	1.02	3.23	1.57	0.15	0.05	5.92	1.25	2.43	0.04	0.31	0.67	7.48333	1.37667	-2.44	1.24E-10	1.78E-08	down
HIST4H4	2.77	14.6	1.02	0.12	0.96	106.12	0.64	40.04	99.61	0.23	0.06	9.56	7.73	0.1	0.96	28.52	2.07	0.09	29.5422	5.48	-2.43	3.20E-37	1.66E-34	down
PROK2	3.56	49.59	0	1.7	0.4	0.22	0	0.72	0	0.51	7.99	0	0	0	0	0	1.31	0.71	6.24333	1.16889	-2.42	5.17E-09	5.97E-07	down
ANXA8L2	11.64	8.66	2.66	7.04	10.88	0.54	2.25	5.29	0	1.81	0.28	0.83	2.25	0.76	0	2.96	0	0.24	5.44	1.01444	-2.42	4.75E-08	4.66E-06	down
EZR	1.41	157.21	0.57	0.99	0.54	105.32	0.68	1.71	2.27	24.12	0.53	0.43	1.69	0.83	18.76	1.81	1.75	1.13	30.0778	5.67222	-2.41	1.87E-37	9.77E-35	down
CSF3	110.85	7.62	1.71	34.35	3.03	4.83	1.63	4.42	0	1.06	1.17	0	2.58	0	1.85	1.11	22.06	1.91	18.7156	3.52667	-2.41	6.02E-24	2.11E-21	down
ZNF131	0	13.23	8.4	2.37	9.2	6.17	2.08	7.15	8.08	3.67	1.37	1.96	0.02	1.25	1.72	0	0.67	0.02	6.29778	1.18667	-2.41	4.80E-09	5.57E-07	down
VIPR1	0	39.02	23.92	0	68.76	1.04	4.78	92.17	13.59	4.22	0	14.26	0	0	0	3.46	20.9	3.22	27.0311	5.11778	-2.4	9.59E-34	4.56E-31	down
POSTN	7.91	123.93	1.7	24.68	0.93	0.1	74.4	0.15	0.15	0.19	10.9	0.94	15.9	14.03	0.36	0.17	1.12	0.69	25.9944	4.92222	-2.4	1.64E-32	7.53E-30	down
TGFBR2	14.24	214.8	12.67	38.13	18.81	5.11	8.21	19.74	4.36	4.82	7.51	10.24	0.26	8.65	6.12	5	12.09	10.36	37.3411	7.22778	-2.37	2.87E-45	1.75E-42	down
CTNND1	3.85	19.05	0.34	34.85	3.21	1.27	0.73	3.49	2.22	0.92	2.6	0.71	1.75	3.18	0.22	1.17	1.66	1.2	7.66778	1.49	-2.36	1.67E-10	2.36E-08	down
DOK4	0.03	5.56	7.27	10.9	0.02	5.93	4.68	13.78	4.61	0.03	0.06	0.65	5.81	2.14	1.47	0.01	0.07	0.02	5.86444	1.14	-2.36	2.31E-08	2.40E-06	down
RIN2	49.52	27.45	17.31	79.16	30.77	9.74	6.8	51.87	22.75	11.31	6.12	0	9.68	0	0	2.05	14.37	14.51	32.8189	6.44889	-2.35	1.39E-39	7.67E-37	down
GSN	26.98	2.84	5.85	156.81	2.46	9.57	3.06	6.2	2.37	5.35	2.13	0.24	6.93	0	6.14	0.03	12.79	8.69	24.0156	4.7	-2.35	1.68E-29	7.07E-27	down
FAM174B	4.81	16.48	4.02	15.78	14.14	2.79	2.22	21.57	4.28	3.49	1.79	2.91	2.28	1.91	0	0.47	0.34	3.67	9.56556	1.87333	-2.35	1.11E-12	1.99E-10	down
BTNL9	0	7.84	10.45	4.47	16.04	0.34	0	9.21	0.68	1.36	0	2.36	1.82	0	0	0.72	2.94	0.43	5.44778	1.07	-2.35	8.11E-08	7.62E-06	down
CDH5	118.85	77.69	13.28	114.14	87.83	6.06	16.34	56.94	2.68	7.54	10.54	9.26	10.48	2.93	0.48	16.38	35.3	4.9	54.8678	10.8678	-2.34	1.30E-64	1.06E-61	down
HDLBP	32.5	45.79	5.58	3.88	0.39	1.37	0.01	0.05	0	2.36	0.66	9.18	0.01	0.66	1.26	1.8	1.29	0.41	9.95222	1.95889	-2.34	4.32E-13	8.05E-11	down
INPPL1	0.11	5.78	21.27	24.54	2.03	0.08	5.03	2.05	0	0.04	1.77	0.38	0.03	0.52	0	5.91	0	3.38	6.76556	1.33667	-2.34	2.44E-09	2.95E-07	down
ANKRD1	18.65	30.3	3.7	19.74	15.84	4.2	1.28	10.58	3.35	0.22	0	2.67	6.9	0	0.92	3.18	7.55	0.03	11.96	2.38556	-2.33	2.70E-15	5.94E-13	down
FHL5	5.87	0	17.43	11.22	2.09	0	0	17.46	19.58	3.93	2.17	2.92	0	0	0	0	5.65	0	8.18333	1.63	-2.33	6.10E-11	9.12E-09	down
RNF19A	48.69	0.3	0.48	7.36	0.02	0.01	0.01	0.02	0.2	0.01	0.01	0.53	10.39	0.01	0.36	0.03	0.03	0.01	6.34333	1.26444	-2.33	8.54E-09	9.52E-07	down
BCHE	20.37	16.16	15.47	58.79	26.53	6.98	3.76	17.55	21.77	1.19	0.69	9.37	11.25	1.79	0.71	2.94	4.47	5.22	20.82	4.18111	-2.32	2.43E-25	9.01E-23	down
DEDD	4.83	4.01	15.74	0.6	17.4	3.15	13.8	0	0	11.9	0	0	0	0	0	0	0	0	6.61444	1.32222	-2.32	4.28E-09	5.01E-07	down
NNT	9.35	0.89	12.07	19.4	0.03	1.15	0	28.91	3.04	0.01	0.02	0.01	0.28	0.04	0.43	2.31	11.83	0.12	8.31556	1.67222	-2.31	5.01E-11	7.56E-09	down
CXCL3	20.75	27.72	3	44.35	30.9	0.26	3.35	1.75	0.13	3	12.95	0.38	0.86	0.46	0	2.38	6.79	0	14.69	2.98	-2.3	3.19E-18	8.55E-16	down
PPFIA1	0.17	17.94	9.65	21.43	17.56	0.4	15.42	0.01	0.03	0.12	0.06	0.32	0	14.8	1.4	0	0.05	0	9.17889	1.86111	-2.3	5.91E-12	9.86E-10	down
PSTPIP2	6.13	4.75	7.52	2.48	13.87	6.75	15.44	1.93	0.01	0.01	7.57	0.04	0.05	0.02	4.28	0.12	0.03	0.07	6.54222	1.35444	-2.27	8.21E-09	9.18E-07	down
BIRC3	2.09	1.23	2.01	13.41	6.34	13.55	0.61	3.76	1.85	0.58	0.67	0.8	4.22	0.76	0.65	0.2	0	1.41	4.98333	1.03222	-2.27	4.91E-07	3.97E-05	down
LEPR	78.93	76	48.86	77.77	31.21	4.05	3.28	126.63	23.96	6.86	5.64	12.44	52.96	0	0	1.77	14.33	5.08	52.2989	11.0089	-2.25	5.70E-59	4.32E-56	down
KDM6B	79.14	31.64	2.74	1.72	4.65	1.81	5.42	5.03	0	3.62	17.85	0	1.19	0.75	0	0.28	4.09	0	14.6833	3.08667	-2.25	9.14E-18	2.38E-15	down
EXOC7	5.36	44.56	5.56	51.75	5.07	2.77	1.81	5.73	2.77	3.05	2.1	4.31	3.59	3.4	2.07	2.41	3.92	1.5	13.9311	2.92778	-2.25	6.15E-17	1.51E-14	down
FOSL1	26.64	25.2	0	13.96	1.51	0.57	0	1.28	0	2.28	2.75	0.53	5.55	0.78	0	0	2.65	0	7.68444	1.61556	-2.25	5.30E-10	7.03E-08	down
RND1	17.85	36.27	3.4	36.26	21.87	16.16	6.79	13.74	1.93	1.81	0.59	0.69	4.84	1.05	1.24	1.8	19.65	1.09	17.1411	3.64	-2.24	2.51E-20	7.38E-18	down
TMEM100	15.39	46.11	8.98	73.99	24.66	5.52	3.37	25.37	18.35	2.15	0.3	3.86	3.48	0.85	1.97	20.98	12.17	1.59	24.6378	5.26111	-2.23	2.16E-28	8.82E-26	down
PGRMC1	3.46	1.72	2.2	4.58	59.59	0.19	27.62	1.66	0.06	1.73	0.42	0.13	0.04	2.68	0.06	10.57	1.1	4.86	11.2311	2.39889	-2.23	8.61E-14	1.70E-11	down
MYL12B	2.76	4.57	2.43	3.19	0	9.82	0	10.15	23.35	0	10.01	0	0	0.86	1.1	0	0	0	6.25222	1.33	-2.23	2.47E-08	2.55E-06	down
PREX2	15.54	9.59	9.11	8.37	20.52	1.27	2.59	34.39	0.33	1.24	1.56	7.46	5.96	0.05	0	1.82	2.83	0.92	11.3011	2.42667	-2.22	8.14E-14	1.61E-11	down
FAM167A	8.8	9.35	0	22.83	11.08	0	0	14.93	0	2.03	4.07	0	0	1.73	0	6.52	0	0	7.44333	1.59444	-2.22	1.31E-09	1.65E-07	down
ATRAID	0.46	19.5	0.69	6.69	1.74	16.21	0.52	0.58	0.59	0.18	0.54	0.49	1.26	3.5	0.22	1.03	2.18	0.66	5.22	1.11778	-2.22	3.75E-07	3.10E-05	down
CD55	1.46	10.45	3.73	2.75	2.18	0.55	150.24	11.23	0.75	0.98	1	1.23	4.22	5.12	0.98	21.65	2.91	1.73	20.3711	4.42444	-2.2	1.85E-23	6.37E-21	down
LPAR6	0.02	19.91	0.02	29.36	0.02	0.05	13.11	15.61	0	1.81	0.1	0.02	3.84	0.02	11.19	0.01	0.02	0.02	8.67778	1.89222	-2.2	7.84E-11	1.16E-08	down
AGER	287.23	825.23	484.17	801.49	556.22	76.18	119.02	463.19	44.49	13.9	6.68	152.98	125.76	4.97	16.8	229.74	185.17	64.63	406.358	88.9589	-2.19	0	0	down
ATF7	0	5.89	24.2	20.42	22.27	0.53	1.15	1.39	2.62	0.62	0.51	4.08	8.03	0.73	0.01	1.9	0.82	0.54	8.71889	1.91556	-2.19	8.08E-11	1.19E-08	down
RNF214	4.01	6.9	10.05	18.74	16.47	0.67	12.09	0	3.17	6.7	0	0	0	5.78	0	0	3.35	0	8.01111	1.75889	-2.19	4.62E-10	6.20E-08	down
SCEL	0.06	0	4.08	5.51	2.59	21.53	6.08	3.22	30.56	0.2	0	1.58	1.22	1.24	1.02	1.39	8.16	1.45	8.18111	1.80667	-2.18	3.34E-10	4.57E-08	down
HBEGF	99.16	146.21	61.76	232.82	86.96	12.3	13.88	47.04	4.78	3.16	21.08	25.87	42.04	21.31	2.78	10.79	13.93	16.21	78.3233	17.4633	-2.17	1.65E-83	1.73E-80	down
EFNA1	5.23	17.55	1.88	17.42	2.89	2.17	1.16	5.61	1.89	1.93	1.97	0	3.92	0	0	2.43	1.58	0.58	6.2	1.37889	-2.17	4.96E-08	4.85E-06	down
FAAH	0	6.67	11.41	6.34	6.17	5.36	3.02	13.23	1.98	0	0	0.08	0	0	0	4.1	7.87	0	6.02	1.33889	-2.17	7.74E-08	7.30E-06	down
FNBP1	0.49	16.18	8.41	1.42	10.49	2.17	1.28	5.43	0.96	0.31	0.41	1.4	1.86	2.88	1.36	0.44	0.29	1.43	5.20333	1.15333	-2.17	5.66E-07	4.51E-05	down
CXCR2	23.14	53.51	0	29.72	25.95	4.3	4.05	17.79	4.43	6.01	11.63	0	0.86	0	0.6	2.32	12.46	2.5	18.0989	4.04222	-2.16	1.40E-20	4.17E-18	down
TOPORS	4.64	6.1	9.39	59.68	31.69	3.64	9.05	26.3	4.68	5.13	1.98	0.18	3.7	8.53	1.6	3.91	6.19	3.53	17.2411	3.86111	-2.16	1.22E-19	3.49E-17	down
CPD	25.77	0.01	0.01	44.74	39.48	0.01	0.01	0.01	0.44	0	0	24.16	0.02	0.02	0	0.02	0.44	0.02	12.2756	2.74222	-2.16	1.88E-14	3.90E-12	down
STAC	3.29	6.2	9.22	3.81	7.43	1.78	1.86	7.96	1.46	0.03	0.63	0.74	1.93	0.7	0.78	1.84	1.68	1.28	4.77889	1.06778	-2.16	1.77E-06	0.000126583	down
BCL7B	9.32	0	0	10.06	9.68	0	0	12.54	0	0	0	5.9	0	0	0	0	3.44	0	4.62222	1.03778	-2.16	2.74E-06	0.000187562	down
CAVIN2	362.72	298.22	78.3	528.91	288.72	5.73	13.21	354.61	14.13	31.57	8.1	17.23	188.26	5.82	2.83	19.47	150.51	15.6	216.061	48.8211	-2.15	2.20E-224	5.71E-221	down
FLI1	0.56	3.96	1.12	43.65	29.7	0.41	0.23	1.73	14.12	0.37	1.16	0.34	9.83	2.39	4.61	0.39	1.35	1.06	10.6089	2.38889	-2.15	1.28E-12	2.28E-10	down
MME	0	83.76	0	0	0.04	21.04	10.35	0.04	44.89	0.54	0.02	6.13	1.15	1.31	0.84	0	0	26.25	17.7911	4.02667	-2.14	4.75E-20	1.38E-17	down
KIT	11.46	18.66	20.96	55.37	23.3	6.76	3.16	31.49	8.15	0	0	5.75	0	1.9	1.46	16.73	10.13	5.09	19.9233	4.56222	-2.13	4.67E-22	1.51E-19	down
GNB2	1.39	1.27	33.05	43.67	2.29	1.76	1.72	2.01	0	0.07	6.76	1.55	0.3	0.26	8.4	0.04	1.88	0.72	9.68444	2.22	-2.13	1.71E-11	2.72E-09	down
TULP4	19.85	0.01	0.03	26.85	25.93	0.01	0.04	1.33	0.58	0.01	0.01	8.14	0.01	0.01	6.88	2.05	0	0.01	8.29222	1.90222	-2.12	4.84E-10	6.46E-08	down
CKLF	3.69	7.75	1.75	5.19	7.17	7.52	0.74	12.94	10.53	1.72	0.06	3.04	1.8	0.08	2.04	0.24	4.08	0.16	6.36444	1.46889	-2.12	5.37E-08	5.22E-06	down
PRICKLE1	4.98	11.78	15.58	7.58	14.21	0	0	0	2.62	0	0	2.46	7.33	0	0	0	0.14	3.09	6.30556	1.44667	-2.12	5.72E-08	5.53E-06	down
SCGB1A1	241.15	17.14	56	52.79	5559.9	132.79	432.61	424.32	189.44	3.2	0.59	2.9	689.31	1.49	2.98	85.34	627.08	232.74	789.571	182.848	-2.11	0	0	down
HBA2	2252.4	50.57	495.28	112.92	31.82	94.3	98.49	87.68	23.33	207.91	69.78	63.36	13.22	11.53	16.81	103.66	198.5	68.84	360.754	83.7344	-2.11	0	0	down
RHOQ	0.02	0.15	33.65	64.87	0.09	34.73	0.46	15.93	35.21	0.06	0.02	0.06	0.21	0.28	0.4	0.03	41.8	0.02	20.5678	4.76444	-2.11	1.65E-22	5.42E-20	down
MATR3	0	56.67	0	0	0	1.58	0	0	47.12	0	14.51	0	0.25	0	9.57	0.01	0	0	11.7078	2.70444	-2.11	1.66E-13	3.22E-11	down
LRRFIP1	17.46	0.34	7.62	18.05	10.68	2.34	9.6	2.32	0	2.05	0.02	2.21	11.36	0.03	0	0	0.12	0.03	7.60111	1.75778	-2.11	2.88E-09	3.45E-07	down
MBD2	0.04	0.04	0.01	0.15	0.03	0.01	0.06	30.07	10.97	0.2	0.91	0.21	0.04	0.02	7.23	0.5	0.43	0.03	4.59778	1.06333	-2.11	3.87E-06	0.000256683	down
ACAP2	0.53	0.83	4.21	0.83	2.14	1.52	0.39	27.96	0.29	0.7	0.36	0.4	0.53	0.01	0.15	0.49	0.74	5.67	4.3	1.00556	-2.1	8.79E-06	0.000530975	down
ADH1B	229.22	417.45	501.27	383.54	356.42	3.64	51.25	95.2	16.23	12.5	11.79	84.41	267.72	15.2	12.98	0.02	43.47	33.78	228.247	53.5411	-2.09	1.81E-229	4.83E-226	down
SUN2	47.1	50.39	0.42	0.19	0.41	0.76	0.22	59.96	0.05	0.29	35.46	0.04	0.05	0	0.1	0.11	0.72	0.79	17.7222	4.17333	-2.09	2.34E-19	6.60E-17	down
MUC15	4.15	2.08	3.83	11.06	14.24	2.18	2.9	4.03	13.12	0	0	0	1.52	0	0	3.27	6.67	2.04	6.39889	1.5	-2.09	6.08E-08	5.85E-06	down
ERRFI1	11.82	30.24	47.55	112.55	71.82	0.49	9.75	7.98	1.03	4.84	10.06	4.15	29.4	3.48	0.41	1.26	14.43	1.25	32.5811	7.69778	-2.08	3.97E-34	1.90E-31	down
SNCA	15.81	2.64	14.5	9.45	1.76	0	0.96	2.7	0.91	2.15	0.83	0	1.25	0	0	1.52	5.77	0	5.41444	1.28	-2.08	6.91E-07	5.40E-05	down
CXCL2	322	496.66	262.56	645.8	65.32	105.57	103.49	96.67	49.71	32.55	29.22	89.02	118.4	7.3	35.56	52.69	121.6	24.16	238.642	56.7222	-2.07	4.56E-237	1.25E-233	down
NKD1	16.45	19.36	26.02	36.73	22.49	1.2	0.33	19.69	0.62	2.17	0.93	9.05	9.46	1.27	0	5.17	0.08	5.95	15.8767	3.78667	-2.07	2.52E-17	6.37E-15	down
BNIP3L	12.47	0.91	2.01	4.11	10.59	2.5	4.45	2.32	2.85	1.83	0.58	0.95	0	0	0.47	1.92	3.71	0.58	4.69	1.11556	-2.07	4.08E-06	0.00026934	down
FN1	614.73	752.54	751.34	1474.72	25.61	93.39	11.06	21.69	4.67	6.86	21.57	19.31	772.46	26.69	7.34	11.68	11.3	20	416.639	99.69	-2.06	0	0	down
IGSF10	28.75	21.83	38.66	37.55	33.23	7.9	10.01	0.01	13.71	1.68	0.05	21.16	7	0.44	0.46	0	2.88	12.2	21.2944	5.09667	-2.06	1.24E-22	4.12E-20	down
ARID1A	0.62	16.82	34.78	21.15	0.21	5.9	8.92	0.72	0.44	0.43	0.41	0.21	0.26	15.6	0	3.77	0.39	0.47	9.95111	2.39333	-2.06	2.42E-11	3.79E-09	down
PDXDC1	3.1	0.7	29.65	37.43	8.84	0.02	0.66	5.8	1.98	1.86	0.45	5.11	4.53	0.05	0	0.44	0.99	7.79	9.79778	2.35778	-2.06	3.48E-11	5.33E-09	down
THSD1	9.54	8.65	9.77	16.26	11.99	2.37	2.49	19.79	2.54	3.65	3.11	5.88	3.39	0	0	0	3.91	0	9.26667	2.21556	-2.06	1.04E-10	1.51E-08	down
DERL1	1.2	28.99	6.32	4.08	5.4	1.93	8.64	1.12	0	2.5	5.09	1.08	0	2.26	0	0	1.79	1.13	6.40889	1.53889	-2.06	8.18E-08	7.68E-06	down
NBR1	0.07	0.09	3.38	0	2.38	0.84	54.39	1.24	0.78	0.57	1.33	4.26	0.91	2.59	0.43	0.04	2.15	2.99	7.01889	1.69667	-2.05	2.20E-08	2.29E-06	down
SSH3	9.59	4.36	6.38	9.03	3.39	4.27	4.02	7.83	0.25	0.94	1.86	1.34	1.23	2.16	0.86	2.08	0.35	1.04	5.45778	1.31778	-2.05	7.94E-07	6.12E-05	down
STAG2	7.42	0	5.22	42.42	6.18	3.73	0	20.61	0	3.14	2.54	3.7	7.31	4.07	0	0	0	0	9.50889	2.30667	-2.04	7.90E-11	1.17E-08	down
TMEM246	4.76	8.01	9.34	8.7	6.61	1.86	0	6.45	2.44	2.35	1.1	0	4.34	0	0.85	0.41	0	2.66	5.35222	1.30111	-2.04	1.10E-06	8.24E-05	down
KLF4	110.45	7.73	75.31	351.42	117.26	5.64	4.76	9.75	1.25	17.58	20.81	33.18	8.36	22.74	1.13	2.31	33.85	27.1	75.9522	18.5622	-2.03	6.26E-75	5.96E-72	down
DCXR	17.61	21.26	47.26	6.5	22.48	1.03	2.03	33.6	0.27	0.6	10.23	1.24	0	1.24	4.62	1.11	16.41	1.71	16.8933	4.12889	-2.03	5.75E-18	1.51E-15	down
IRF1	22.39	12.01	7.59	21.25	5.08	0.62	1.81	5.95	0	0	0.86	1.06	0	0	0.06	2.54	4.17	10.06	8.52222	2.08333	-2.03	8.56E-10	1.10E-07	down
GRAMD2A	9.08	7.92	0	15.29	3.62	5.22	5.2	14.93	0	0.01	0	2.83	2.07	0.02	0	5.17	4.86	0	6.80667	1.66222	-2.03	4.14E-08	4.12E-06	down
THAP2	17.84	0	2.29	26.06	3.93	2.37	0	2.6	0.76	1.05	0	2.16	0	1.39	0.94	1	7.1	0	6.20556	1.51556	-2.03	1.63E-07	1.46E-05	down
SAMD5	1.17	8.74	4.4	17.74	9.06	0	0	8.34	4.2	0.75	0	2.46	4.77	1.28	0	0	3.02	0.82	5.96111	1.45556	-2.03	2.85E-07	2.42E-05	down
LGALSL	20.65	26.83	42.59	0.51	1.24	0.46	0.27	34.49	15.93	5.36	0.16	17.89	0.38	9.4	0	0.12	0.51	1.37	15.8856	3.91	-2.02	6.91E-17	1.69E-14	down
BMP6	7.16	11.34	6.85	28.42	20.25	0.9	3.28	8.69	4.24	8.99	5.81	1.71	0	1.56	0.39	0	4.16	0	10.1256	2.51333	-2.01	3.15E-11	4.86E-09	down
SEMA5A	32.6	27.89	1.3	1.31	0.56	12.34	3.96	0.5	0.16	4.58	0.65	6.96	4.44	0.16	0	0.16	0.36	2.65	8.95778	2.21778	-2.01	4.05E-10	5.48E-08	down
LSP1	34.18	15.49	0.49	22.97	0.27	0.48	0.03	4.89	0.03	0.64	5.19	6.83	0.16	6.21	0	0.13	0.14	0.32	8.75889	2.18	-2.01	6.96E-10	9.10E-08	down
PLAUR	21.64	28.56	0.06	15.11	0.06	0.02	0.05	5.91	0	0.04	0.06	0.05	6.05	2.41	0.02	1.83	6.22	1.08	7.93444	1.97333	-2.01	4.31E-09	5.05E-07	down
NFIX	1.76	5.06	4.24	1.85	24.03	0.07	1.21	0	0.05	0.34	0.2	3.67	1.05	0.32	0.08	1.21	2.11	0.49	4.25222	1.05222	-2.01	1.64E-05	0.000921181	down
EDN1	4.68	2.48	2.88	0.72	1.91	0.07	0.12	1.37	22.1	0.41	0.2	0.23	1.25	0.05	0.93	0.45	5.45	0.08	4.03667	1.00556	-2.01	2.85E-05	0.00148992	down
TLE2	19.65	23.28	14.07	30.06	15.03	0	5.77	2.5	0	1.09	1.15	6.47	8.97	3.12	0	2.86	2.86	1.09	12.2622	3.06778	-2	3.36E-13	6.32E-11	down
GCNT2	3.71	0.15	18.26	6.14	11.84	0.03	8.91	8.62	4.2	0.09	0	10.89	2.71	0.12	0.03	1.59	0.05	0	6.87333	1.72	-2	5.06E-08	4.94E-06	down
SASH1	6.12	5.03	1.24	13.19	11.69	0.41	0.24	3.71	0.84	0.61	0.78	1.48	3.18	0.41	0.13	0.35	1.89	1.78	4.71889	1.17889	-2	6.22E-06	0.000391167	down
CXCR1	25.58	47.71	0.35	18.99	14.33	6.28	4.64	20.45	4.92	4.28	8.69	0	2.13	0.18	0.37	2.42	16.95	1.16	15.9167	4.02	-1.99	1.51E-16	3.60E-14	down
SHROOM2	13.32	8.74	5.54	8.53	11.52	0.07	0.17	0.67	1.45	0.14	3.15	0.2	3.95	2.47	0	0.06	0.44	2.2	5.55667	1.40111	-1.99	1.05E-06	7.93E-05	down
TNFAIP3	1.02	0.91	0.76	41.02	0.8	0.5	0.97	1.29	0.66	7.92	0.35	0.6	0.58	0.52	0.64	0.44	0.53	0.48	5.32556	1.34	-1.99	1.72E-06	0.000123382	down
CLIC5	86.78	123.65	88.86	164.01	102.49	27.36	51.11	127.15	23.02	9.07	1.94	6.83	12.06	5.12	5.65	67.85	56.5	36.01	88.27	22.3367	-1.98	4.73E-84	5.00E-81	down
SULT1C4	11.26	13.3	10.59	37.71	19.42	4.16	4.51	18.7	4.91	2.15	1.49	6.95	5.08	0	0	3.65	9.22	3.3	13.84	3.53778	-1.97	1.94E-14	4.03E-12	down
MFAP5	62.68	8.05	0.75	3.88	1.37	2.97	2.44	5.52	0.98	1.54	5.17	2.9	4.26	3.47	1.12	0.26	2.79	1.14	9.84889	2.51667	-1.97	1.06E-10	1.54E-08	down
AAMDC	6.02	9.22	2.76	7.46	4.32	4.28	5.37	0.92	2.03	0.91	0	0	0	0	0.64	3.04	4.86	1.38	4.70889	1.20333	-1.97	7.99E-06	0.000488397	down
IER3	33.95	226.16	5.1	18.17	7.52	2.59	9	4.45	1.84	11.87	25.18	6.24	13.74	6.06	0.62	1.81	8.42	5.38	34.3089	8.81333	-1.96	2.69E-33	1.27E-30	down
SELE	29.02	16.07	2.68	125.9	4.61	11.22	9.26	7.71	0.09	0.66	3.7	1.58	14	0.57	2.16	0.03	29.04	1.53	22.9511	5.91889	-1.96	9.73E-23	3.25E-20	down
LRRC32	32.98	44.05	4.41	25.17	14.23	2.89	5.02	10.14	0	0	2.43	3.08	3.28	1.32	0	9.32	12.25	3.94	15.4322	3.95778	-1.96	7.04E-16	1.61E-13	down
BTBD3	10.78	10.1	1.41	18.55	18.12	0	0.14	3.47	0	2.33	0.61	0.66	0.05	0.52	0	0.14	9.67	2.11	6.95222	1.78778	-1.96	6.33E-08	6.07E-06	down
C18orf25	8.1	0.03	7.01	0.09	6.45	6.2	5.07	7.91	3.04	0.38	0.05	0.17	0	2.37	2.14	1.94	3.94	0.29	4.87778	1.25333	-1.96	5.82E-06	0.000368799	down
RPL17	0	24.51	72.45	0	0	150.19	0	211.37	226.48	26.18	0	0	0	44.55	60.73	46.07	0	0	76.1111	19.7256	-1.95	4.11E-71	3.71E-68	down
RHOC	27.42	1.96	0	33.6	16.18	1.35	16.41	34.5	0	4.26	10.93	11.38	1.06	1.4	0	2.51	0	2.45	14.6022	3.77667	-1.95	5.38E-15	1.16E-12	down
RASSF8	7.38	14.11	7.32	3.79	19.38	10.2	3.18	7.94	38.63	0.49	3.81	11.76	3.07	0.47	0	0.74	7.04	1.61	12.4367	3.22111	-1.95	5.61E-13	1.04E-10	down
TBCB	3.49	0.16	6.78	26.29	0	0.03	0.21	3.43	0	1.56	1.27	0.33	0	3.51	0	3.51	0.17	0.12	4.48778	1.16333	-1.95	1.50E-05	0.000849557	down
SCN4B	16.75	10.64	17.23	57.75	11.89	2	2.34	22.45	2.31	1.3	1.17	5.67	10.96	0.58	0.15	2.19	12.34	3.1	15.9289	4.16222	-1.94	4.51E-16	1.05E-13	down
EGFL7	29.84	41.9	13.23	12.41	0.5	0.95	0.85	1.6	2.58	1.7	3.15	9.53	3.98	2.98	1.53	0.59	2.31	1.26	11.54	3.00333	-1.94	4.25E-12	7.22E-10	down
CCNG2	12.34	13.72	13.19	17.83	3.5	0.03	2.17	20.41	6.94	0.24	5.86	0.4	7.02	0.02	0.32	0.14	9.39	0.06	10.0144	2.60556	-1.94	1.08E-10	1.57E-08	down
PTPRF	4.03	5.03	14.95	6.25	1.36	10.19	1.83	3.7	0.68	1.11	0.01	2.38	3.88	0.06	0.03	1.67	2.21	1.16	5.33556	1.39	-1.94	2.49E-06	0.000172194	down
SLC2A12	2.6	4.37	4.77	9.43	7.37	0.91	2.6	7.06	2.08	0.26	0.31	1.73	3.45	1.56	0.15	0.63	1.91	0.76	4.57667	1.19556	-1.94	1.33E-05	0.000764965	down
PRSS12	10.18	11.05	9.57	21.82	26.59	2.33	8.37	13.18	8.6	0	0	0	10.88	0	0	0	11.06	7.38	12.41	3.25778	-1.93	8.42E-13	1.53E-10	down
SLC15A3	19.06	0.48	13.96	2.56	30.23	5.1	0.41	1.98	1.05	0.58	0.7	0.52	4.59	0.44	5.38	3.09	3.62	0.72	8.31444	2.18222	-1.93	4.73E-09	5.50E-07	down
EMP2	256.69	401.91	295.62	385.02	317.63	120.07	59.13	279.3	116.84	12.82	19.37	86.2	121.02	18.33	39.25	95.52	110.14	88.27	248.023	65.6578	-1.92	1.27E-222	3.23E-219	down
TGFB2	10.85	12.07	9.84	30.8	21.28	2.12	4.4	11.11	3.38	1.44	0	5.46	7.74	2.6	0	2.04	6.21	2.39	11.7611	3.09778	-1.92	3.57E-12	6.10E-10	down
SH3D19	3.12	0.61	22.17	41.51	4.56	0.32	4.97	9.5	2.39	0.4	0.51	2.05	1.1	5.76	0.37	6.15	0.88	6.29	9.90556	2.61222	-1.92	1.80E-10	2.54E-08	down
LIMA1	0.02	0.02	0.02	32.14	0.02	0.01	43.31	0.02	0.01	0.99	6.46	0.02	8.96	0.02	0.01	1.85	0.02	1.67	8.39667	2.22222	-1.92	4.60E-09	5.37E-07	down
MINDY2	1.87	7.29	3.22	22.75	2.88	1.16	5	9.2	1.33	0.6	1.34	0	5.64	2.18	0	1.07	2.27	1.33	6.07778	1.60333	-1.92	5.90E-07	4.67E-05	down
PLA2G4F	9.71	17.36	1.51	9.02	1.03	9.24	0	4.7	1.16	6.12	0.01	0.76	0	0	0	1.31	4.61	1.4	5.97	1.57889	-1.92	7.67E-07	5.92E-05	down
MLF1	0.95	4.88	8.39	10.28	5.42	0.27	3.57	4.07	0.53	0	0.94	2.37	4.23	1.4	0	0	0.76	0.42	4.26222	1.12444	-1.92	2.89E-05	0.00150458	down
PTPRM	0.04	73.1	60.33	108.88	5.06	0.04	2.17	2.03	0.01	12.18	0.05	0.02	22.22	7.1	0.06	25.27	0.02	0.04	27.9622	7.44	-1.91	1.46E-26	5.57E-24	down
TSPAN8	10.32	3.94	4.45	6.43	15.94	6.7	1.22	8.66	20.26	1.66	0	0.4	2	0.28	0.54	1.89	13.1	0.81	8.65778	2.29778	-1.91	2.80E-09	3.36E-07	down
PRICKLE2	10.9	2.15	4.91	11.65	11.57	0.78	4.22	17.75	0	5.12	2.23	2.9	0	3.24	2.07	0.64	0.84	0	7.10333	1.89333	-1.91	7.81E-08	7.36E-06	down
NEO1	0	0	10.86	15.51	16.68	0	0	18.2	0	0	0	7.1	5.34	0	0	0	3.9	0	6.80556	1.81556	-1.91	1.48E-07	1.33E-05	down
ATP8B2	0	0	17.48	28.28	0.07	1.17	0.01	0.01	0	0.01	0.01	5.91	0.1	0.01	0	6.43	0.01	0.01	5.22444	1.38778	-1.91	3.94E-06	0.000260879	down
MT1X	2303.57	418.5	104.55	299.31	207.08	121.73	353.69	371.94	7.62	87.81	39.42	129.19	103.83	74.18	19.33	374.53	145.25	145.63	465.332	124.352	-1.9	0	0	down
ADGRF5	28.34	51.55	25.19	66.53	57.45	32.4	14.71	28.86	56.5	3.17	4.27	7.73	27.53	3.21	17.56	8.52	13.81	11.13	40.17	10.77	-1.9	3.76E-37	1.94E-34	down
STXBP6	11.76	14.08	2.02	22.29	5.31	5.29	4.77	31.64	0	2.17	0.02	1.93	7.59	0	1.44	2.92	10.01	0	10.7956	2.89778	-1.9	4.16E-11	6.34E-09	down
TMEM63B	0	5	22.32	0	24.49	0.36	0	12.53	3.24	0	7.76	0	0	0	1.4	9.01	0	0	7.54889	2.01889	-1.9	3.24E-08	3.29E-06	down
ARHGEF37	6.99	1.22	7.63	9.55	5.69	0.3	0.27	3.23	1.61	0.69	0.09	1.3	1.14	0.53	0.48	1.55	1.93	2.1	4.05444	1.09	-1.9	5.34E-05	0.00255125	down
NR5A2	4.55	0	6.35	7.64	4.02	0.08	3.84	8.1	0	1.97	0	0.09	0.37	0	0	0	6.82	0	3.84222	1.02778	-1.9	8.04E-05	0.00363478	down
KDR	45.17	83.56	39.6	93.31	72.11	5.33	10.06	87.86	13.23	4.61	20.25	22.62	37.05	11.3	1.02	5.8	3.86	14.71	50.0256	13.4689	-1.89	1.19E-45	7.31E-43	down
MYZAP	8.31	57.42	35.51	16.4	87.15	4.34	10.22	22.05	23.67	0	0	12.69	19.64	0	0	15.22	17.8	6.31	29.4522	7.96222	-1.89	1.81E-27	7.16E-25	down
TMED7	2.51	17.99	48.39	6.92	60.24	1.03	11.04	47.39	1.16	1.01	2.26	32.17	2.28	2.81	1.97	2.51	5.25	2.75	21.8522	5.89	-1.89	7.42E-21	2.25E-18	down
ATP5C1	5.66	2.14	4.08	77.49	8.25	7.04	4.77	10.36	8.91	1.23	1.03	4.15	1.58	5.5	3.78	3.91	3.96	9.5	14.3	3.84889	-1.89	3.36E-14	6.87E-12	down
RCC1L	9.6	11.83	7.23	8.34	0.06	5.35	0	17.09	2.37	0.04	0.47	0.23	3.42	10.12	2.31	0.02	0	0.05	6.87444	1.85111	-1.89	1.47E-07	1.32E-05	down
SMARCC2	1.02	1.87	47.88	3.29	0.89	0.52	1.03	1.03	0.42	1.59	1.3	0.95	3.51	2.63	2.32	0.7	1.1	1.58	6.43889	1.74222	-1.89	3.88E-07	3.20E-05	down
ZNF549	0	9.11	8.57	8.4	0	3.05	0	13.02	3.44	0	0	7.75	0	0	0	0	0	4.53	5.06556	1.36444	-1.89	6.43E-06	0.000402752	down
TTC28	1.27	12.69	6.54	12.93	6.55	0	0	0.81	0	1.6	0.78	1.61	0	0	0	1.91	3.52	1.56	4.53222	1.22	-1.89	1.96E-05	0.00107482	down
PRPF39	0.08	8.74	7.05	3.66	7.75	0.04	4.86	2.53	1.53	1.97	0.01	0.06	3.23	0.04	1.75	0.12	0.4	2.22	4.02667	1.08889	-1.89	5.96E-05	0.00280296	down
CLEC3B	244	274.89	83.3	289.95	137.49	33.55	38.42	202.53	30.36	9.53	12.54	48.83	79.87	4.34	1.99	86.1	89.46	30.6	148.277	40.3622	-1.88	3.29E-130	4.79E-127	down
MAFF	131.49	136	24.75	171.76	0.67	10.49	23.68	21.86	3.6	21.47	26.25	19.06	14.19	7.58	3	24.97	17.81	8.58	58.2556	15.8789	-1.88	3.17E-52	2.15E-49	down
GGTLC1	3.82	6.23	11.48	10.95	3.18	1.41	0.84	14.6	1.97	0	0	3.16	2.69	0.16	0.28	3.33	1.88	3.3	6.05333	1.64444	-1.88	9.09E-07	6.93E-05	down
DDAH1	16.16	9.15	1.5	2.55	2.82	0.86	3.4	0.64	0.3	0.88	1.13	1.04	2.17	1.3	0.34	1.34	0.91	1.03	4.15333	1.12667	-1.88	4.69E-05	0.00228241	down
WASHC4	24.23	2.44	0.54	2.88	2.79	0.64	1.24	1.07	0.39	0.27	1.09	1.9	0.44	1.89	0.12	1.49	1.2	1.47	4.02444	1.09667	-1.88	6.40E-05	0.00298227	down
NXF3	8.06	8.17	6.43	6.42	12.16	0.75	1.15	7.38	2.27	0.57	0.34	5.15	2.81	0.25	0.05	2.05	2	1.27	5.86556	1.61	-1.87	1.53E-06	0.000110761	down
C5orf24	1.84	4.21	2.17	22.74	3.27	0.28	1.54	1.65	0.4	1	2.48	2.37	0.45	0.47	0.51	0.81	0.83	1.5	4.23333	1.15778	-1.87	4.27E-05	0.00210826	down
GPC3	51.2	54.81	43.46	95.86	64.19	20.73	9.9	97.06	8.97	3.32	3.39	10.58	24.2	1.24	1.68	23.44	32.82	22.08	49.5756	13.6389	-1.86	2.71E-44	1.63E-41	down
RABL6	20.68	13.46	12.45	10.99	0.02	5.77	5.38	25.72	2.52	0.01	0.01	8.74	0.11	15.29	2.11	0.01	0.5	0.02	10.7767	2.97778	-1.86	8.36E-11	1.23E-08	down
PGM3	0.7	3.05	12.84	1.18	14.58	2.38	1.21	0.75	0.6	0.62	1.04	1.09	1.83	1.06	0.48	0.32	0.72	3.11	4.14333	1.14111	-1.86	5.49E-05	0.00261361	down
NABP1	37.75	148.27	12.68	9.33	26.79	0.14	43.71	0.22	0.01	0.02	0.02	19.51	15.19	40.17	0.32	1.87	0.11	0.03	30.9889	8.58222	-1.85	3.86E-28	1.56E-25	down
GDF10	11.35	9.37	9.84	19.74	9.36	1.6	1.34	19.11	1.31	0.83	0.27	2.41	3.43	0.29	0.2	3.99	7.92	3.61	9.22444	2.55	-1.85	1.89E-09	2.34E-07	down
P2RY14	7.26	1.58	9.18	10.66	12.14	1.65	4.63	1.61	14.08	0	1.25	2.68	3.98	1.6	0.99	2.03	2.09	2.82	6.97667	1.93778	-1.85	1.88E-07	1.65E-05	down
EPB41L5	2.73	7.81	2.37	8.04	5.3	1.57	2.55	2.12	1.54	0	0	1.57	0	0	1.3	3.38	0	3.2	3.78111	1.05	-1.85	0.000124797	0.00530997	down
GADD45B	271.36	266.41	111.39	638.6	111.75	69.89	15.76	68.53	0.94	1	3.29	55.62	132	22.27	0.29	129.35	13.38	77.19	172.737	48.2656	-1.84	2.63E-147	4.35E-144	down
TGM2	310.86	371.98	73.12	199.17	200.96	36.34	117.44	133.79	12.24	116.56	28.32	123.26	129.06	1.43	0.09	3.47	4.29	0.91	161.767	45.2656	-1.84	7.21E-138	1.13E-134	down
KIAA1586	10.13	14.65	10.47	21.59	15.59	5.39	4.82	5.74	11.94	3.88	0	7.72	0.87	0.34	2.2	3.8	0	9.12	11.1467	3.10333	-1.84	4.76E-11	7.19E-09	down
SNX30	2.59	9.88	8.18	30.97	4.36	0.54	0.89	15.58	0.07	0.96	0.52	0.07	16.79	0.37	0.6	0.84	0.29	0.03	8.11778	2.27444	-1.84	2.21E-08	2.30E-06	down
CX3CR1	8.68	25.08	1.7	6.18	9.51	1.04	3.59	9.64	2.42	0.85	0.95	1.14	2.44	4.1	0.59	1.48	5.34	2.09	7.53778	2.10889	-1.84	6.84E-08	6.51E-06	down
PITPNB	7.27	10.72	3.14	13.18	4.94	0.56	5.84	0	1.87	0	0.73	0.64	3.48	0	0.28	0.64	5.98	1.48	5.28	1.47	-1.84	5.97E-06	0.000377371	down
SULT2B1	3.48	14.29	5.38	6.82	8.85	0.55	1.39	5.01	0.94	0	0	2.15	0.77	0	0	4.47	4.68	1.01	5.19	1.45333	-1.84	7.65E-06	0.00046938	down
RPS24	5.43	6.8	40.44	55.41	9.85	27.01	19	22.13	4.77	2.49	2.03	0.62	6.04	2.93	6.13	28.39	2.88	2.07	21.2044	5.95333	-1.83	1.68E-19	4.77E-17	down
AC011755.1	20.24	28.32	17.67	19.54	16.21	7.2	10.14	22.65	10.18	0.73	0.92	5.81	7.01	0.43	2.68	5.4	15.2	4.49	16.9056	4.74111	-1.83	7.05E-16	1.61E-13	down
KBTBD2	1.46	2.4	2.2	97.98	1.28	0.33	26.08	1.11	0.7	0.33	1.42	1.21	2.13	2.93	27.75	0.49	0.66	0.74	14.8378	4.18444	-1.83	4.79E-14	9.68E-12	down
CX3CL1	27.49	23.71	10.18	24.92	22.53	3.18	4.8	11.96	1.92	1.01	0.25	3.61	6.42	3.27	0.19	6.76	13.62	1.62	14.5211	4.08333	-1.83	8.13E-14	1.61E-11	down
CASKIN2	11.72	14.92	10.5	15.05	18.79	1.29	4.15	11.52	0.92	2.93	1.36	4.76	1.36	3.17	0	0.51	8.38	2.46	9.87333	2.77	-1.83	7.01E-10	9.17E-08	down
INSR	37	0.01	18.2	0.01	22.46	6.46	2.51	0.8	0.01	5.01	0	0.69	0.01	3.32	0	0.56	0.08	14.97	9.71778	2.73778	-1.83	1.04E-09	1.33E-07	down
RAVER2	13.84	10.31	2.37	8.19	21.47	5.34	1.68	1.92	14.8	0.07	1.36	2.5	4.19	1.42	1.37	1.55	5.86	4.12	8.88	2.49333	-1.83	5.07E-09	5.87E-07	down
S100A13	0	24.48	0	29.48	0	0.99	9.75	0	0	0	0	0	4.66	0	0	9.5	4	0	7.18889	2.01778	-1.83	1.44E-07	1.30E-05	down
SCN7A	50.19	38.36	146.21	0.03	45.09	7.07	17.9	78.09	40.14	5.29	0.03	34.63	35.6	3.74	2.91	8.64	13.93	14.78	47.0089	13.2833	-1.82	5.88E-41	3.32E-38	down
SNN	19.54	17.41	0	28.79	0	0.86	6.66	30.66	4.57	0	0	0	0	0	0	5.16	10.24	15.24	12.0544	3.40444	-1.82	1.13E-11	1.84E-09	down
PARP10	6.96	9.26	8.16	9.72	1.27	3.17	9.47	1.17	1.09	1.26	1.16	1.33	1.33	2.55	1.78	0.53	2.95	1.32	5.58556	1.57889	-1.82	3.86E-06	0.000256421	down
AREL1	1.12	16.47	11.11	1.85	8.8	3.42	0.6	1.79	0.47	0.83	8.37	0.64	0	0	0.86	0.65	0.93	0.64	5.07	1.43556	-1.82	1.10E-05	0.000647021	down
PLS3	26.65	111.39	4.05	107.39	65.62	5.7	28.01	32.41	144.28	7.88	2.99	23.98	5.34	9.04	34.97	16.99	31.42	16.74	58.3889	16.5944	-1.81	3.84E-50	2.51E-47	down
C3orf36	20.86	24.51	10.06	18.92	14.79	1.14	4.87	9.29	0.68	2.41	4.73	6.16	3.95	1.15	0.03	0.76	10.06	0.81	11.68	3.34	-1.81	3.20E-11	4.92E-09	down
PSMC1	6.71	23.26	4.27	19.17	12.01	17.02	5.78	3.83	0	0.71	7.19	0.73	0	12.52	0	5.04	0	0	10.2278	2.91	-1.81	4.73E-10	6.33E-08	down
DCTN2	1.23	1.15	17.85	39.45	1.15	7.82	7.07	10.8	2.79	0.62	17.68	1.07	2.78	1.15	0.38	0.55	0.53	0.68	9.92333	2.82667	-1.81	8.75E-10	1.13E-07	down
ANXA8	13.12	15.46	1.57	13.83	12.41	0.64	2.12	0	0.69	2.41	0	0	1.91	1.79	0	2.03	7.48	1.49	6.64889	1.90111	-1.81	5.50E-07	4.39E-05	down
REP15	6.13	9.55	6.12	3.93	2.45	0.5	1.21	10.36	1.8	0.37	0.82	2.1	1.97	0.81	0.27	0.95	2.76	1.94	4.67222	1.33222	-1.81	2.62E-05	0.0013834	down
PIP5K1B	5.31	1.49	32.08	3.51	13.2	17.66	32.8	35.35	0.66	4.61	4.13	16.19	1.41	0	8.01	0.74	4.77	1.06	15.7844	4.54667	-1.8	1.53E-14	3.21E-12	down
CYB5D1	12.92	3.73	2.99	13.27	4.89	1.97	8.3	10.28	0	0.39	1.19	0.81	2.44	1.91	0	1.74	5.92	2.38	6.48333	1.86444	-1.8	8.24E-07	6.34E-05	down
CCL2	475.26	374.23	26.9	732.13	129.13	502.95	214.71	121.42	31.61	20.79	22.69	25.71	134.61	53.79	12.06	56.85	379.84	47.89	289.816	83.8033	-1.79	7.98E-237	2.16E-233	down
PTGS2	7.6	301.33	74.01	113.22	93.9	94.07	37.59	57.41	32.63	13.13	27.93	41.31	4.81	11.82	47.34	6.81	50.19	32.17	90.1956	26.1678	-1.79	8.72E-75	8.26E-72	down
NEBL	3.72	25.73	32.79	36.62	12.98	2.99	28.45	5.82	3.4	4.64	1.51	2.49	6.66	8.12	4.69	3.27	4.06	8.69	16.9444	4.90333	-1.79	1.99E-15	4.42E-13	down
ABL2	0	33.38	6.13	8.21	6.59	0	0.4	20.16	5.92	0	0.65	9.15	0.31	0	0	0.29	13.03	0	8.97667	2.60333	-1.79	7.77E-09	8.72E-07	down
SLC1A3	0.21	0.26	29.63	9.52	21.2	0.72	0.86	8.84	1.44	3.95	1.69	4.12	2.43	1.15	1.8	2.21	2.92	0.68	8.07556	2.32778	-1.79	3.92E-08	3.92E-06	down
GPD1	5.56	2.62	8.04	0	5.3	5.57	0	9.9	1.71	0	0	1.94	0	0	1.05	4.43	0.08	3.66	4.3	1.24	-1.79	6.11E-05	0.0028637	down
MAMDC2	50.44	29.94	15.77	86.45	45.26	14	2.57	28.99	12.57	1.1	0.34	16.14	9.93	0	0.31	2.33	36.56	16.65	31.7767	9.26222	-1.78	2.43E-27	9.56E-25	down
STC1	17.57	32.39	4.38	39.59	12.24	6.36	5.67	17.35	3.94	3.05	7.94	0.33	3.57	5.02	1.71	6.02	11.77	1.29	15.4989	4.52222	-1.78	4.02E-14	8.17E-12	down
ANP32E	0.07	0.07	0	42.31	0.05	0.01	0.04	33.35	0.01	0.04	21.82	0	0.07	0.02	0	0.01	0.03	0.07	8.43444	2.45111	-1.78	2.27E-08	2.36E-06	down
FAM46B	16.11	39.25	16.59	32.2	21.92	7.94	4.11	13.18	3.34	2.41	0	6.5	5.68	0	2.23	10.61	8.89	8.94	17.1822	5.02889	-1.77	1.92E-15	4.25E-13	down
ERAP2	37.04	0	2.2	5.14	0	2.76	79.38	0.04	0.33	27.09	0.32	4.66	0	0	2	1.73	0	1.35	14.0989	4.12778	-1.77	6.15E-13	1.13E-10	down
ZNF24	4.04	5.08	2.85	9.32	7.57	3.36	0.38	8.26	0.14	0.11	0.21	1.17	4.15	1.31	0.85	0.44	0.59	3.17	4.55556	1.33333	-1.77	4.28E-05	0.00211124	down
LIPH	8.32	20.31	4.48	11.51	26.39	6.85	11.46	18.39	1.59	1.75	0.9	2.93	1.6	3.55	2.02	3.31	6.4	9.85	12.1444	3.59	-1.76	3.07E-11	4.74E-09	down
PTP4A3	1.67	4.01	0.79	5.22	3.19	15.11	4.56	3.98	1.46	0.21	1.14	0.96	0.56	0.97	2.1	0.37	4.23	1.26	4.44333	1.31111	-1.76	5.76E-05	0.00272184	down
GOLM1	0.5	0.31	0.26	0.41	31.48	0.67	0.45	0.3	0	1.61	2.14	0.69	0	3.55	0.17	0.3	0.72	0.94	3.82	1.12444	-1.76	0.000187844	0.00750844	down
ANGEL2	1.22	9.41	1.42	3.23	8.68	1	0.84	6.88	0	2.49	0.24	2.06	1.02	0.79	0.97	0.91	0.62	0.55	3.63111	1.07222	-1.76	0.000278209	0.0104171	down
TTLL7	3.1	4.64	3.59	7.43	2.72	0.26	1.81	4.31	3.41	0	0.05	0	5.36	0	0.07	0	3.46	0.32	3.47444	1.02889	-1.76	0.000385625	0.013579	down
RAMP2	139.51	108.91	81.74	252.16	159.56	8.09	15.5	42.59	0	18.74	18.94	49.14	97.66	5.28	0.13	31.44	16.87	1.27	89.7844	26.6078	-1.75	9.88E-73	9.06E-70	down
TNFRSF10D	52.13	32.27	6.71	91.99	18.48	7.85	7.66	12.7	1.5	8.05	5.91	5.91	17.09	2.28	0.96	4.4	18.78	5.24	25.6989	7.62444	-1.75	5.22E-22	1.68E-19	down
SMAD9	5.82	14.24	10.97	18.58	17.46	0	2.58	9.96	4.17	2.26	1.94	4.07	7.08	0	0	1.1	6.81	1.71	9.30889	2.77444	-1.75	7.08E-09	8.01E-07	down
PPM1D	0.67	22.47	3.41	28.62	20.28	0.15	0.45	0.09	1.7	0.2	9.01	0.19	3.11	6.98	0.03	0	0.52	3.08	8.64889	2.56889	-1.75	2.26E-08	2.35E-06	down
CLCN4	3.78	7.36	5.36	8.01	4.38	2.72	1.94	12.5	2.34	0.75	2.03	3.54	0	3.3	1.07	1.73	1.49	0.46	5.37667	1.59667	-1.75	1.04E-05	0.000616045	down
HACD1	3.64	6.47	2.52	1.8	5.37	3.37	1.55	3.15	2.53	0	0.78	1.06	0	0	1.36	1.46	1.75	2.62	3.37778	1.00333	-1.75	0.000476085	0.0161836	down
FSTL3	48.32	94.84	36.12	87.35	33.73	8.48	8.83	35.01	2.57	28.24	23.4	8.04	0.31	0.19	5.14	24.14	11.55	5.59	39.4722	11.8444	-1.74	1.62E-32	7.44E-30	down
LYVE1	20.15	56.7	42.29	36.67	31.51	22.72	17.58	88.84	20.31	2.06	0.64	22.13	45.9	0	1.75	11.25	9.71	7.33	37.4189	11.1967	-1.74	5.21E-31	2.32E-28	down
MFSD6	0	43.25	20.68	4.56	42.02	0	21.17	25.1	0	6.36	0	0	20.35	9.98	0	0	10.34	0	17.42	5.22556	-1.74	3.03E-15	6.63E-13	down
USP25	0.62	21.8	19.83	31.8	31.38	0.23	0.64	22.73	0	5.11	0	4.46	18.05	10.39	0	0.01	0.01	0.53	14.3367	4.28444	-1.74	7.34E-13	1.34E-10	down
MATN3	7.89	10.24	7.06	20.13	11.37	1.86	0.79	16.07	4.67	1.14	3.48	2.6	2.1	3.76	1.4	1.34	6.93	1.2	8.89778	2.66111	-1.74	1.62E-08	1.72E-06	down
PDE8B	3.44	0	6.41	9.09	13.34	3.44	3.24	0	0	1.82	0.04	2.4	7.11	0	0.31	0	0	0	4.32889	1.29778	-1.74	8.34E-05	0.00375443	down
ADGRE1	4.25	7.69	11.17	2.91	1.93	1.63	0.71	4.93	2.54	0.92	1.18	0.37	1.4	0.79	0.5	0.55	0	5.58	4.19556	1.25444	-1.74	0.00010479	0.00456925	down
TARSL2	0.18	8.12	0.53	11.44	0.79	0.1	9.45	2.26	0.01	0.01	0.35	0.5	0.06	0.47	1.54	6.45	0.01	0.45	3.65333	1.09333	-1.74	0.000296947	0.0109879	down
SEMA6A	25.97	22.65	16.83	53.06	37.99	2.75	4.67	37.35	8.12	1.23	3.51	9.84	19.46	2.81	0.82	6.08	10.49	8.87	23.2656	7.01222	-1.73	9.67E-20	2.77E-17	down
UPK3B	0.91	45.99	0	47.47	1.2	1.07	6.25	0	0.65	0	0	0.28	0	0	0.83	30.18	0	0	11.5044	3.47667	-1.73	1.73E-10	2.44E-08	down
OCLN	9.96	17.34	8.65	18.43	19.62	5.59	5.4	0	5.29	0.83	0	6.66	0.03	0	0	6.63	7.5	5.5	10.0311	3.01667	-1.73	2.26E-09	2.75E-07	down
ACAD11	1.02	3.37	4.64	2.84	11.88	3.37	0	13.65	2.94	0	0.9	0.84	1.54	0	3.64	1.07	0.83	4.35	4.85667	1.46333	-1.73	3.25E-05	0.00167093	down
C4orf33	0.09	7.93	0.09	9.41	7.92	0.86	2.69	0.18	4.72	0.58	1.77	1.35	0.04	2.07	2.32	1.02	0.91	0.13	3.76556	1.13222	-1.73	0.000249184	0.0095104	down
CADM1	11.46	98.82	37.53	45.28	20.12	0.91	17.36	30.65	6.67	0	0.05	8	23.29	4.11	5.04	23.27	17.95	0	29.8667	9.07889	-1.72	1.18E-24	4.26E-22	down
KARS	0.04	55.8	0.22	49.29	45.02	33.75	0.77	55.04	27.25	0.04	0.06	0.03	2.82	77.96	0.07	0.12	0.12	0.1	29.6867	9.03556	-1.72	1.75E-24	6.31E-22	down
PAPSS2	0.59	0.66	0.59	0.33	1.16	0.3	0.17	86.45	1.43	0.51	0.32	0.37	1.04	24.02	0	0.38	0.79	0.45	10.1867	3.09778	-1.72	2.16E-09	2.64E-07	down
IRAK1	0.02	22.17	13.93	0	1.93	1.66	10.86	15.8	0	0.33	2.12	0.02	11.2	1.92	1.25	1.34	1.57	0.33	7.37444	2.23111	-1.72	3.26E-07	2.73E-05	down
GHR	5.7	9.84	6.83	19.22	13.7	1.1	2.79	3.28	0	0.01	0.14	1.87	9.45	2.54	0	0.03	2.1	2.76	6.94	2.1	-1.72	7.25E-07	5.64E-05	down
ICK	7.29	0.58	5.31	26.06	1.42	0.17	8.72	5.24	0.4	0	6.67	3.89	0.45	0.01	0	5.54	0.04	0.13	6.13222	1.85889	-1.72	3.28E-06	0.000221062	down
INTS3	0	0	0	15.79	14.03	0	22.34	0	0	0	0	0	0	0	0	8.11	4.5	3.25	5.79556	1.76222	-1.72	6.34E-06	0.000397847	down
KHDRBS1	1.2	35.67	0.78	1.49	2.46	0.09	0.15	1.84	0.04	1.38	8.38	0.38	1.22	0.36	0	1.04	0.37	0.17	4.85778	1.47778	-1.72	3.59E-05	0.00181969	down
CALCOCO2	5.98	6.45	4.26	0.06	13.93	4.05	67.95	7.68	3.65	2.63	1.06	5.92	4.81	4.94	1.33	4.93	3.32	6.02	12.6678	3.88444	-1.71	3.11E-11	4.79E-09	down
KCNMB4	9.23	9.31	10.08	11.47	16.42	1.06	2.08	22.79	4.15	1.32	1.04	3.77	5.01	1.03	0	2.54	8.98	2.75	9.62111	2.93778	-1.71	6.53E-09	7.42E-07	down
TNFRSF19	5.79	2.97	9.69	31.95	13.13	0	0	13.1	5.16	0	0	0	0	0	0	3.98	15.16	5.85	9.08778	2.77667	-1.71	1.73E-08	1.83E-06	down
CDC23	5.73	13.58	17.35	8.22	17	0.42	3.44	1.42	2.44	0	0.01	1.68	0.02	15.49	0.29	3.78	0.03	0.02	7.73333	2.36889	-1.71	2.08E-07	1.81E-05	down
EPS8L2	12.22	3.68	0	38.44	0	1.66	0	5.61	0.62	0.79	0	0	0	2.47	0	4.23	6.9	4.66	6.91444	2.11667	-1.71	9.03E-07	6.89E-05	down
FPR2	9.56	11.92	6.6	6.1	5.49	2.84	0	16.62	1.3	2.34	2.98	2.06	0.62	1.91	1.2	0.51	4.89	2.01	6.71444	2.05778	-1.71	1.32E-06	9.71E-05	down
RCSD1	5.54	0	2.19	24.75	8.79	0	0	10.85	0	1.97	0	8.07	5.51	0	0	0.36	0	0	5.79111	1.76778	-1.71	6.71E-06	0.000418039	down
MSLN	5.51	1.37	24.74	14.08	0	0.92	1.03	0	1.56	0	0	2.12	4.39	0	0.04	3.41	0.25	4.86	5.46778	1.67444	-1.71	1.26E-05	0.000730901	down
PLRG1	5.44	2.58	14.11	3.13	0.75	0.69	1.02	18.77	0.61	6.17	0.64	1.06	0.93	1.2	0.43	2.01	1.04	0.94	5.23333	1.60222	-1.71	1.93E-05	0.0010604	down
CNKSR3	16.11	7.25	2.63	4.34	6.31	0.15	4.3	4.93	0.61	2.52	1.13	1.44	2.86	2.39	0.63	0.38	2.46	0.47	5.18111	1.58667	-1.71	2.13E-05	0.00115601	down
SYDE2	5.79	5.03	8.76	11.9	11.03	2.48	0.67	0.76	0.02	0.84	0.18	3.38	0.06	1.75	0.12	1.58	4.62	1.69	5.16	1.58	-1.71	2.21E-05	0.00119385	down
MAP7D3	0.45	8.58	8.01	12.77	0.11	0.72	10.05	0.03	1.68	1.57	1.01	0.38	0.16	2.34	0.17	3.33	0.55	3.46	4.71111	1.44111	-1.71	4.99E-05	0.00240598	down
CAPRIN1	0.34	0.27	63.62	107.48	0.97	0.89	65.57	0.67	25.53	0.48	0.81	54.85	0.84	0.59	22.42	0.21	1.23	0.23	29.4822	9.07333	-1.7	4.99E-24	1.75E-21	down
RBM17	11.1	30.42	15.06	21.62	17.5	2.7	12.92	17.28	2.47	0.02	0.01	7.27	10.87	10.64	0.51	0.03	0.04	10.89	14.5633	4.47556	-1.7	1.15E-12	2.05E-10	down
EPB41L4A	0.02	0.03	10.65	17.25	0.07	0.01	10.1	15.79	0.02	0	3.34	4.6	4.78	0	0.01	0.01	0.03	3.85	5.99333	1.84667	-1.7	5.24E-06	0.000335849	down
PIEZO1	5.09	1.71	9.47	9.56	5.11	2.49	0.61	6.82	0.11	0.87	0.28	1.65	0	0.87	0	0	4.34	4.64	4.55222	1.40556	-1.7	7.34E-05	0.00335671	down
ANOS1	21.4	60.04	47.94	105.9	66.22	13.72	17.82	19.22	26.63	3.3	5.68	11.55	26.65	18.15	15.27	2.06	19.7	14.98	42.0989	13.0378	-1.69	2.31E-33	1.09E-30	down
SH3GLB1	0.96	11.19	18.81	42.61	0.01	0	5.37	5.3	0.55	3.62	1.84	1.47	0.41	0.3	5.01	0.01	2.71	10.93	9.42222	2.92222	-1.69	1.28E-08	1.38E-06	down
PTPN21	8.16	35.47	32.79	0	3.48	1.77	0	0	0	1.29	5.98	15.16	0	0	0	0	2.89	0	9.07444	2.81333	-1.69	2.35E-08	2.43E-06	down
TRAK2	3.5	9.13	4.77	17.43	6.79	1.93	6.45	4.3	1.5	0.68	1.12	1.55	4.75	1.66	0.44	3.35	2.33	1.44	6.2	1.92444	-1.69	3.98E-06	0.000263338	down
VPS28	2.23	1.32	0.75	24.42	0.78	7.64	3.04	0.5	5.02	0.5	0.19	8.01	0.43	0.34	2.93	0.8	0.05	0.91	5.07778	1.57333	-1.69	2.93E-05	0.00152636	down
C12orf57	5.19	6.1	5.76	2.84	4.75	0.2	0.63	9.33	0.72	1.53	0.34	0.47	2.24	0.39	0.78	0.88	3.19	1.17	3.94667	1.22111	-1.69	0.000226765	0.00878708	down
SLC2A10	4.57	0	0	8.09	7.73	1.65	0	7.2	3.28	0	3.19	0	0	5.63	0.6	0.63	0	0	3.61333	1.11667	-1.69	0.000414752	0.0144301	down
MRC1L1	0	16.39	0	0	0.81	0.23	96.27	159.87	0.01	0.1	1	0	0	0.54	3.01	0	75.99	4.85	30.3978	9.49889	-1.68	2.65E-24	9.46E-22	down
45176	0	2.95	37.75	6.67	0	1.06	15.89	7.8	7.9	5.91	0	10.49	0	0	1.73	2.68	0.82	3.27	8.89111	2.76667	-1.68	3.48E-08	3.51E-06	down
HBS1L	14.38	16.32	11.1	11.2	3.33	0.46	0	3.52	5.85	8.01	1.02	0.91	0	1.42	2.93	0	0	6.42	7.35111	2.30111	-1.68	5.83E-07	4.63E-05	down
SEMA3E	3.4	5.18	5.5	18.63	9.45	1.55	2.71	12.67	2.17	0.12	0.09	1.17	4	1.25	0.43	4.22	6.6	1.23	6.80667	2.12333	-1.68	1.45E-06	0.000105593	down
MYO5B	5.14	17.8	5.6	20.2	6.73	0	0	0	3.84	0	0	0	3.36	0	0	7.35	7.79	0	6.59	2.05556	-1.68	2.12E-06	0.000149049	down
CLTC	6.45	26.87	0.96	5.58	9.29	6.14	0.97	1.19	0.23	0.96	0.25	0.99	7.12	6.56	0.24	0.3	0.48	1.05	6.40889	1.99444	-1.68	2.84E-06	0.000193905	down
SH2D4A	3.64	17.01	9.97	0	10.37	0.05	5.64	4.54	0	0.03	0.45	0.73	4.46	2.7	0	5.24	2.3	0.08	5.69111	1.77667	-1.68	1.06E-05	0.000628134	down
TROVE2	18.68	0	0	0.89	21.22	0	0.01	0.01	0	0	0	11.77	0.72	0.22	0	0	0.01	0.01	4.53444	1.41444	-1.68	8.40E-05	0.003775	down
CEACAM6	93.82	137.1	74.99	138.61	90.36	77.39	58.17	189.41	87.94	12.43	1.03	53.07	34.22	8.34	26.45	34.47	95.93	32.32	105.31	33.14	-1.67	2.86E-79	2.86E-76	down
DLL4	34.75	28.16	9.15	44.83	27.24	3.04	2.67	54.83	2.7	9.15	8.34	7.17	0	5.24	1.07	8.42	15.29	10.6	23.0411	7.25333	-1.67	1.19E-18	3.26E-16	down
TLR4	12.58	46.67	19.27	43.85	8.64	20.88	3.23	1.21	0.94	2.04	1.44	7.28	8.55	2.77	15.54	4.78	5.4	1.58	17.4744	5.48667	-1.67	1.48E-14	3.09E-12	down
SPNS2	18.04	27	5.48	21.47	5.68	5.97	0.27	11.24	0	4.83	2.62	4.09	2.57	2.85	0.85	3.07	8.98	0	10.5722	3.31778	-1.67	2.19E-09	2.67E-07	down
PCOLCE2	30.44	12.15	9.1	5.3	0	10.57	0	18.51	3.11	0.39	1.23	2.62	2.31	0	2.59	5.9	7.94	5.02	9.90889	3.11111	-1.67	7.01E-09	7.93E-07	down
ASCC1	9.72	8.52	11.97	33.85	5.21	1.18	5.17	2.27	2.78	0.77	1.76	1.91	8.03	2.11	3.66	4.17	1.64	1.36	8.96333	2.82333	-1.67	3.88E-08	3.88E-06	down
CHCHD7	2.91	9.2	1.8	5.16	8.29	3.08	43.76	0	0.8	0.46	3.56	0.86	4.84	2.66	1.09	6.86	1.92	1.31	8.33333	2.61778	-1.67	1.10E-07	1.01E-05	down
PIP4K2C	10.19	0.02	0.03	20.58	0.02	0.01	0	1.67	0.01	0.02	9.87	0.02	0.02	0.02	0.01	0.01	0.22	0.02	3.61444	1.13444	-1.67	0.000468753	0.0159686	down
TM7SF3	1.98	4.46	0.97	0.82	1.59	0.79	20.53	0.59	0.55	0.9	2.46	0.94	0.76	1.26	0.53	0.33	1.91	1.08	3.58667	1.13	-1.67	0.00050813	0.0170578	down
PMP22	7.06	26.61	135.83	57.6	2.61	2.86	44.29	83.45	2.74	27.66	4.54	5.01	3.05	5.04	6.27	50.29	4.64	8.66	40.3389	12.7956	-1.66	3.67E-31	1.64E-28	down
ADD1	82.95	20.76	9.38	28.44	61.12	0.82	26.39	79.6	0.74	0.68	7.13	9.97	62.41	0.77	0	3.92	10.95	2.36	34.4667	10.91	-1.66	6.21E-27	2.39E-24	down
TBX2	7.77	15.33	28.4	46.89	4.97	2.46	4.12	8.3	3.18	1.98	0.64	12.56	2.82	3.4	0	2.23	3.41	11.25	13.4911	4.25444	-1.66	1.60E-11	2.55E-09	down
ARHGAP24	6.53	5.18	4.25	5.84	7.01	1.97	1.91	11.27	3.15	0.43	0.6	1.94	2.74	0.8	0.77	2.83	2.8	2.03	5.23444	1.66	-1.66	2.88E-05	0.00150238	down
HNRNPU	37.26	4.26	27.39	38.56	11.31	1.25	2.41	5.14	1.58	5.16	2.42	5.28	11.27	6.34	1.32	0.38	4.71	4.18	14.3511	4.56222	-1.65	4.67E-12	7.88E-10	down
TJP2	20.93	43.3	20.23	17.49	9.73	1.76	10.77	2.41	0.39	3.68	0	1.46	2.98	4.02	0	6.2	16.12	5.96	14.1122	4.49111	-1.65	7.23E-12	1.20E-09	down
C11orf88	0	0	0	0	36.5	3.91	20.38	8.04	4.59	0	0	0	1.19	0	0	0	19.53	2.64	8.15778	2.59556	-1.65	1.88E-07	1.65E-05	down
CAT	54.37	29.58	92.06	65.09	55	41.68	11.18	98.24	9.74	3.49	4.6	18.22	11.96	51.64	1.36	37.52	6.34	11.12	50.7711	16.25	-1.64	2.28E-38	1.23E-35	down
EIF2B1	12.67	0.17	5.41	14.93	0.03	8.47	0.1	26.99	8.63	2.51	0.13	0.14	0.03	0.13	2.78	4.04	14.14	0.97	8.6	2.76333	-1.64	1.05E-07	9.67E-06	down
LARS2	7.62	8.83	9.09	7.53	9.2	3.14	6.89	4.73	0	5.44	2.02	0.43	0.07	0.14	0	1.47	7.75	1.03	6.33667	2.03889	-1.64	5.10E-06	0.000328294	down
NEGR1	7.04	5.23	5.41	5.89	5.36	1.56	1.89	5.45	2.7	0.64	2.07	1.65	3.15	1.09	0	0.82	1.34	2.2	4.50333	1.44	-1.64	0.000113528	0.00490015	down
ARL6	3.76	0.77	0.97	6.92	10.49	2.2	0	1.96	9.61	0	0.31	1.37	3.3	0.05	0	2.29	2.77	1.66	4.07556	1.30556	-1.64	0.000244775	0.00936453	down
DENND1A	6.41	3.05	0.98	2.73	7.5	1.11	4.08	6.27	1.48	1.15	0.52	1.95	1.23	1.5	0.1	1.64	0.72	1.95	3.73444	1.19556	-1.64	0.000444462	0.0152873	down
DCDC2	0.76	4.28	3.28	6.11	8	1.25	2.66	3.77	1.12	0.3	0.09	0.57	1.65	0.49	1.92	2.62	1.96	0.44	3.47	1.11556	-1.64	0.000733811	0.0229564	down
UGDH	22.95	4.33	1.61	0	0	0	0	0	0.41	0	2.24	0	0	0	4.47	0	0	2.68	3.25556	1.04333	-1.64	0.00104879	0.0306893	down
CCL14	4	2.59	2.02	7.51	0	5.84	0.92	1.18	4.23	0.56	0	0	4.05	0	0	0.33	3.26	0.89	3.14333	1.01	-1.64	0.00130519	0.0365395	down
SELENBP1	12.23	67.18	8.83	149.95	159.88	48.2	190.93	9.48	28.63	1.56	7.25	17.54	60.65	25.79	13.62	31.44	13.64	47.01	75.0344	24.2778	-1.63	3.99E-55	2.85E-52	down
LTBP4	9.97	125.5	15.37	22.37	9.44	17.45	3.49	108	6.19	7.68	16.26	7.34	4.93	2.16	0	6.16	56.49	1.33	35.3089	11.3722	-1.63	5.39E-27	2.08E-24	down
ABCA3	0	84.88	54.16	0	72.95	0.08	27.36	8.35	10.73	23.08	0	0	0	0	0	24.46	0	36.09	28.7233	9.29222	-1.63	3.80E-22	1.24E-19	down
MRFAP1	6.52	4.95	0	95.45	0	0	0	99.94	0	0	0	0	63.78	1.9	0	1.06	0	0	22.9844	7.41556	-1.63	4.29E-18	1.14E-15	down
PARD6B	16.67	29.7	14.99	36.11	28.62	13.13	5.95	14.41	8.15	2.9	1.36	3.42	7.39	2.96	3.4	0	21.05	11.66	18.6367	6.01556	-1.63	5.93E-15	1.27E-12	down
TM9SF2	8.87	22.44	12.24	49.58	22.06	12.88	4.52	7.85	10.26	1.38	5.85	5.89	1.67	0.72	11.59	4.06	10.37	7.04	16.7444	5.39667	-1.63	1.30E-13	2.56E-11	down
PLA2G16	2.58	11.86	9.27	0	3.41	8.15	35.37	23.82	4.1	0.68	0.03	1.64	0.26	8.14	1.12	6.13	9.49	4.42	10.9511	3.54556	-1.63	2.35E-09	2.85E-07	down
AOC3	40.96	9.91	5.17	35.43	3.14	0	0	0	0	0	0	3.51	1.82	0	0	5.92	19.31	0	10.5122	3.39556	-1.63	4.64E-09	5.41E-07	down
CPNE2	5.33	13.85	4.63	6.52	13.03	0.22	0	6.2	0.04	0.17	1.53	3.1	5.73	3.01	0.1	0.68	0.04	1.78	5.53556	1.79333	-1.63	2.20E-05	0.00118613	down
MXI1	6.2	24.62	30.2	35.29	30.07	0.55	10.49	31.99	9.94	9.44	4.14	2.32	20.97	9.76	2.98	3.74	3.05	2.09	19.9278	6.49889	-1.62	1.07E-15	2.43E-13	down
HYAL1	9.87	6.78	6.46	11.24	11.79	0.31	2.81	0.03	3.47	2.4	1.52	3.88	0	0	0	0.14	5.15	4.03	5.86222	1.90222	-1.62	1.28E-05	0.000741441	down
TGIF1	0.6	0.73	0.27	12.57	8.81	1.62	2.16	10.32	2.11	0.04	0.1	2.19	0.65	0.96	0.02	0.36	1.78	6.67	4.35444	1.41889	-1.62	0.000176668	0.00713853	down
COBL	4.95	0.01	8.91	8.99	1	0	3.91	6.75	2.57	0	0	2.56	4.92	0	0	2.6	1.96	0	4.12111	1.33778	-1.62	0.000254947	0.00969346	down
UBR3	13.76	11.98	0.02	0.03	0.21	0.14	9.93	0.14	0.21	0.21	0.2	0.01	10.97	0.02	0.26	0.01	0.04	0.11	4.04667	1.31444	-1.62	0.00029167	0.0108251	down
ST6GALNAC3	4.61	3.97	3.61	5.58	3.9	0.07	1.45	6.33	2.84	1.79	0.32	1.64	1.34	0	0	1.37	4.07	0	3.59556	1.17	-1.62	0.000647708	0.0207062	down
SOCS3	465.93	525.47	243.4	1015.05	282.81	84.91	75.52	176.49	16.12	100.93	157.98	129.39	152	38.01	19.22	56.03	223.68	69.94	320.633	105.242	-1.61	3.81E-225	1.01E-221	down
CAV1	284.52	528.64	232.5	275.64	132.47	12.69	169.3	468.42	113.19	45.33	50.41	109.39	84.02	16.02	28.41	93.73	172.06	125.14	246.374	80.5011	-1.61	1.74E-174	3.28E-171	down
KRT18	91.15	138.63	13.22	32.7	57.57	52.14	39.63	34.94	6.43	9.84	1.53	10.14	4.22	8.71	0.99	48.82	45.65	23.17	51.8233	17.0078	-1.61	5.96E-38	3.17E-35	down
CLDN7	14.51	35.76	16.16	25.42	30.06	1.81	20.1	22.45	6.61	4.67	2.14	3.47	16.57	4.74	1.59	13.76	6.12	3.73	19.2089	6.31	-1.61	4.66E-15	1.00E-12	down
CH25H	19.52	7.43	16.39	55.11	10.1	8.86	2.46	6.21	1.09	4.4	0.59	12.78	5.75	3.61	0	2.26	6.54	5.77	14.13	4.63333	-1.61	1.72E-11	2.73E-09	down
TMEM179B	5.54	16.54	9.03	0.54	30.36	0.89	31.46	2.05	0.08	0.09	0.33	0.23	4.91	13.85	0	10.31	0.63	1.28	10.7211	3.51444	-1.61	4.58E-09	5.34E-07	down
KLC1	9.43	1.97	15.66	16.23	0	2.77	2.35	9.21	2.92	0	0	1.51	11.91	2.47	0	1.55	0.79	1.57	6.72667	2.2	-1.61	3.32E-06	0.000223438	down
MDN1	13.03	7.3	18.28	8.78	1.15	1.89	2.24	1.53	0	1.9	0.12	10.16	4.13	0.24	0	0.89	0.21	0.15	6.02222	1.97778	-1.61	1.14E-05	0.000670102	down
IFT81	0.83	8.5	6.62	5.46	3.33	3.49	6.75	1.31	9.01	0	0	4.14	3.11	1.68	1.18	2.18	2.58	0	5.03333	1.65222	-1.61	6.00E-05	0.00281821	down
KLHL8	0	8.45	0	12.14	0	3.4	3.2	8.03	5.53	1.95	0	5.55	0	0	4.95	0	0	0.92	4.52778	1.48556	-1.61	0.000140534	0.00588141	down
ARHGAP44	8.9	14.72	14.15	23.06	14.32	2.34	6.11	11.82	0	0	2.57	7.93	0	0	1.8	7.08	6.51	5.6	10.6022	3.49889	-1.6	6.48E-09	7.36E-07	down
WNT9A	7.76	4.71	2.27	6.25	3.22	1.15	1.53	3.99	0.8	0.52	0.75	1.56	1.71	0.26	0.17	1.06	3.29	1.11	3.52	1.15889	-1.6	0.000809859	0.0248839	down
RIMKLA	2.15	4.83	4.26	4.59	3.44	2.04	1.82	5.23	2.15	0.28	0.18	1.71	1.92	0.44	0.84	1.58	2.36	0.73	3.39	1.11556	-1.6	0.00100904	0.0297423	down
FCN3	57.83	57.38	10.6	36.91	52.96	21.9	6.56	107.88	82.18	7.8	0.61	11.67	14.57	0	3.62	48.08	45.33	12.18	48.2444	15.9844	-1.59	4.94E-35	2.44E-32	down
ITPRIP	59.35	35.33	20.76	68.67	29.41	5.8	10.02	35.63	4.18	17.01	7.75	15.03	11.42	7.66	1.25	5.44	19.36	4.61	29.9056	9.94778	-1.59	3.10E-22	1.01E-19	down
TMPRSS2	3.25	31.64	3.98	25.23	11.26	25.93	5.63	2.15	2.12	1.64	0.99	2.56	1.25	1.2	1.01	17.75	10.53	0	12.3544	4.10333	-1.59	4.40E-10	5.92E-08	down
COX4I2	26.73	8.73	13.64	20.16	12.13	0.53	3.4	8.76	0.66	3.63	1.55	9.05	6.95	1.74	0	2.61	4.23	1.81	10.5267	3.50778	-1.59	9.11E-09	1.01E-06	down
CTDSPL	27.7	16.66	1.13	2	2.24	3.33	0.96	1.33	6.03	4.54	2.76	0	0	0.36	1.06	0.52	10.66	0.54	6.82	2.27111	-1.59	3.70E-06	0.000246801	down
ECM2	4.73	2.41	1.73	31.58	1.94	0.86	3.35	3.39	0.55	0.64	1.62	3.43	6.27	1.05	0	1.1	1.88	0.84	5.61556	1.87	-1.59	2.68E-05	0.00141063	down
CBWD1	0	0	0	0.78	0	0.37	33.77	0.51	0.28	0.39	0.78	0	0	0.49	8.45	0	0	1.77	3.96778	1.32	-1.59	0.000412599	0.0143668	down
RNF13	23.6	0.04	0.04	0.04	8.06	0.01	0.03	0.04	0.01	0.02	0.02	0.03	0.04	0.03	0.01	10.35	0.03	0.03	3.54111	1.17333	-1.59	0.000821604	0.0251533	down
GJC1	4.35	3.49	6.1	8.98	0	0.87	0	3.44	0	0	4.86	0	0.03	0.34	0	0	3.83	0	3.02556	1.00667	-1.59	0.00204305	0.0521052	down
RGCC	176.61	290.81	142.21	561.13	295.55	94.03	55.67	259.85	74.04	31.92	37.81	35.09	176.39	31.68	20.37	103.14	90.18	124.11	216.656	72.2989	-1.58	1.44E-149	2.41E-146	down
EMP1	64.35	78.11	41.79	132.42	63.97	23.51	45.55	31.64	7.7	13.31	21.77	22.24	34.26	7.34	2.87	8.72	43.2	9.53	54.3378	18.1378	-1.58	7.10E-39	3.86E-36	down
MMRN2	50.49	52	20.97	85.35	24.75	6.79	7.2	41.27	6.91	9.44	12.66	11.68	12.61	7.14	0	13.21	26.84	5.32	32.8589	10.9889	-1.58	4.11E-24	1.45E-21	down
EPHX1	7.84	16.26	27.89	71.91	31.07	3.51	7.21	97.65	11.4	3.65	8.51	19.97	26.71	5.43	0.04	2.82	24.49	0.15	30.5267	10.1967	-1.58	1.51E-22	4.98E-20	down
ZNF106	7.81	35.33	71.03	33.82	5.16	27.39	2.42	31.49	1.11	1.79	7.76	2.55	3.49	5.53	1.93	1.25	36.29	11.71	23.9511	8.03333	-1.58	6.09E-18	1.60E-15	down
SLC9A3R2	16.95	34.36	13.71	79.55	8.64	4.22	1.55	31.9	2.37	3.92	5.79	3.08	20.21	4.13	0.76	10.78	13.27	2.67	21.4722	7.17889	-1.58	2.63E-16	6.20E-14	down
PLCE1	14.28	12.59	12.9	27.41	15.86	0	5.82	10.84	5.95	0	0	6.36	11.52	0	0	5.4	8.5	3.62	11.7389	3.93333	-1.58	1.48E-09	1.85E-07	down
FEZ1	5.4	13.88	11.15	35.27	12.52	2.94	0	15.33	2.72	1.82	2.03	7.11	10.25	2.51	0	2.41	7.05	0	11.0233	3.68667	-1.58	4.45E-09	5.20E-07	down
RBP4	5.17	12.4	23.53	10.02	8.98	1.73	5.22	0	0	0.17	0	3.1	0	0	0.1	11.17	7.95	0	7.45	2.49889	-1.58	1.48E-06	0.000107954	down
IGSF3	11.3	12.86	5.13	0	11.67	5.61	4.03	4.87	0.51	1.93	2.75	4.87	0	0.52	2.58	0.26	4.2	1.66	6.22	2.08556	-1.58	1.09E-05	0.000640717	down
MIA3	1.63	10.15	7.39	16.52	9.35	2.18	0.09	2.11	0.03	4.85	0.01	1.58	0.6	0.07	2.48	0.65	0.06	6.29	5.49444	1.84333	-1.58	3.58E-05	0.00181338	down
NRG1	6.05	4.23	6.4	3.11	4.85	0	11.77	6.55	1.53	0.58	0.26	0.85	1.85	1.63	0	5.63	3.94	0.1	4.94333	1.64889	-1.58	8.31E-05	0.00373898	down
RANBP3L	2.29	2.06	5.29	14.98	3.78	0.98	2.24	5.55	5.1	0.11	0	3.22	2.17	2.16	0.33	2.8	1.95	1.4	4.69667	1.57111	-1.58	0.000128834	0.00545481	down
EPAS1	758.37	556.86	244.2	822.13	442.01	27.26	53.99	485.76	32.2	100	82.19	123.88	294.67	44.43	12.28	186.02	231.21	79.7	380.309	128.264	-1.57	2.27E-257	6.95E-254	down
FABP4	5.71	69.31	5.06	5.17	13.88	76.07	3.36	106.74	19.36	2.77	1.42	15.55	9.4	0.29	6.12	19.12	39.9	8.05	33.8511	11.4022	-1.57	1.43E-24	5.18E-22	down
CD151	3.8	89.99	2.7	5.88	60.24	95.55	0.4	0	43.74	0.48	52.44	2.21	1.69	0.96	35.88	2.37	0.32	5.74	33.5889	11.3433	-1.57	2.58E-24	9.23E-22	down
IFT52	15.95	0	10.86	19.99	11.39	0	0	23.22	3.16	0	3.4	0	0	8.07	0	0	10.16	6.9	9.39667	3.17	-1.57	7.24E-08	6.86E-06	down
HP	0	6.19	26.86	2.11	4.04	0	33.59	8.88	0	14.62	0	0	0	0	12.2	0	0	0.75	9.07444	3.06333	-1.57	1.23E-07	1.12E-05	down
C1QTNF7	4.38	3.51	7.09	13.85	10.51	2.97	2.43	8.47	0.96	0	2.09	1.45	8.4	1.41	0	3.6	0.1	1.17	6.01889	2.02444	-1.57	1.57E-05	0.000886994	down
OR2A7	7.15	8.45	0	0.47	12.81	0.23	6.19	8.06	0	0	0	0	0	0	0	2.71	8.53	3.37	4.81778	1.62333	-1.57	0.000113819	0.0049073	down
APPL2	6.91	1.02	2.69	15.28	0.73	0.46	0.96	1.55	0	0.38	0.53	1.43	2.21	0.75	0	1.06	0.75	2.86	3.28889	1.10778	-1.57	0.0014264	0.0391744	down
YAP1	10.64	4.75	1.29	1.37	1.99	0	7.27	2.15	0	0	1.55	2.85	1.35	0.68	0	0.58	1.31	1.57	3.27333	1.09889	-1.57	0.00142888	0.0392199	down
F8	13.24	29.61	8.64	19.62	10.93	9.63	8.08	2.87	16.04	3.28	0.76	4.99	0.63	0.21	3.19	9.53	13.76	4.02	13.1844	4.48556	-1.56	2.26E-10	3.15E-08	down
GPM6B	12.23	21.47	8.09	34.21	18.61	0.22	0.13	20.18	0.17	1.06	6.48	1.31	0	0.11	0.02	5.66	12.8	11.56	12.8122	4.33333	-1.56	3.44E-10	4.71E-08	down
PHB2	0.05	13.31	9.77	0	8.07	0.02	0.04	56.94	0.02	5.71	0	0.04	18.18	1.67	4.34	0	0	0.03	9.80222	3.33	-1.56	4.39E-08	4.34E-06	down
STEAP2	6.5	10.43	11.13	9.1	0	0	5.43	4.87	0	1.37	1.01	6.12	0	3.39	1.68	2.49	0	0	5.27333	1.78444	-1.56	5.68E-05	0.00268942	down
SCUBE1	9.46	7.99	5.25	8.49	5.19	0.84	1.68	8.01	0.76	0.55	0.18	1.49	2.27	1.57	0.21	2.78	4.19	2.98	5.29667	1.80222	-1.56	5.83E-05	0.00274981	down
C10orf10	640.73	163.3	241.72	339.76	49.63	76.47	39.04	357.05	33.27	50.11	17.82	40.6	23.68	27.53	25.46	132.93	183.95	162.27	215.663	73.8167	-1.55	5.70E-144	9.34E-141	down
NDNF	92.01	87.34	128.09	119.36	84.18	84.93	14.1	16.48	8.18	3.78	3.15	9.62	93.66	35.66	27.59	10.34	22.47	10.22	70.5189	24.0544	-1.55	1.50E-48	9.61E-46	down
TGFBR3	137.03	103.5	5.86	4.71	5.01	0.53	21.57	175.8	1.04	15.5	12.62	3.87	4.52	3.52	0	20.75	66.07	28.07	50.5611	17.2133	-1.55	2.16E-35	1.08E-32	down
EIF3C	35.47	11.43	31.09	28.79	41.4	8.79	20.76	82.7	0	3.93	8.1	33.98	22.03	8.09	5.06	5.43	2.49	0	28.9367	9.90111	-1.55	7.97E-21	2.41E-18	down
C5orf56	56.79	60.95	0	72.56	32.12	12.31	22.73	0	0	16.82	11.52	33.29	10.58	0	3.99	11.85	0	0	28.6067	9.78333	-1.55	1.28E-20	3.83E-18	down
GPX3	19.82	56.46	12.69	6.13	6.36	0	0	0	0	5.12	0	10.06	4.51	0	0	0	9.09	5.98	11.2733	3.86222	-1.55	5.31E-09	6.12E-07	down
HYOU1	0.43	11.06	20.56	0.03	8.41	4.04	16.58	0.03	3.79	0.17	0.1	0.19	0.02	0.25	3.12	18.16	0.03	0.1	7.21444	2.46	-1.55	2.80E-06	0.000191888	down
PDE3B	1.43	5.04	13.7	1.24	13.68	0.75	3.39	18.7	0	0.79	0.95	0.32	0.91	3.4	5.71	0.03	7.07	0.54	6.43667	2.19111	-1.55	9.43E-06	0.000565816	down
TUBA1C	0	0	3.67	0	0.08	3.27	8.52	29.98	0	0	0	1.1	0	0	14.33	0	0.09	0	5.05778	1.72444	-1.55	8.76E-05	0.00391484	down
NKX3-1	14.48	11.33	1.61	10.58	3.04	0	0	0	0	0	0	0	4.63	0	0	2.01	5.85	1.55	4.56	1.56	-1.55	0.000202353	0.00798774	down
ACSL5	1.4	1.34	0.89	26.57	1.11	0.7	1.45	1.34	0.46	1.11	1.54	1.53	1.38	2.29	1.07	0.8	1.04	1.28	3.91778	1.33778	-1.55	0.000562952	0.0185386	down
S100A8	94.31	439.37	0	86.51	97.52	598.72	32.01	87.15	629.1	52.51	101.33	12.99	7.72	28.87	260.21	37.19	49.29	161.47	229.41	79.0644	-1.54	1.34E-151	2.26E-148	down
ACKR1	61.8	21.6	25.88	10.76	8.69	1.61	12.9	15.7	0.67	7.58	1.58	18.45	8.96	1.42	0.23	2.79	9.61	4.3	17.7344	6.10222	-1.54	2.89E-13	5.48E-11	down
TBX3	23.68	15.76	18.01	34.07	19.21	0.29	1.93	21	3.71	4.04	0	7.3	15.51	3.11	0	4.75	8.53	4.09	15.2956	5.25889	-1.54	1.18E-11	1.91E-09	down
PLLP	5.28	29.81	18.9	20.5	0.05	9.44	0	24.88	20.06	0	0.56	13.67	0	4.14	0.5	3.7	15.27	6.6	14.3244	4.93778	-1.54	5.67E-11	8.51E-09	down
SESTD1	1.23	14.55	24.19	15.68	23.81	9.85	0.05	1.24	0.92	4.55	5.62	9.47	4.36	2.66	0.29	3.1	0.68	0.77	10.1689	3.5	-1.54	3.27E-08	3.31E-06	down
FAM162B	8.34	6.53	6.79	19.99	10.46	3.68	1.97	0	9.9	2.51	0.32	1.57	12.71	0.85	0.25	0	0.34	4.79	7.51778	2.59333	-1.54	2.09E-06	0.000147152	down
ARID5B	0.02	0.37	0.33	5.91	0.29	1.17	42.74	0.36	0.07	0.72	0.22	0.5	0.92	0.47	0.07	13.96	0.54	0.28	5.69556	1.96444	-1.54	3.63E-05	0.0018351	down
NUDT9	1.92	10.6	4.56	9.95	4.81	2.19	2.6	8.72	2.51	0.4	1.96	1.8	4.95	1.65	0.81	0.77	1.96	2.21	5.31778	1.83444	-1.54	6.60E-05	0.00306468	down
TSPAN13	66.08	168.78	103.29	193.29	123.51	58.84	27.73	91.17	107.1	13.46	18.7	27.53	53.98	19.86	41.46	47.66	59.02	44.62	104.421	36.2544	-1.53	2.33E-69	2.01E-66	down
PTPRG	2.21	9.06	18.07	44.75	25.31	4.33	2.37	3.06	0.47	1.14	16.13	1.49	1.83	6.57	0	2.3	1.4	7.15	12.1811	4.22333	-1.53	1.77E-09	2.19E-07	down
ADAMTS8	23.51	12.67	21.34	31.02	0.09	0.38	2.85	3.97	0	2.99	0.94	4.95	12.08	0	0	7.12	5.16	0.01	10.6478	3.69444	-1.53	1.87E-08	1.97E-06	down
TMEM106C	11.35	15.07	9.22	2.06	16.95	1.81	6.27	29.12	3	2.94	1	7.02	8.21	0	5.76	1.39	4.64	1.96	10.5389	3.65778	-1.53	2.22E-08	2.32E-06	down
ZFYVE9	11.26	14.55	10.45	20.15	11.91	2.4	4.45	13.01	4.27	1.44	4.84	0.85	8.3	2.15	0.3	7.36	4.84	2.01	10.2722	3.56556	-1.53	3.35E-08	3.39E-06	down
ACE	6.71	9.88	1.82	27.88	25.84	3.46	0.94	5.93	0.49	1.16	1.66	8.2	2.17	5.21	1.02	4.2	3.81	1.21	9.21667	3.18222	-1.53	1.52E-07	1.36E-05	down
DDX18	6.35	2.37	6	0.02	7.01	16.98	0.02	14.4	0.01	0.01	0.01	0	0.02	0.01	7.93	0.01	0.25	10.12	5.90667	2.04	-1.53	2.65E-05	0.00139758	down
SLC4A4	4.83	11.66	0	1.01	15.09	1.28	9.68	6.17	0.46	0	0.41	4.01	5.03	1.54	0.91	2.09	2.82	0.53	5.57556	1.92667	-1.53	4.49E-05	0.00219951	down
CFL2	4.96	4.93	9.49	8.47	4.14	3.57	1.87	9.09	2.68	1.22	0.83	1.2	3.34	3.28	0.27	1.72	3.98	1.19	5.46667	1.89222	-1.53	5.43E-05	0.00259146	down
NR4A2	3.46	3.98	3.66	11.36	2.47	0	0.92	5.31	0	1.14	1.92	1.19	4.37	0.6	0	0	0.94	0.65	3.46222	1.20111	-1.53	0.00134123	0.0373326	down
PATJ	2.94	49.03	2.24	2.12	1.82	0.94	38.39	2.04	0.76	3.43	0	1.52	1.78	1.16	0	2.42	22.75	2.01	11.1422	3.89667	-1.52	1.06E-08	1.16E-06	down
PLS1	0	11.56	9.69	1.13	13.88	4.19	2.61	0	18.1	0	0	0	9.65	0.83	0	10.81	0	0	6.79556	2.36556	-1.52	7.38E-06	0.000454625	down
KLHL23	0	13.14	9.06	4.76	15.9	1.21	5.49	11.09	0	1.7	0	5.19	11.15	0	0	3.09	0	0	6.73889	2.34778	-1.52	8.16E-06	0.000497165	down
TXLNG	7.18	5.59	18.57	2.15	2.86	2.05	17.92	3.25	0	0	2.2	1.08	5.2	4.03	0	5.89	1.33	1.09	6.61889	2.31333	-1.52	1.03E-05	0.000609454	down
EVPL	10.16	15.66	11.63	3.31	3.6	2.44	1.02	7.93	1.01	0.15	1.01	0.83	7.72	2.82	0.7	0	3.15	3.43	6.30667	2.20111	-1.52	1.63E-05	0.000915691	down
CST6	6.8	4.74	2.32	6.78	6.68	1.91	3.68	4.87	1.64	0.52	0	3.14	0	1.88	0.21	3.79	3.47	0.69	4.38	1.52222	-1.52	0.000315007	0.0115147	down
KAZN	4.22	9.62	2.02	13.6	6.77	0	0	1.2	0	0.13	0.01	3.6	0	0	0	1.69	7.58	0	4.15889	1.44556	-1.52	0.000447731	0.0153819	down
MAP1LC3B	4.3	3.8	2.7	7.67	3	2.32	0.6	5.25	1.94	0.92	2.07	0.93	1.02	1.05	1.47	0	2.15	1.42	3.50889	1.22556	-1.52	0.0013119	0.036694	down
FOXQ1	2.39	3.18	5.2	6.68	5.12	0.97	0.89	5.38	0.34	0.63	0.13	1.74	2.45	0.97	0.09	0.84	2.65	1	3.35	1.16667	-1.52	0.00165435	0.0440052	down
FAM20B	28.53	43.91	25.79	40.24	33.83	10.86	0.98	43.38	10.45	10.95	14.93	6.42	4.91	18.62	0.91	0.5	6.14	20.3	26.4411	9.29778	-1.51	1.65E-18	4.49E-16	down
CAV2	25.26	30.36	22.87	40.04	29.68	7.75	16.12	42.01	11.35	6.57	3.11	7.57	23.68	2.59	3.63	13.06	8.91	10.13	25.0489	8.80556	-1.51	1.27E-17	3.26E-15	down
GIMAP6	30.54	46.04	7.48	15.11	12.77	1.74	22.71	8.72	3.67	4.52	3.28	8.19	6.07	6.89	1.31	6.37	5.24	10.33	16.5311	5.8	-1.51	3.59E-12	6.11E-10	down
MAGED2	29.5	22.86	15.83	3.14	33.62	3.56	17.25	6.5	0.65	0.02	4.74	12.97	12.61	0	2.13	3.18	6.06	4.85	14.7678	5.17333	-1.51	4.75E-11	7.19E-09	down
AMOTL2	14.01	13.53	7.18	31.5	18.02	5.01	3.33	15.7	4.01	5.2	6.09	7.76	5.03	3.33	0	1.52	5.69	4.85	12.4767	4.38556	-1.51	1.62E-09	2.01E-07	down
PGC	0.11	20.06	1.5	0.35	14.45	42.4	14.88	7.94	4.37	0.87	0.03	0.13	0.41	0.04	0.33	1.32	21.66	12.54	11.7844	4.14778	-1.51	4.71E-09	5.48E-07	down
LIN7A	9.09	14.32	7.79	15.23	12.1	5.3	2.38	9.71	13.79	3.02	2.79	1.41	5.61	3.84	1.38	5.31	3.63	4.51	9.96778	3.5	-1.51	6.82E-08	6.50E-06	down
ST6GALNAC5	8.79	12.76	12.15	19.51	12.02	3.19	3.92	9.16	7.07	0.85	5.13	5.17	0	9.85	0	0.89	4.13	5.09	9.84111	3.45667	-1.51	8.32E-08	7.80E-06	down
MOB1B	5.93	2.68	2.34	21.98	0.61	6.15	8.57	17.06	12.72	1.61	0.14	5.95	8.75	4.05	6.31	0.48	0.03	0.14	8.67111	3.05111	-1.51	5.03E-07	4.05E-05	down
DIXDC1	8.84	8.95	0.05	25.97	6.67	0	2.67	14.64	0	1.17	0.21	5.5	8.42	3.61	0	1.91	2.33	0.7	7.53222	2.65	-1.51	2.81E-06	0.000192384	down
AJUBA	6.92	10.13	8.08	9.46	6.67	4.48	2.01	7.71	3.2	1.67	1.82	1.47	3.19	1.47	1.92	2.75	3.82	2.55	6.51778	2.29556	-1.51	1.34E-05	0.000769176	down
MAOA	1.86	1.02	11.08	0.29	10.04	3.97	0.29	7.59	4.71	0.2	0	3.21	1.67	0	1.88	1.39	5.99	0.02	4.53889	1.59556	-1.51	0.000274603	0.0102973	down
MAGI1	7.07	4.88	1.91	13.03	8.46	0	0.52	2.36	0.32	0.27	0.86	0.78	6.89	0.29	0	0.29	3.97	0.2	4.28333	1.50556	-1.51	0.000408518	0.0142523	down
RAPGEF3	7.9	2.48	1.68	6.23	2.85	2.58	4.45	9.59	0.52	1.08	2.74	3.02	0.83	0	0	4.54	0.9	0.29	4.25333	1.48889	-1.51	0.000411936	0.0143509	down
ADRA1B	4.72	2.46	4.4	4.28	4.96	0.03	1.79	6.04	0	0.88	0	2.33	1.69	0.7	0	2.69	1.38	0.41	3.18667	1.12	-1.51	0.00229745	0.0570018	down
WFDC1	5.01	4.58	0.89	8.59	2.74	0	0	4.34	1.02	0	2.05	2.11	0	0	0	0.27	5.08	0	3.01889	1.05667	-1.51	0.00291938	0.0686416	down
CNN2	6.03	11.75	5.74	100.26	38.29	0.31	3.93	49.06	0.32	4.09	7.73	19.62	8.71	14.34	0.14	10.28	5.43	6.15	23.9656	8.49889	-1.5	9.74E-17	2.35E-14	down
FAF2	16.28	21.67	12.09	33.14	16.18	5.11	20.78	17.9	3.41	6.17	1.29	0.94	1.76	24.14	1.5	1.55	13.71	0.9	16.2844	5.77333	-1.5	7.40E-12	1.23E-09	down
FCER1A	6.24	7.35	5.41	23.27	7.75	7.84	4.68	14.32	10.35	0.76	1.94	0.6	6.99	1.32	0.56	6.02	11.04	1.66	9.69	3.43222	-1.5	1.24E-07	1.13E-05	down
RNF180	7.33	9.83	11.53	16.19	11.25	0.86	0.09	9.25	0	1.21	0	0	12.47	2.91	0	2.69	2.17	2.01	7.37	2.60667	-1.5	3.91E-06	0.000259288	down
USP33	5.96	4.06	2.12	24.85	13.81	0.84	1.4	4.9	0.02	0.5	0.02	4.13	4.02	6.84	0	2.99	0.61	1.35	6.44	2.27333	-1.5	1.55E-05	0.000878312	down
HYI	7.56	9.12	8.46	8.48	7.37	0.64	3.02	5.57	1.19	2.07	2.47	0.82	1.93	0.98	0.81	0.96	4.15	4.02	5.71222	2.02333	-1.5	4.92E-05	0.00237571	down
ELOA	2.72	21.8	0.85	6.5	5.67	0.78	3.16	5.1	0.42	2.71	3.7	1.09	1.09	0.97	0.53	1.4	2.81	2.35	5.22222	1.85	-1.5	0.000103996	0.00454011	down
AADAC	0.22	2.76	2.1	1.9	7.58	10.12	0.11	2.34	12.08	1.05	0.18	2.3	5.99	0.27	1.1	0.19	2.27	0.48	4.35667	1.53667	-1.5	0.000376716	0.0133306	down
DEFA1	5.19	8.69	0.18	0.51	1.03	2.45	1.83	3.61	4.25	1.41	2.83	0	0	0.14	0.45	0.78	2.81	1.42	3.08222	1.09333	-1.5	0.00289341	0.0682319	down
S1PR1	274.44	139.08	84.67	268.87	101.9	24.92	42.27	105.04	17.64	31.78	27.27	47.12	76	13.78	2.62	42.82	94.3	40.26	117.648	41.7722	-1.49	1.53E-75	1.46E-72	down
HSPB8	96.27	90.62	26.83	125.18	45.76	13.7	13.51	50.56	6.61	12.08	10.51	26.04	29.15	13.67	2.64	11.76	36.33	24.89	52.1156	18.5633	-1.49	2.66E-34	1.28E-31	down
VNN2	20.13	68.56	3.6	18.97	14.04	19.32	9.16	31.5	51.98	6.96	21.7	13.88	3.21	0.8	4.36	2.58	1.24	29.9	26.3622	9.40333	-1.49	4.06E-18	1.08E-15	down
MAFK	34.49	24.28	6.2	29.98	7.01	7.55	6.44	25.8	1.91	6.76	6.82	5.36	8.41	0	1.94	10.38	2.42	8.98	15.9622	5.67444	-1.49	1.30E-11	2.10E-09	down
PDE5A	8.05	9.61	15.77	34.49	18.3	8.72	3.03	23.19	7.49	0.01	0	3.12	21.69	0.01	0	7.51	8.82	4.52	14.2944	5.07556	-1.49	1.45E-10	2.07E-08	down
PDGFA	7.55	17.45	12.94	30.71	16.47	0.48	3.51	6.46	1.2	0	1.87	7.86	13.8	0.92	0	2.53	5.13	2.24	10.7522	3.81667	-1.49	2.68E-08	2.75E-06	down
FAM49A	16.41	16	4.61	18.77	14.79	0	0	6.74	0	4.11	1.74	4.25	3.62	13.77	0	0	0	0	8.59111	3.05444	-1.49	6.87E-07	5.37E-05	down
SHC1	3.04	1.81	25.89	29.37	0.02	0.65	9.58	0.3	1.24	0.17	3.25	0.25	18.22	0.04	1.11	2.62	0	0.02	7.98889	2.85333	-1.49	1.82E-06	0.000129867	down
FCF1	4.12	0.91	1.66	12.34	13.92	2.29	2.58	2.73	12.88	0	0.84	0.88	0	9.33	1.56	3.32	3.07	0	5.93667	2.11111	-1.49	3.68E-05	0.0018544	down
UTP14C	0.78	12.49	0.69	1.76	0.83	5.12	14.8	1.15	0.27	1.13	0.68	0.33	2.61	0.47	0.24	6.76	0.66	0.61	4.21	1.49889	-1.49	0.000516116	0.0172707	down
MT2A	6220.36	896.95	474.09	935.84	535.67	118.39	529.55	328.03	12.57	714.79	485.12	489.75	324.15	461.08	36.31	402.56	424.5	275.12	1116.83	401.487	-1.48	0	0	down
JCAD	22.69	34.13	35.2	34.71	20	0	22.4	93.67	13.18	11.67	1	19.5	28.54	2.96	0	21.6	13.33	0	30.6644	10.9556	-1.48	8.96E-21	2.70E-18	down
IRF3	25.52	22.65	23.31	21.91	0.95	0.84	17.78	2.52	4.82	4.31	3.13	8.45	3.81	4.35	0.09	13.43	0.85	4.76	13.3667	4.79778	-1.48	7.71E-10	1.00E-07	down
HHIP	1.03	12.39	17.35	9.49	33.25	2.69	6.02	6.35	14.23	0.04	1.03	2.06	10.06	0.84	8.72	6.89	2.94	4.32	11.4222	4.1	-1.48	1.30E-08	1.40E-06	down
PIM1	0.22	0.43	8.57	61.39	13.03	0.1	0.35	0.16	0.06	0.47	0.57	0.04	20.28	0.48	6.1	1.87	0.22	0.24	9.36778	3.36333	-1.48	2.63E-07	2.25E-05	down
ALAD	9.29	15.04	8.2	19.14	13.27	3.98	6.45	3.65	3.42	0.75	0.11	1.17	0.25	0.42	3.37	8.19	3.6	11.76	9.16	3.29111	-1.48	3.62E-07	3.00E-05	down
TRAPPC10	0.06	17.24	16.15	24.03	21.11	0.08	0.74	1.02	0.03	6.27	0.54	0.07	17.19	0.29	0.02	4.16	0.03	0.18	8.94	3.19444	-1.48	4.49E-07	3.65E-05	down
RUVBL2	1.3	26.05	0.95	2.18	15.12	0.08	6.11	12.65	0.08	0	1.71	1.97	17.16	0.52	0.13	0.86	0.54	0.23	7.16889	2.56889	-1.48	6.48E-06	0.000405671	down
SMCHD1	0.48	0.17	29.07	0.2	1.78	0.42	6.68	4.47	0.5	1.52	2.14	2.62	3.23	1.22	0.55	0.42	2.65	1.33	4.86333	1.74222	-1.48	0.000202903	0.0080064	down
SCAI	0	6.78	7.78	0.82	9.47	0.99	2.67	7.41	4.38	1.06	1.24	2.01	2.83	3.04	1	1.79	0	1.43	4.47778	1.6	-1.48	0.000354718	0.0126782	down
OXR1	7.72	9.59	3.53	3.12	1.62	1.03	1.15	3.15	0.84	1.05	0.75	1.5	1.11	0.74	1.86	1.2	1.95	1.2	3.52778	1.26222	-1.48	0.00153924	0.0415765	down
SFTPC	555.86	1938.11	545.82	1161.05	1916.76	1096.43	485.64	1022.39	416.29	288.78	182.61	164.33	1333.01	58.54	310.09	259.99	638.89	68.87	1015.37	367.234	-1.47	0	0	down
FLRT3	5.83	12.22	8.93	16.44	25.23	27.59	27.68	19.6	38.61	2.63	0.29	3.33	6.66	5.36	18.95	28.3	0.17	0	20.2367	7.29889	-1.47	4.64E-14	9.39E-12	down
FAXDC2	0	1.28	26.28	7.29	54.14	0.83	9.19	7.84	7.39	0	1.22	20.06	2.48	2.21	1.39	1.44	2.92	9.61	12.6933	4.59222	-1.47	2.53E-09	3.06E-07	down
LIFR	0.12	63.52	0.11	0.25	2.73	14.53	9.61	0.37	0.1	11.03	0	0.04	3.84	0	0	0.01	18.15	0.01	10.1489	3.67556	-1.47	1.01E-07	9.33E-06	down
C3orf52	7.27	19.16	6.44	11.23	9.03	11.33	5.96	11.71	1.9	4.19	2.37	2.45	0	1.49	1.89	4.65	8.18	5.16	9.33667	3.37556	-1.47	3.16E-07	2.66E-05	down
MIER1	6.38	14.84	0.87	17.79	7.05	0.86	2.87	2.17	1.44	2.03	3.42	0.05	10.74	1.03	0.03	0.34	0.65	1.27	6.03	2.17333	-1.47	3.81E-05	0.00190913	down
HYPK	9.18	0	7.87	10.1	11.2	0	0	1.83	0	0	0	0	4.16	5.31	0	5	0	0	4.46444	1.60778	-1.47	0.000390917	0.0137283	down
ZC3H6	7.05	0.54	5.12	10.11	8.53	1.27	1.56	1.12	0	0.02	1.51	1.66	6.29	0.02	0.66	0.49	0.14	1.97	3.92222	1.41778	-1.47	0.000917119	0.0275298	down
CDK14	0.13	1.12	5.98	0.27	0.28	3.59	6.29	6.25	1.18	0.88	1.76	3.55	0.41	0.72	0.13	1.48	0	0.12	2.78778	1.00556	-1.47	0.00512662	0.105274	down
HLF	10.5	9.85	16.36	28.22	31.58	2.45	7.63	9.22	4.21	2.2	1.33	7.26	12.46	3.43	2	2.7	7.41	4.72	13.3356	4.83444	-1.46	1.07E-09	1.36E-07	down
ARHGAP18	1.01	25.33	8.13	40.67	12.91	0.16	1.08	1.31	9.98	0.7	7.88	5.19	2.82	13.72	0.58	4.36	0.53	0.69	11.1756	4.05222	-1.46	2.37E-08	2.45E-06	down
HIGD1B	6.11	8.69	10.45	11.82	7.62	2.81	1.47	22.59	3.01	2.18	0	4.88	5.31	0	0	3.02	7.72	3.92	8.28556	3.00333	-1.46	1.52E-06	0.000110643	down
PHLDB2	7.3	5.73	2.17	5.38	9.33	1.39	1.47	6.08	1.13	1.38	1.43	2.31	1.45	1.62	0.32	1.25	3.74	1.04	4.44222	1.61556	-1.46	0.000444893	0.0152996	down
SEC22C	3.16	1.93	7.88	2.68	1.17	0.67	0.81	2	5.87	0.93	0.9	1.91	0.97	1.74	0.28	1.13	0.74	0.88	2.90778	1.05333	-1.46	0.00437696	0.0936909	down
BMPR2	146.99	161.16	67.46	204.29	135.86	15.56	43.78	95.67	79.46	15.6	30.31	41.57	71.06	40.01	19.9	15.87	72.67	41.05	105.581	38.6711	-1.45	4.76E-65	3.87E-62	down
IER2	72.72	121.48	94.21	129.93	59.38	19.34	25.19	41.32	5.8	43.22	36.84	12.87	19.98	21.67	3.2	16.65	37.97	15.48	63.2633	23.0978	-1.45	7.18E-40	3.96E-37	down
C1orf115	40.89	60.43	23.73	53.49	36.2	3.88	8.59	47.24	7.55	8.58	7.79	14.31	20.51	6.74	2	12	18.12	13.46	31.3333	11.5011	-1.45	1.98E-20	5.85E-18	down
PPL	30.08	19.13	45.3	55.86	45.68	6.69	18.19	35.29	4.48	5.79	0.19	16.15	24.84	5.52	0.12	2.66	23.46	16.46	28.9667	10.5767	-1.45	3.84E-19	1.07E-16	down
LGI3	5.59	11.77	14	6.18	25.27	5.64	5.76	15.98	5.37	1.52	1.19	5.79	8.52	0.6	1.31	7.57	3.79	4.57	10.6178	3.87333	-1.45	6.05E-08	5.83E-06	down
EIF3M	0	0	1.7	0	38.29	6.48	11.4	26.48	1.65	0	19.88	8.04	0	3.5	0	0	0	0	9.55556	3.49111	-1.45	2.85E-07	2.42E-05	down
FAM43A	16.51	9.9	4.5	28.03	1.67	1.55	2.73	9.6	1.35	1.38	5.08	1.44	7.61	1.39	0.39	0.46	8.2	1.8	8.42667	3.08333	-1.45	1.47E-06	0.000107113	down
UBN2	3.67	12.46	11.63	8.47	3.31	3.97	1.63	19.26	0	1.05	2.23	0.82	6.84	2.23	0	0	10.03	0.4	7.15556	2.62222	-1.45	9.33E-06	0.000560719	down
TMEM88	20.08	14.26	1.15	6	3.27	1.23	6.44	4.65	0.37	2.6	0.73	4.67	4.03	0	0.62	3.32	4.48	0.51	6.38333	2.32889	-1.45	2.67E-05	0.00140649	down
CTAGE8	8.03	7.98	9.4	5.45	0.4	5.46	6.85	10.19	0.42	0.36	0.07	0.9	0.05	0.87	0.27	4.15	8.02	5.15	6.02	2.20444	-1.45	4.75E-05	0.00230794	down
PTPRB	0.21	0.01	5.19	0.87	10.44	0.36	0.04	12.5	3.85	0.01	0.37	2	0.02	2.44	0.03	1.24	5.49	0.66	3.71889	1.36222	-1.45	0.0013923	0.038429	down
BRD3	9.87	2.94	11.77	0.53	1.82	1.55	2.67	0	0	0.65	1.55	0.77	0.39	1.28	0	0.45	5.08	1.21	3.46111	1.26444	-1.45	0.0020045	0.0512859	down
SHISA3	2.65	4.82	3.12	3.98	6.77	0.79	0.75	4.67	1.93	0.54	0.15	0.85	3.02	0.56	0.19	1.6	1.44	2.44	3.27556	1.19889	-1.45	0.00268707	0.0644488	down
HSPB3	4.26	3.86	1.4	6.47	1.6	2.76	1.11	3.74	2.79	0.45	0.38	2.89	1.44	0.42	0	1.36	2.79	0.53	3.11	1.14	-1.45	0.00348529	0.0787342	down
JKAMP	1.35	6.55	6.5	2.9	2.09	2.26	1.98	1.29	2.75	0.54	1.5	0	0.86	1.91	1.69	1	1.35	1.3	3.07444	1.12778	-1.45	0.00369568	0.0823814	down
MT1E	1760.96	240	144.79	418.97	153.29	221.58	261.49	364.45	18.7	127.5	119.73	86.29	102.17	65.2	18.11	261.27	420.33	118.25	398.248	146.539	-1.44	2.34E-238	6.59E-235	down
ICAM1	497.86	54.41	6.26	82.66	12.86	46.85	51.63	20.45	0.82	16.77	33.17	4.05	16.76	26.86	2.88	66.58	83.33	33.91	85.9778	31.59	-1.44	4.56E-53	3.14E-50	down
FAM107A	100.56	39.32	5.35	40.19	18.12	8.51	34.12	32.86	2.72	3.2	0.95	2.19	6.9	6.62	0.81	30.66	41.13	11.28	31.3056	11.5267	-1.44	2.52E-20	7.39E-18	down
KCNK3	23.02	18.26	27.47	60.85	20.47	0.01	8.38	44.23	4.66	7.9	4.43	14.17	6.87	0	0.05	18.26	13.43	11.2	23.0389	8.47889	-1.44	2.24E-15	4.94E-13	down
MLLT6	33.7	31.4	5.76	34.02	27.19	6.16	5.15	36.82	5.25	12	1.84	6.71	19.6	26.35	1.47	0.33	0.19	0.07	20.6056	7.61778	-1.44	7.92E-14	1.57E-11	down
NDST1	0.47	43.79	44.62	0	0.13	0	0	0	0.28	0.08	1.25	0	0	1.54	4.4	4.94	20.64	0.02	9.92111	3.65222	-1.44	1.98E-07	1.73E-05	down
FKBP3	1.13	17.92	18.35	20.76	1.6	19.27	0.51	1.92	0.54	0.75	1.95	1.12	3.52	2.24	0.35	1.93	9.74	8.58	9.11111	3.35333	-1.44	6.19E-07	4.88E-05	down
CLIC3	8.21	11.82	11.96	10.25	17.42	3.64	3.11	10.16	1.22	3	2.04	6.34	1.11	3.02	0.08	3.56	4.59	4.93	8.64333	3.18556	-1.44	1.23E-06	9.15E-05	down
ZNRF3	9.7	8.26	9.57	15.13	11.95	1.3	1.44	13.55	0	1.89	2.02	5.22	5.24	1.91	0	2.19	5.39	2.3	7.87778	2.90667	-1.44	3.72E-06	0.000247556	down
NRP1	3.17	11.06	11.79	11.42	9.8	4.41	0	9.27	0	0	3.9	7.72	0	6.07	0	1.59	3.25	0	6.76889	2.50333	-1.44	1.86E-05	0.00102543	down
SBSPON	6.44	0	6.42	16.84	3.47	2.34	0.85	8.85	0.43	0	0.03	1.48	6.07	0	0.1	0.51	6.61	2.05	5.07111	1.87222	-1.44	0.000206927	0.00814654	down
MEST	0	12.73	0.18	0	25.34	0.09	0	2.97	2.29	0	3.24	0.29	3.8	0	4.59	4.11	0.08	0	4.84444	1.79	-1.44	0.000289743	0.0107629	down
ECI2	11.26	16.58	1.61	2.72	2.62	0.69	0.22	1.84	0.69	0.16	1.16	3.59	1.76	1.29	0.02	3.22	2.37	0.48	4.24778	1.56111	-1.44	0.000655533	0.0209207	down
ITGA4	2.17	1.65	0.51	4.66	0.86	13.04	0.74	2.47	1.17	0.47	1.56	1.23	0.95	1.49	1.1	0.59	0.91	1.73	3.03	1.11444	-1.44	0.00402465	0.0878594	down
ZNF586	2.82	1.43	3.17	0.06	1.47	0.16	4.41	8.35	5.11	0.16	2.42	4.28	0.19	0.07	0.01	0.57	0.9	1.32	2.99778	1.10222	-1.44	0.00421495	0.0909686	down
NDUFS7	2.03	2.84	6.07	6.62	4.88	0.38	0.72	1.21	0.36	2.34	0.64	1.06	0.41	1.74	0.48	0.11	1.58	0.91	2.79	1.03	-1.44	0.00591875	0.117005	down
THBD	131.25	109.75	52.56	143.19	36.61	21.07	24.38	41.87	4.38	16.99	24.71	27.08	48.07	10.48	3.63	23.62	43.41	11.93	62.7844	23.3244	-1.43	1.32E-38	7.13E-36	down
CA4	1.07	50.97	10.8	79.8	15.11	10.82	11.01	15.18	6.85	2.1	0	12.33	9.14	0	0.77	18.15	15.06	17.3	22.4011	8.31667	-1.43	8.13E-15	1.73E-12	down
CDC42SE1	30.13	33.5	0.58	33.64	23.37	16.44	6.07	4.01	3.93	0.2	0.23	8.18	1.79	16.39	5.74	2.03	3.74	17.93	16.8522	6.24778	-1.43	1.56E-11	2.49E-09	down
AGO2	31.19	2.12	18.24	33.56	22.71	11.09	8.76	16.77	0	1.04	8.52	1.53	11.2	0	0	4.78	16.1	10.28	16.0489	5.93889	-1.43	4.42E-11	6.71E-09	down
LRRC4	10.53	24.45	5.84	11.93	26.16	4.45	6.58	2.97	0.68	1.82	2.28	2.06	7.03	1.19	1.16	0.42	16.53	2.16	10.3989	3.85	-1.43	1.15E-07	1.05E-05	down
CSRP2	13.17	15.96	8.55	19.16	7.66	9.05	7.63	3.55	0.92	2.11	1.92	1.48	12.16	0.76	2.06	2.84	6.74	1.61	9.51667	3.52	-1.43	3.86E-07	3.18E-05	down
OR5P2	8.15	4.44	8.02	7.8	5.53	2.02	4.23	9.99	2.6	0.66	0.1	3.15	3.44	0.26	1.82	3.87	5.53	0.78	5.86444	2.17889	-1.43	7.16E-05	0.00328367	down
ARPP19	24.42	0.9	0.61	2.26	8.37	0.63	2.34	7.67	1.16	0.51	0	0.79	2.89	1.03	1.79	4.2	6.08	0.6	5.37333	1.98778	-1.43	0.000136955	0.00575232	down
SERPINB6	3.5	1.16	6.91	6.14	10.78	1.39	0.41	13.12	3.56	0.53	0.32	2.49	0.76	0.55	1.16	3.74	6.54	1.29	5.21889	1.93111	-1.43	0.000171476	0.00696686	down
ABCB1	5.05	5.88	0.12	0	0	3.64	7.58	4.82	0	0	0.02	0.05	0.06	3.11	0	0	0.04	6.8	3.01	1.12	-1.43	0.00448727	0.0954123	down
SGPP2	1.59	11.93	0.02	3.58	2.73	1.74	1.9	0.84	0.23	0.74	0.42	0	3.61	0.02	0.4	0.8	1.68	1.46	2.72889	1.01444	-1.43	0.00677515	0.128783	down
KDM3B	4.6	59.31	44.51	0.06	55.21	1.81	1.61	43.01	1.79	18.89	0.03	0.02	43.03	0.1	0	12.64	3.78	0.91	23.5456	8.82222	-1.42	2.66E-15	5.86E-13	down
IGFBP6	69.72	20.81	7.9	9.57	4.4	3.09	5.2	24.54	0.9	3.47	3.39	14.21	4.3	2.77	0.34	3	17.38	5.86	16.2367	6.08	-1.42	5.10E-11	7.68E-09	down
TAPBPL	12.31	10.25	9.72	13.41	19.72	12.42	0.89	20.05	0.43	0.08	6.42	0.1	0.2	2.43	2.49	2.4	0.29	22.69	11.0222	4.12222	-1.42	6.07E-08	5.84E-06	down
CDC27	7.61	4.24	5.4	50.64	7.49	1.29	7.04	4.52	3.39	2.88	2.69	0.9	13.51	7.69	2.53	0	1.64	2.49	10.18	3.81444	-1.42	2.01E-07	1.75E-05	down
BTBD2	16.73	2.85	2.21	23.87	15.5	1.88	9.95	14.86	0.38	1.2	2.54	2.26	17.29	4.27	1.51	0.65	1.24	1.95	9.80333	3.65667	-1.42	3.07E-07	2.59E-05	down
CYFIP1	4.72	18.44	6.57	23.91	3.91	0.47	4.72	1.85	0.31	0.3	5.84	1.34	4.9	6.59	0.35	3.02	0.27	1.64	7.21111	2.69444	-1.42	1.16E-05	0.000679746	down
SF3B2	15.36	13.27	6.78	12.13	3.87	0.56	0	4.44	0	0.5	1.68	4.18	1.13	7.49	0.01	1.1	2.56	2.44	6.26778	2.34333	-1.42	4.39E-05	0.00216023	down
NDE1	12.81	0.16	5.98	5.98	9.79	0	0.08	11.09	1.29	3.87	0.74	0.29	10.59	1.93	0	0.16	0	0	5.24222	1.95333	-1.42	0.000179542	0.00723296	down
ENOSF1	1.82	7.92	3.69	6.04	10.35	1.86	0.95	9.42	1.04	2.68	1.04	1.46	0.3	2.25	0.71	1.84	2.78	3.09	4.78778	1.79444	-1.42	0.000365025	0.0129823	down
PRSS8	2.29	2.81	3.33	13.03	8.24	2.05	0.73	0.82	0.43	0.02	0.75	2.98	0.68	1.53	0.7	3.05	1.8	1.06	3.74778	1.39667	-1.42	0.00153919	0.0415765	down
PRG4	9.15	5.26	2.17	1.4	5.96	0.62	0	5.02	2.41	0.71	0	2.36	2.29	0	0	0.92	3.29	2.35	3.55444	1.32444	-1.42	0.00203739	0.0519937	down
STX6	1.14	0.45	23.64	0.85	1.19	0.19	1.43	1.97	0.3	0.85	1.11	0.69	1.69	2.05	0.18	0.12	0.75	4.17	3.46222	1.29	-1.42	0.00232996	0.0576484	down
NUP50	1.82	8.24	2.18	2.32	0.08	6.98	0.09	1.32	5.91	1.97	1.78	0.92	0.32	3.35	0.63	0.03	1.58	0.23	3.21556	1.20111	-1.42	0.00340605	0.07737	down
OAS1	3.43	2.95	1.61	1.96	1.55	0.24	13.88	2.92	0.02	0.8	0.23	3.1	2.78	0	0.02	0.91	2.71	0.13	3.17333	1.18667	-1.42	0.00365246	0.0816673	down
LRP2BP	5.66	1.3	2.66	0.66	4.35	0.93	3.02	6.83	0.43	0.43	0.93	1.31	0.01	0	0	0.23	5.31	1.42	2.87111	1.07111	-1.42	0.00560816	0.112527	down
ZNF827	1.7	4.42	5.95	5.23	5.17	0	1	0	1.27	1.19	1.28	0.26	0.01	2.24	0	1.14	1.25	1.86	2.74889	1.02556	-1.42	0.00672482	0.128122	down
HBA1	526.5	308.92	243.46	350.26	66.36	142.01	168.81	172.98	65.57	217.08	39.15	63.31	22.82	4.28	23.41	87.61	288.79	24.73	227.208	85.6867	-1.41	6.89E-132	1.02E-128	down
SOX7	98.8	86.81	14.74	96.73	39.2	4.42	14.96	57.51	3.11	6.22	8.25	10.11	41.82	2	0.51	19.05	53.73	14.67	46.2533	17.3733	-1.41	1.97E-28	8.04E-26	down
ASS1	39.15	57.35	48.12	53.99	40.08	10.66	27.59	18.39	8.28	19.68	2.79	2.38	0	21.76	0	1.76	40.23	25.66	33.7344	12.6956	-1.41	4.06E-21	1.25E-18	down
CDC42EP2	66.25	34.87	19.74	33.7	22.46	3.84	13.33	23.74	0	10	8.97	11.17	13.47	2.58	0	16.06	16.06	3.98	24.2144	9.14333	-1.41	1.59E-15	3.56E-13	down
GNG11	29.98	14.99	13.53	37.17	23.54	5.03	3	22.78	9.68	4.83	5.82	9.33	15.53	4.15	0.71	4.78	10.83	3.92	17.7444	6.65556	-1.41	7.00E-12	1.16E-09	down
GNAI1	14.82	18.5	16.99	28.12	21.01	0	3.91	22.04	9.01	3.71	5.42	8.73	13.96	3.59	0	3.88	11.32	0	14.9333	5.62333	-1.41	3.57E-10	4.87E-08	down
DPYD	1.81	29.39	0	28.84	2.71	0.96	2.08	48.85	0.07	0.79	0.97	25.2	12	0.87	1.13	0.05	0.01	2.06	12.7456	4.78667	-1.41	6.39E-09	7.27E-07	down
RNF149	0.03	0.03	28.44	19.68	0.03	0.05	6.03	0.14	38.04	0	0	0.05	22.9	0.25	11.46	0.02	0	0.04	10.2744	3.85778	-1.41	1.85E-07	1.63E-05	down
STAT1	0.03	0.03	0.03	0.03	81.16	0.05	0.02	0.03	0.01	0.03	0.01	0.02	0.03	1.54	0.14	0.01	28.33	0.52	9.04333	3.40333	-1.41	1.05E-06	7.89E-05	down
ASPA	4.86	6.3	7.66	8.47	5.43	1.91	3.09	6.52	2.81	0.38	0.4	4.57	4.94	0.48	0.34	2.07	2.03	2.48	5.22778	1.96556	-1.41	0.000202981	0.00800876	down
LZTFL1	0.54	10.99	7.52	0	5.51	6.01	5.63	0.26	6.9	0	1.23	0	0	6.38	4.19	1.2	0	3.31	4.81778	1.81222	-1.41	0.000363348	0.0129383	down
SUPT5H	3.51	3.79	0	0	23.01	0	2.2	5.2	0	3.49	0	0	1.38	3.77	0	0	2.26	3.32	4.19	1.58	-1.41	0.000904746	0.0272419	down
MLX	1.05	0.56	0.36	14.77	5.38	0.52	0.31	6.9	0.54	0.05	1.92	0.02	2.36	0.05	4.18	0.05	2.7	0.13	3.37667	1.27333	-1.41	0.00289119	0.0682023	down
AK9	5.07	1.01	1.83	1.84	3.22	1.46	6.52	6.61	0	1.05	0.36	0	2.04	0.86	0.55	0	4.12	1.36	3.06222	1.14889	-1.41	0.00439718	0.0940257	down
FDPS	0.35	0.97	0.7	5.31	3.49	6.16	1.43	6.67	0.3	0	0.18	1.43	0.56	0.44	0.13	2.76	0.28	3.74	2.82	1.05778	-1.41	0.00626334	0.121827	down
PEA15	158.04	15.09	5.34	276.59	151.38	49.26	3.81	95.13	36.38	92.65	5.65	13.82	31.29	13.38	34.69	73.86	6.11	28.78	87.8911	33.3589	-1.4	1.15E-51	7.68E-49	down
FZD4	82.59	41.33	50.98	78.32	70.13	11.56	9.65	100.48	29.33	19.42	6.01	31.99	29.85	15.31	3.98	16.24	33.5	23.02	52.7078	19.9244	-1.4	7.24E-32	3.28E-29	down
NCEH1	2.02	10.36	15.71	0	0	12.51	12.73	11.79	10.83	0	1.79	0	4.46	2.11	11.46	2.66	1.22	5.16	8.43889	3.20667	-1.4	2.85E-06	0.000194364	down
RND3	3.48	8.42	2.14	12.89	5.46	2.42	2.86	23.56	1.73	0.37	1.91	2.74	2.22	0.61	4.88	6.62	3.39	1.12	6.99556	2.65111	-1.4	1.94E-05	0.00106572	down
FAM177A1	2.41	4.33	14.12	13.39	6.48	2.89	4.45	1.91	9.4	1.69	0.9	4.19	2.1	2.01	0.01	8.29	2.56	0.8	6.59778	2.50556	-1.4	3.45E-05	0.0017575	down
HEYL	29.19	2.32	0.88	1.71	14.2	4.37	0.56	0.92	0	0.42	0.51	0.54	6.9	4.08	0	0.41	0.76	6.88	6.01667	2.27778	-1.4	7.35E-05	0.00336087	down
FARSA	12.09	3.21	4.65	2.95	25.36	0.61	1.23	2.62	1.37	2.17	1.63	2.02	1.56	2.88	3.2	3.34	1.12	2.62	6.01	2.28222	-1.4	7.72E-05	0.00350617	down
SYNM	2.77	13.2	6.88	15.85	7.6	0	0	3.92	0	1.09	0.69	6.06	10.72	0	0	0.45	0	0	5.58	2.11222	-1.4	0.00013437	0.00565861	down
VSIG10	6.61	0.7	6.79	1.21	5.54	0.52	4.09	20.21	2.95	2.94	2.19	0.06	2.42	4.27	1.39	0.22	0	4.98	5.40222	2.05222	-1.4	0.000179281	0.00722447	down
SLC39A10	0.4	3.31	8.3	0	9.48	1.21	0	0.12	15.54	0.08	0.01	0.05	0.08	0.16	0.47	0.76	2.21	10.69	4.26222	1.61222	-1.4	0.000840758	0.0256449	down
SYT1	5.64	6.09	6.58	0	5.65	2.4	2.14	6.72	3	0.61	0.42	2.71	2.18	0.67	1.82	1.03	2.88	2.14	4.24667	1.60667	-1.4	0.000861046	0.0261474	down
SEC14L1	3.83	3.71	23.4	1.54	0.33	0.01	1.35	0.43	0.12	10.18	0.19	0.34	0.23	0.38	0.03	0.77	0.5	0.5	3.85778	1.45778	-1.4	0.00147722	0.040252	down
MYOZ1	2.36	2.8	1.57	10.19	4.55	3.32	1.09	3.94	4.08	0	0.65	1.66	1.24	1.21	1.06	1.76	3.13	2.14	3.76667	1.42778	-1.4	0.00172582	0.0454983	down
SCNN1G	0.75	0.8	0	15.32	5.13	3.01	1.06	5.59	0.87	0	0	0	4.22	0	0	2.46	5.65	0	3.61444	1.37	-1.4	0.00214116	0.0540072	down
KCNJ1	5.19	5.74	1.49	2.7	2.73	1.19	1.35	3.19	1.05	0.61	1.22	1	1.76	0.49	0	0.33	3.36	0.56	2.73667	1.03667	-1.4	0.00752833	0.139034	down
TM4SF1	380.52	345.76	46.26	212.58	85.26	52.95	66.13	102.11	40.32	28.99	32.45	29.06	117.24	12.87	17.29	87.72	153.77	29.12	147.988	56.5011	-1.39	5.77E-85	6.18E-82	down
AQP4	40.52	205.65	106.71	201.37	141.39	133.13	66.67	125.69	242.95	7.65	4.54	38.3	82.02	17.86	134.45	84.15	65.41	48.48	140.453	53.6511	-1.39	1.13E-80	1.16E-77	down
EPCAM	21.28	95.33	41.27	45.96	72.43	23.87	8.56	56.28	41.49	3.56	0.62	11.32	35.77	16.94	23.6	32.34	6.65	23.92	45.1633	17.1911	-1.39	2.89E-27	1.13E-24	down
TUBA1A	4.87	51.94	7	63.14	19.35	1.65	3.47	19.08	0.6	2.74	10.84	12.22	25.11	3.63	0.08	5.92	2.57	2.34	19.0111	7.27222	-1.39	2.75E-12	4.74E-10	down
CLK1	8.14	9.38	0	22.54	6.93	13.01	6.03	15.02	12.33	2.31	0	0	0	0	0	3.91	29.39	0	10.3756	3.95667	-1.39	2.26E-07	1.95E-05	down
UVRAG	0.07	21.46	19.18	9.12	9.2	1.19	11.46	5.54	3.96	2.6	0.13	7.07	7.26	1.86	3.23	1.59	3.54	3.73	9.02	3.44556	-1.39	1.43E-06	0.000104678	down
TIAM1	8.12	16.73	4.1	2.59	8.42	1.76	3.26	24.06	1.76	1.34	0	7.12	1.19	1.81	0	1.52	7.65	6.32	7.86667	2.99444	-1.39	6.36E-06	0.000399208	down
CDKN1C	5.74	14.11	6.27	7.33	7.71	0	0	9.13	2.82	1.24	0.8	3.53	3.28	2.67	0	0.3	5.98	2.51	5.90111	2.25667	-1.39	9.81E-05	0.00431421	down
RAB11FIP2	9.32	1.18	12.19	18.84	0.01	0.28	5.61	0.67	1.1	2.11	0.27	6.71	6	0.01	0	2.91	0.01	0.72	5.46667	2.08222	-1.39	0.000169239	0.00689135	down
TNFRSF12A	12.12	7.31	0.52	7.48	2.33	4.12	2.19	10.41	0	0.94	1.05	0.62	1.5	0.24	0.09	2.75	7.93	2.58	5.16444	1.96667	-1.39	0.000255984	0.00972859	down
OLFML1	3.09	2.67	1.58	22.44	11.58	1.3	0.69	2.8	0	1.06	3.54	2.94	2.71	1.66	0	0.19	4.45	1.1	5.12778	1.96111	-1.39	0.000282456	0.0105486	down
LYPLA1	0.17	0.03	1.36	29.74	1.53	0.46	4.34	1.13	0.13	1.06	4.66	0.45	6.74	0.04	0.96	0.69	0.1	0.14	4.32111	1.64889	-1.39	0.000840814	0.0256449	down
JRKL	0	0	10.4	8.98	11.42	0	4.17	0	0	0	1.45	0	0	8.81	0	0.92	0	2.12	3.88556	1.47778	-1.39	0.00150089	0.0407783	down
TMEM178A	0.7	2.34	9.52	6.11	5.56	0.86	1.19	0.17	1.33	1.65	0.58	0.31	0.04	0.1	0.05	0.07	4.72	3.05	3.08667	1.17444	-1.39	0.00467739	0.0985187	down
FILIP1	9.34	27.65	12.16	25.98	19.87	3.6	14.63	11.77	11.05	2.01	1.48	0	16.01	3.52	2.41	12.52	8.63	5.61	15.1167	5.79889	-1.38	5.00E-10	6.65E-08	down
SPRY4	29.74	10.29	5.17	35.64	13.61	1.26	5.58	7.25	0.64	7.96	3.19	3.88	7.14	4.13	0.45	8.22	5.16	1.71	12.1311	4.64889	-1.38	2.46E-08	2.54E-06	down
ETV1	6.17	15.05	14.79	3.19	23.88	0.95	21.32	5.84	1.03	0	0	0	13.51	0	4.36	17.52	0.05	0	10.2467	3.93778	-1.38	3.17E-07	2.66E-05	down
ATP6AP2	12.89	0	11.73	22.76	15.96	0.21	0	0	0.96	0	13.15	0	0	6.43	0	4.14	1	0	7.16778	2.74667	-1.38	1.82E-05	0.0010061	down
PAFAH2	5.84	7.1	6.88	5.92	5.53	4.02	2.08	9.59	3.62	3.72	0	4.98	0	2.97	3.14	0	1.43	3.18	5.62	2.15778	-1.38	0.000151012	0.00626095	down
PTPRS	2.93	2.1	14.2	1.17	2.65	0.13	1.46	6.33	0.51	1.29	0.54	3.19	1.27	1.11	0.12	1.45	1.39	1.7	3.49778	1.34	-1.38	0.00274686	0.0656056	down
LRRFIP2	4.4	4.77	1.38	2.32	6.28	0.3	1.58	4.92	0.57	0.28	1.5	0.8	2.66	1.03	0.03	0.46	1.95	1.5	2.94667	1.13444	-1.38	0.00618224	0.120746	down
EBF2	12.51	1.34	3.38	3.7	1.96	0.1	0.67	2.09	0.25	1.09	1.43	1.91	4.05	0.34	0.04	0.28	0.5	0.37	2.88889	1.11222	-1.38	0.00670932	0.127955	down
NAB2	3.01	9.72	1.64	3.78	1.23	5.18	0	0	0.93	0.06	3.26	1.98	0	0.92	0	2.99	0.11	0.45	2.83222	1.08556	-1.38	0.0070653	0.132869	down
CTNNA1	186.91	235.18	39.1	265.49	177.51	66.24	47.81	57.46	6.37	17.88	96.61	123.52	27.1	111.91	3.67	9.17	9.98	18.55	120.23	46.4878	-1.37	4.93E-68	4.19E-65	down
HPGD	26.83	46.61	7.55	104.44	87.97	10.86	7.01	101.78	48.25	3.7	14.18	14.2	54.07	7.84	5.25	12.03	37.71	21.18	49.0333	18.9067	-1.37	6.76E-29	2.80E-26	down
GFOD1	26.03	23.77	28.81	43.55	28.86	3.67	7.11	28.77	0.31	8.36	6.58	18.11	17.74	8.43	1.8	6.51	0.59	5.73	21.2089	8.20556	-1.37	2.54E-13	4.86E-11	down
ADIRF	4.28	4.16	3.28	54.8	60.24	17.09	28.94	0.46	10.39	4.33	2.18	2.28	34.05	2.63	1.75	12.32	0.22	11.4	20.4044	7.90667	-1.37	7.64E-13	1.39E-10	down
C1orf116	0.53	28.51	0.09	28.75	0.61	8.33	0.05	35.82	15.68	0.19	0	0.33	17.36	6.01	8.41	0.06	13.05	0.38	13.1522	5.08778	-1.37	8.29E-09	9.26E-07	down
PPIL4	0.85	6.16	3.97	72.95	1.99	1.13	1.06	4.22	0.6	1.38	1.01	4.97	18.05	2.26	1.67	4.23	1.76	0.61	10.3256	3.99333	-1.37	3.28E-07	2.75E-05	down
IL1B	15.37	9.31	1.03	21.35	2.47	1.67	1.1	1.93	0.63	2.54	1.91	1.25	2.43	1.31	2.85	2	5.18	1.73	6.09556	2.35556	-1.37	8.63E-05	0.0038679	down
GPA33	1.94	1.8	3.58	0.97	2.33	2.06	1.44	15.34	1.13	0.32	0.65	2.34	1.41	0.24	0.2	1.38	3.4	1.92	3.39889	1.31778	-1.37	0.00345526	0.0781911	down
MFAP4	94.86	310.91	321.53	537.89	45.1	50.96	31.42	315.64	23.77	84.51	65.23	175.62	29.28	13.5	4.37	44.48	238.82	19.31	192.453	75.0133	-1.36	2.10E-106	2.61E-103	down
NES	66.97	56.62	27.11	88.13	27.06	5.98	7.92	26.59	5.73	9.18	10.75	22.49	24.84	6.49	1.81	16.71	17.38	11.74	34.6789	13.4878	-1.36	1.20E-20	3.61E-18	down
45171	0	54.07	21.27	29.71	34.25	22.67	0	97.36	5.47	6.46	0	20.69	4.95	23.4	6.01	19.92	19.73	2.02	29.4222	11.4644	-1.36	1.05E-17	2.72E-15	down
NUB1	5.67	20.74	2.14	0.44	1.22	11.33	29.79	33.21	0.9	3.33	6.61	0.55	1.87	0.98	0	24.6	1.98	1.23	11.7156	4.57222	-1.36	6.67E-08	6.37E-06	down
AC098650.1	15.88	13.95	10.78	10.11	7.92	4.24	6.05	11.27	7.57	2.5	1.45	4.99	6.63	2.24	2.41	2.98	7.76	3.31	9.75222	3.80778	-1.36	8.45E-07	6.48E-05	down
SLC3A2	20.41	8.28	14.7	28.58	2.41	0.25	0.62	7.15	0.58	4.66	1.85	5.8	6.4	3.81	0.06	2.69	4.56	2.47	9.22	3.58889	-1.36	1.58E-06	0.0001146	down
DENND4C	25.95	22.4	2.88	0.03	0.14	0.01	28.86	0.09	0	0.05	19.8	2.13	3.37	3.2	0.32	1.82	0.44	0.12	8.92889	3.47222	-1.36	2.27E-06	0.000158254	down
EBAG9	7.51	7.08	8.19	19.16	12.12	0.32	6.49	1.06	0.28	1.32	3.67	4.3	3.72	3.55	1.12	3.28	1.63	1.69	6.91222	2.69778	-1.36	3.36E-05	0.00171979	down
PNPT1	1	16.03	0.63	6.43	8.02	4.24	4.44	6.72	3.1	0.37	0.44	0.29	7.8	0.27	1.21	2.68	2.71	3.96	5.62333	2.19222	-1.36	0.000180823	0.00727641	down
LMBRD2	0.36	6.54	0.35	12.58	2.03	0.15	4.39	6.86	4.73	0.13	0.64	0.28	4.68	0.89	2.09	0.01	5.32	0.75	4.22111	1.64333	-1.36	0.00116333	0.0333435	down
SPECC1L	4.87	4.67	1.36	9.54	5.84	0.03	0.01	4.2	0.55	0.81	0.68	2.75	3.65	1.23	0	0.99	0.59	1.39	3.45222	1.34333	-1.36	0.00330078	0.0755802	down
NECAB3	4.13	10.71	3.54	0.52	2.97	1.3	2.15	1.82	3.3	1.53	0.84	4	0	0.63	1.52	1.01	0.82	1.47	3.38222	1.31333	-1.36	0.00357695	0.0803793	down
JUN	245.69	347.14	417.86	790.85	245.23	89.62	109.12	156.55	46.62	80.72	111.06	269.38	155.41	79.87	25.79	70.32	88.89	81.9	272.076	107.038	-1.35	2.17E-147	3.59E-144	down
DES	79.43	46.82	57.99	173.28	50.97	8.32	17.73	79.52	3.06	9.21	3.56	62.75	52.24	1.1	0.74	9.04	49.47	14.37	57.4578	22.4978	-1.35	8.59E-33	4.01E-30	down
ZNF664	26.41	45.95	49.58	34.07	22.52	17.7	7.92	36.56	24.86	6.02	17.33	10.62	0	29.42	16.83	12.82	11.41	0	29.5078	11.6056	-1.35	1.66E-17	4.23E-15	down
GALNT5	12.73	30.11	10.34	38.11	29.14	12.72	5.48	28.8	24.57	1.58	7.79	6.37	11.21	8.48	9.17	10.59	14.25	6.08	21.3333	8.39111	-1.35	4.48E-13	8.33E-11	down
EXOC6	11.68	22	13.78	0	19.22	4.45	4.63	15.61	11.74	4.05	2.28	8.39	0	5.38	4.45	10.57	1.67	3.68	11.4567	4.49667	-1.35	1.07E-07	9.79E-06	down
GRIPAP1	14.16	0.93	19.53	22.6	27.89	0.32	3.39	0.18	0	0.28	1.75	0.52	2.31	27.25	0.18	0.22	0.46	1.95	9.88889	3.88	-1.35	7.83E-07	6.05E-05	down
NUP88	12.9	1.51	3.22	15.8	13.82	0.3	0.98	1.46	6.55	0.39	1.42	0.6	14.35	0.68	0.56	1.43	2.25	0.57	6.28222	2.47222	-1.35	8.59E-05	0.00384915	down
SIPA1L3	14.27	0	10.6	0	13.22	0.36	0	5.4	0	2.75	0.16	0.51	0	4.91	0	0	0.95	7.98	4.87222	1.91778	-1.35	0.000544063	0.0180101	down
TMOD1	3.67	7.64	3.81	6.61	4.61	0.17	1.22	6.45	0.77	0	1.1	3.09	4.36	0.34	0.31	0.88	2.51	1.14	3.88333	1.52556	-1.35	0.00198674	0.05091	down
DMPK	4.99	9.3	1.55	2.56	7.66	0.15	0	1.84	0.05	2.18	5.17	1.57	0	0	0	0.22	0.74	1.11	3.12222	1.22111	-1.35	0.00538963	0.109365	down
EYA3	4.26	5.81	10.44	0.32	2.28	1.4	1.71	0.1	0.05	0.09	0.18	0.16	0.15	0.76	1.73	2.04	1.28	3.95	2.93	1.14889	-1.35	0.00714338	0.13391	down
AKAP2	143.63	43.32	28.39	211.95	111.88	9.05	21.06	3.07	2.66	14.75	4.2	21.64	89.99	36.07	0.76	37.17	20.67	2.05	63.89	25.2556	-1.34	9.77E-36	4.91E-33	down
TEF	10.8	12.49	17.93	17.45	15.05	2.68	2.54	19.14	3.07	3.94	0	7.1	7.36	4.56	0	4.68	6.51	5.7	11.2389	4.42778	-1.34	1.54E-07	1.37E-05	down
SAMD8	0.69	20.2	2.74	16.84	11.31	0.78	6.16	2.2	1.34	0.14	0.51	10.23	1.14	7.15	0	2.95	0.56	1.91	6.91778	2.73222	-1.34	3.97E-05	0.00198202	down
SH3PXD2A	14.43	2	0.03	26.59	0.06	0	0.02	0	0	0	1.64	12.07	0.13	0	0	0.02	0.43	2.77	4.79222	1.89556	-1.34	0.000636143	0.0203973	down
ZNF597	4.45	1.98	3.88	10.4	5.41	2.45	4.32	5.14	1.87	0	0	0	4.93	2.89	0	0.87	4.12	2.98	4.43333	1.75444	-1.34	0.0010234	0.0300771	down
TBPL1	1.3	2.61	2.98	5.13	0.68	1.8	1.37	6.01	4.87	0	1.41	1.82	0.35	0	0.79	0.56	5.35	0.32	2.97222	1.17778	-1.34	0.00723145	0.135162	down
EGR1	232	413.04	638.9	849.27	593.58	45.12	93.52	140.82	20.1	127.49	107.48	326.83	306.46	105.41	16.01	81.72	88.32	42.78	336.261	133.611	-1.33	9.38E-179	1.82E-175	down
CHRDL1	75.57	66.48	17.62	4.49	47.1	0.5	1.44	1.26	0.56	3.31	0.71	1.59	63.8	11.16	1.56	0.94	1.18	1.11	23.8911	9.48444	-1.33	2.88E-14	5.90E-12	down
UGP2	0.9	5.45	0.5	2.79	0.59	2.47	0.32	42.15	76.31	0.98	1.27	0.94	38.79	3.99	0.37	1.13	1.08	3.93	14.6089	5.83111	-1.33	3.24E-09	3.85E-07	down
CFTR	0.09	12.73	5.35	0.57	13.62	13.63	10.06	0.42	10.09	0.01	0.09	0.09	9.64	3.04	0.03	2.32	8.32	2.97	7.39556	2.94556	-1.33	2.45E-05	0.00130799	down
LRG1	15.36	14.61	2.7	8.7	4.9	6.45	5.66	6.51	1.19	3.13	0.84	1.51	1.7	1.09	1.2	3.28	13.45	0.14	7.34222	2.92667	-1.33	2.66E-05	0.00140184	down
MYO10	2.77	3.63	7.55	3.65	2.24	0	0	39.91	1.48	0	3.12	15.77	1.21	4.07	0.12	0	0	0	6.80333	2.69889	-1.33	4.91E-05	0.00237104	down
KRAS	1.95	0	1.64	24.84	8.76	3	12.36	4.87	2.19	0	0.76	3.63	4.05	2.99	3.05	0	5.15	4.06	6.62333	2.63222	-1.33	6.34E-05	0.00295406	down
TEX264	0	16.44	4.05	4.56	8.61	0.62	1.62	1.93	0	2.5	0	0	0	3.15	6.08	0.32	0.56	2.46	4.20333	1.67444	-1.33	0.00147194	0.0401386	down
PP2D1	4.32	4.85	3.95	3.65	2.88	1.44	1.21	4.19	2.12	1.05	1.19	2.13	1.12	0.79	0.73	0.4	2.24	1.75	3.17889	1.26667	-1.33	0.00569202	0.113707	down
F11	0.54	1.79	3.65	2.77	4.27	2.27	5.51	3.19	1.21	0.44	0.55	0.58	2.47	0.36	1	1.05	2.56	1.04	2.8	1.11667	-1.33	0.0095111	0.164651	down
GNAZ	3.14	3.78	1.82	5.21	3.23	0.39	1.04	4.02	0.71	0.6	0.51	0.8	1.98	0.4	0.09	0.47	3.59	0.82	2.59333	1.02889	-1.33	0.0121959	0.196576	down
PPFIBP1	25.32	19.99	18.93	12.39	6.19	2.15	21.33	23.77	4.07	4.39	4.11	11.28	4.94	4.64	1.59	12.42	7.15	3.05	14.9044	5.95222	-1.32	2.29E-09	2.79E-07	down
WIF1	5.13	41.91	8.78	11.06	4.6	1.28	3.27	21.68	4.92	0	0.83	1.35	2.5	0	0.78	20.32	6.3	8.94	11.4033	4.55778	-1.32	1.76E-07	1.55E-05	down
PNRC1	19.88	13.97	0	22.53	17.57	6.15	0	14.12	1.89	0	0	9.46	10.74	9.51	0.45	0	8.31	0	10.6789	4.27444	-1.32	4.45E-07	3.62E-05	down
ADGRE3	0.77	15.08	6.92	7.71	7.8	5.64	1.27	14.46	3.88	0.18	3.84	0.77	1.01	4.92	0.78	1.41	8.15	4.34	7.05889	2.82222	-1.32	3.98E-05	0.00198377	down
HSPB11	7.22	0	1.84	17.17	7.67	10.2	0.95	0	15.93	3.18	2.39	0	0	2.4	0	0	8.47	7.94	6.77556	2.70889	-1.32	5.69E-05	0.00269296	down
NAA38	7.85	8.29	3.89	12.31	5.91	0.57	4.78	4.12	0.95	2.39	2.04	1.34	0.43	2.69	1.34	4.85	4.33	0.1	5.40778	2.16778	-1.32	0.000332964	0.0120546	down
NQO2	4.44	13.7	9.47	8.33	1.96	1.87	7.29	0	0	0.78	6.66	2.32	7.74	0.58	0.83	0	0	0	5.22889	2.10111	-1.32	0.000429607	0.0148474	down
LRRC49	0.86	5.15	0	10.61	8.04	3.87	0	1.45	6.39	0	0	0	3.81	0	0	0	7.1	3.62	4.04111	1.61444	-1.32	0.00186643	0.0484465	down
PHRF1	3.81	8.38	3.03	7.3	2.49	0.93	3.28	1.27	0.18	1.28	0.98	1.1	2.37	1.3	0	3.31	0.52	1.44	3.40778	1.36667	-1.32	0.00440874	0.0941841	down
OAS3	8.08	3.68	1.62	6.55	0.63	0.57	2.05	3.99	0.14	0.35	0.93	1.57	0.14	0.94	0.05	1.38	3.28	2.3	3.03444	1.21556	-1.32	0.00715742	0.134143	down
PRKAA2	3.05	2.95	2.9	4.73	3.43	1.5	1.42	3.62	2.42	0.47	0.14	1.3	2.3	0.26	0.98	0.72	2.99	1.29	2.89111	1.16111	-1.32	0.00880678	0.155871	down
BCL2L2	15.29	17.51	22.73	34.26	28.32	7.52	11.9	28	1	9.82	9.81	7.41	0	5.48	1.11	13.29	8.98	11.25	18.5033	7.46111	-1.31	3.99E-11	6.09E-09	down
IRF2BPL	23.78	18.58	12.04	30.04	2.09	0.11	4.07	1.61	1.8	13.45	7.65	2.07	0.07	0.01	2.08	11.67	0.08	0.83	10.4578	4.21222	-1.31	6.71E-07	5.25E-05	down
PEG10	5.7	17.62	12.25	16.17	10.27	3.45	7.9	10.54	2.23	2.45	3.28	3.5	8.09	1.11	0.44	6.39	3.86	5.66	9.57	3.86444	-1.31	2.10E-06	0.00014742	down
CXADR	0.9	15.64	10.09	9.52	18.85	6.4	7.21	5.07	11.37	0.61	0.36	1.21	12.64	0.57	2.18	7.85	7.97	0.9	9.45	3.81	-1.31	2.36E-06	0.000163513	down
WDR35	8.4	9.11	10.27	10.55	10.61	6.65	6.65	2.09	8.37	0	4.07	6.38	0	4.96	0.02	7.07	0.02	6.74	8.07778	3.25111	-1.31	1.24E-05	0.000719521	down
CCBE1	8.45	1.1	1.42	8.33	1.99	2.54	0.9	23.38	2.42	0	0	0.66	0	0	0	7.5	6.21	6	5.61444	2.26333	-1.31	0.000273996	0.0102799	down
TXNDC9	1.42	6.33	2.28	21.91	1.23	6.27	1.55	1.45	4.78	1.05	0.77	1.28	3.59	1.41	4.59	3.56	1.85	0.93	5.24667	2.11444	-1.31	0.000434138	0.01498	down
SUDS3	0.56	2.93	1.03	23.93	8.06	0.64	4.79	0.86	0.13	4.12	1.2	1.39	4.37	2.99	0.21	2.33	0.4	0.27	4.77	1.92	-1.31	0.000784348	0.0242574	down
GRAMD1C	0.52	3.31	3.35	0.24	8.36	3.21	2.64	4.1	10.03	0.05	0.16	0.17	0.92	1	3.12	3.01	4.1	1.86	3.97333	1.59889	-1.31	0.00217139	0.0545961	down
SPAAR	6.17	7.23	0.45	0.13	0.13	0.35	3.62	13.25	2.53	0.71	0	3.57	4	0.24	0	0	2.03	3.11	3.76222	1.51778	-1.31	0.00291316	0.0685502	down
GAREM1	4.19	12.01	5.89	3.72	3	0.93	1.11	0	1.23	1.77	0	0	0.11	0	1.05	5.55	0	4.5	3.56444	1.44222	-1.31	0.00385001	0.0849618	down
SHPK	5.38	5.23	3.76	3.1	1.39	1.83	3.96	6.37	0	0.89	3.16	1.38	0.15	3.63	1.78	0.34	0.8	0.42	3.44667	1.39444	-1.31	0.00447948	0.0953125	down
GCFC2	1.23	2.25	0.81	7.87	8.56	1.92	4.19	0.79	0.29	0.01	1.78	0.81	4.99	0.59	0.89	1.02	0.62	0.55	3.10111	1.25111	-1.31	0.00688186	0.130272	down
GRHPR	21.96	0.28	12.71	12.54	24.21	8.91	26.93	11.45	8.66	0.1	0.12	12.98	26.38	0.17	4.31	0.06	7.72	0.12	14.1833	5.77333	-1.3	9.71E-09	1.07E-06	down
TRIM28	0.12	39.13	38.94	0.07	22.16	0.29	7.16	0.5	0.1	0.03	0.29	0.08	30.09	8.01	0.2	5.27	0.05	0.09	12.0522	4.90111	-1.3	1.21E-07	1.10E-05	down
ATP2B4	13.13	15.95	11.08	19.34	12.49	2.45	9.49	13.2	3.13	6.69	2.5	12.02	12.74	0	0	2.33	4.3	0	11.14	4.50889	-1.3	3.26E-07	2.73E-05	down
PTX3	27.78	30.58	3.25	6.02	2.26	11.82	3	6.22	1.13	4.62	3.47	1.8	2.77	1.22	0.68	1.38	17.74	3.83	10.2289	4.16778	-1.3	1.13E-06	8.51E-05	down
IQCG	4.22	0.94	0	4.14	21.33	5.97	18.4	10.78	10.95	1.85	0	0	1.43	2.22	1.92	1.55	13.14	9.13	8.52556	3.47111	-1.3	8.75E-06	0.000528749	down
POLDIP3	8.42	4.51	3.9	17.21	13.01	1.2	1.1	7.5	0.95	1.29	2.59	4.51	6.11	4.97	0.06	0	1.7	2.25	6.42222	2.60889	-1.3	0.000110518	0.00478315	down
RDH10	10.03	7.88	3.75	14.85	2.7	6.02	2.85	4.5	2.35	1.85	0.49	4.22	4.78	0.73	2.18	3.46	3.61	1.02	6.10333	2.48222	-1.3	0.000166355	0.00679252	down
DYRK3	9.3	8.95	0.95	8.58	4.79	0.99	1.38	3.65	0	0.86	3.36	0.94	3.8	0.36	0.05	2.98	2.32	1.01	4.28778	1.74222	-1.3	0.00158598	0.0425775	down
NICN1	2.05	3.05	6.25	1.17	8	2.28	4.24	8.11	0.89	0.73	1.88	2.29	0	4.68	0	2.05	0.02	2.96	4.00444	1.62333	-1.3	0.00222513	0.055579	down
FAM228B	0	1.03	1.28	8.21	5.14	0	1.21	0	9.61	0	0.57	0.54	2.33	1.58	0.86	1.33	2.4	1.13	2.94222	1.19333	-1.3	0.00878181	0.155557	down
COG7	0.42	1.13	0.25	14.68	0.95	0.66	2.67	2.1	2.6	4.59	0.16	1.23	1.31	0.54	1.25	0.75	0.2	0.34	2.82889	1.15222	-1.3	0.0104628	0.176327	down
ZNF317	9.81	2.49	3.94	0.03	0.05	2.74	0	0.02	3.96	0.02	1.79	0.01	6.33	0.01	1.17	0	0.01	0.01	2.56	1.03889	-1.3	0.0145604	0.221749	down
JUNB	660.13	770.81	628.32	1406.05	447.36	133.29	170.98	143.93	37.75	229.35	265.34	440.92	263.1	164.95	26.85	142.31	170.83	91.68	488.736	199.481	-1.29	1.98E-247	5.79E-244	down
SFTPA1	130.3	289.69	17.94	469.01	56.66	76.09	60.96	32.81	89.77	60.85	22	11.56	63.75	0.05	197.55	112.5	1.03	31.26	135.914	55.6167	-1.29	6.54E-70	5.74E-67	down
SPIN1	39.77	24.79	39.37	2.22	11.48	13.17	5.72	34.29	13.28	1.32	4.21	1.4	42.47	3.6	0.96	8.49	12.67	0.4	20.4544	8.39111	-1.29	7.84E-12	1.29E-09	down
RBMS3	15.46	17.88	19.9	57.76	18.92	1.07	6.32	13.37	1.65	3.04	1.25	14.94	10.99	3.16	0.03	16.8	7.15	4.74	16.9256	6.9	-1.29	3.91E-10	5.31E-08	down
NPLOC4	6.04	14.24	20.27	25.69	18.27	1.35	11.99	6.23	3.25	1.04	8.23	0.8	19.47	0.92	4.76	3.46	1.61	3.56	11.9256	4.87222	-1.29	1.58E-07	1.41E-05	down
ATP6V0C	5.51	3.6	3.59	53.94	10.74	1.34	5.62	3.68	0.85	7.68	5.58	5.16	0.65	2.64	0.51	4.63	3.86	5.51	9.87444	4.02444	-1.29	1.75E-06	0.000125281	down
IGFBP3	15.78	7.7	4.07	10.2	1.93	1.63	3.32	15.57	1.81	2.82	2.04	3.37	0	6.37	0.4	1.16	4.65	4.48	6.89	2.81	-1.29	6.58E-05	0.00305554	down
GJA9	12.84	9.2	12.26	8.26	5.96	2.38	2.54	6.24	1.31	1.81	2.3	5.04	3.24	2.74	1.05	0.91	4	3.85	6.77667	2.77111	-1.29	7.85E-05	0.00355884	down
KIAA0408	10.99	8.2	5.89	6.73	5.18	2.23	1.74	3.74	2.88	0.97	0	4.44	1.53	2.06	1.53	2.52	1.42	4.93	5.28667	2.15556	-1.29	0.000471124	0.0160366	down
PCDHGB6	9.34	8.81	0	11.32	8.39	0.42	0	0.36	0.84	0	2.98	0	1.99	0	0	4.41	2.8	3.99	4.38667	1.79667	-1.29	0.00151013	0.0409891	down
KLRF1	4.03	5.5	0	3.52	6.14	2.54	1.3	9.09	6.05	1.28	1.07	2.01	2.56	1.85	1.69	0.41	4.71	0	4.24111	1.73111	-1.29	0.00175439	0.0461077	down
TJP1	2.04	3.65	15.81	6.75	2.9	0.46	1.81	1.56	0.71	0.69	0.83	1.18	1.68	1.22	0.4	1.95	1.27	5.36	3.96556	1.62	-1.29	0.00249971	0.0609731	down
KRBOX4	4.29	3.14	0	0	6.21	3.13	3.48	9.64	0.88	0	0	1.03	2.56	3.37	0	4.74	0	0.89	3.41889	1.39889	-1.29	0.00505658	0.104228	down
ADGRL2	0	0	0	24.38	0	0	5.73	0.08	0	0	5.05	0	0	0	2.98	4.3	0	0	3.35444	1.37	-1.29	0.00541429	0.109772	down
PLEKHG2	1.76	0.94	6.78	1.41	9.31	0.69	3.58	1	0	2.24	0.95	0	0	3.42	0.42	0.68	0.85	1.83	2.83	1.15444	-1.29	0.0105502	0.177252	down
ABLIM3	1.17	0	1.16	17.83	1.57	0	0	0.94	0	0	0	1	8.25	0	0	0	0	0	2.51889	1.02778	-1.29	0.0158608	0.235048	down
TRIB1	194.27	9.78	67.94	274.53	126.72	9.08	51.73	70.51	2.91	44.48	61.36	43.62	77.79	49.89	3.32	1.1	7.35	43.4	89.7189	36.9233	-1.28	2.57E-46	1.59E-43	down
ITGA1	79.11	82.67	6.21	183.03	29.63	7.5	16.68	93.49	44.27	15.24	14.44	6.14	78.1	18.96	1.73	1	47.33	40.01	60.2878	24.7722	-1.28	9.04E-32	4.08E-29	down
B3GNT5	41.56	43.18	18.7	56.22	29.34	24.85	11.77	30.17	18.16	10.19	14.54	9.18	16.79	10.13	5.78	10.73	21.9	13.32	30.4389	12.5067	-1.28	7.78E-17	1.89E-14	down
SESN3	15.98	23.27	20.54	33.31	33.12	15.84	8.89	14.13	1.84	2.86	3.68	3.69	36.34	9.7	6.73	1.1	2.14	2.47	18.5467	7.63444	-1.28	8.29E-11	1.22E-08	down
GCH1	33.2	40.46	8.52	8.67	13.22	1.95	10.09	0.05	0.47	0.12	10.62	12.77	9.74	0.52	0.79	1.85	11.76	0.02	12.9589	5.35444	-1.28	6.25E-08	6.01E-06	down
SLC22A23	11.25	23.11	2.64	22.59	23.04	7.02	8.1	12.9	2.05	0.14	4.78	6.91	11.96	5.58	2	6.76	7.25	1.13	12.5222	5.16778	-1.28	1.01E-07	9.31E-06	down
STAM	5.18	7.12	1.11	23.48	20.41	4	1.25	5.59	1.44	4.07	4.87	0.45	3.41	0.31	1.41	5.17	5.18	3.75	7.73111	3.18	-1.28	2.71E-05	0.00142577	down
NDFIP2	4	8.43	3.07	8.24	6.76	8.07	2.23	7.82	8.72	1	1.9	0.01	2.57	0.01	4.08	1.19	7.39	5.46	6.37111	2.62333	-1.28	0.000141278	0.00591028	down
ZNF264	7.83	12.73	5.87	3.99	4.26	4.47	1.6	1.68	4.4	1.67	1.35	2.06	5.72	2.48	0.04	1.03	1.35	3.54	5.20333	2.13778	-1.28	0.000568689	0.0186932	down
TRNP1	6.01	4.82	4.12	15.19	8.3	0.7	0.92	3.85	0.61	1.49	1.32	2.02	5.97	1.46	0.27	1.33	3.93	0.59	4.94667	2.04222	-1.28	0.000820549	0.0251317	down
PCGF2	10.67	15.13	0.34	8.07	7.27	0.03	0.09	0.54	0	0.2	1.53	0.11	0.1	0.08	0	0.14	14.98	0.19	4.68222	1.92556	-1.28	0.00108992	0.0316521	down
ZNF559	0	0.28	7.1	3.71	0.71	6.31	3.65	13.42	1.67	0.12	0.9	2.36	0	1.08	0.8	3.71	5.92	0.26	4.09444	1.68333	-1.28	0.00224961	0.0560569	down
SERTAD4	2.88	6.04	3.59	5.71	4.35	0.08	2.51	1.91	0	0.37	0.64	0.38	2.28	1.71	0.05	1.42	4.23	0.09	3.00778	1.24111	-1.28	0.00905104	0.15896	down
PUS7L	0	5.82	3.41	0.86	3.71	6.49	0.84	0	1.02	0.49	2.36	0	1.2	0.78	0.49	0	2.92	0.88	2.46111	1.01333	-1.28	0.0180033	0.255803	down
DUSP1	451.83	747.75	487.19	1053.7	475.62	127.51	120.69	205.73	84.75	193.27	291.32	272.73	68.69	128.38	109.05	111.26	254.06	129.31	417.197	173.119	-1.27	1.55E-205	3.65E-202	down
PCYOX1	52.2	109.76	70.22	160.22	102.68	26.49	34.08	94.66	57.46	10.98	24.53	30.97	58.58	23.45	27.19	28.53	45.82	42.66	78.6411	32.5233	-1.27	1.77E-40	9.90E-38	down
SERPINA3	161.33	90.2	23.98	182.73	27.99	0.54	0.31	73.97	9.44	56.71	0.4	11.88	46.02	28.09	12.7	0.1	0.44	79.82	63.3878	26.24	-1.27	6.60E-33	3.09E-30	down
SYNPO	16.64	46.08	24.59	70.4	28.96	6.29	16.6	30.2	1.84	11.07	14.42	10.99	14.5	9.97	0.47	15.95	11.59	11.54	26.8444	11.1667	-1.27	9.77E-15	2.07E-12	down
ABCC9	25.39	7.79	27.3	45.69	20.4	10.76	4.18	24.83	12.12	6.6	10.65	9.78	6.73	9.35	3.7	7.53	13.49	6.39	19.8289	8.24667	-1.27	2.83E-11	4.39E-09	down
FOPNL	13.09	27.37	18.68	24.65	23.49	5.24	13.57	25.43	9.67	0	1.43	13.99	0.12	1.67	13.1	7.39	5.39	23.96	17.91	7.45	-1.27	2.55E-10	3.53E-08	down
NFX1	2.15	1.8	13.6	18.24	17.92	6.61	1.36	20.8	1.12	0.88	1.81	1.03	2.84	2.2	0.21	1.91	10.02	13.66	9.28889	3.84	-1.27	4.66E-06	0.000302743	down
ZNF557	1.54	12.7	3.1	10.69	1.01	5.52	7.9	7.97	0	1.17	3.22	1.84	0.62	8.81	1.51	1.84	1.25	0.69	5.60333	2.32778	-1.27	0.000398059	0.0139394	down
PLEKHJ1	0.66	1.37	0.79	5.24	4.78	5.9	4.22	7.12	1.43	0.37	0.49	2.31	0.82	1.46	1.96	1.11	1.94	2.6	3.50111	1.45111	-1.27	0.00503119	0.103862	down
ADAP2	6.61	6.67	6.29	5.76	2.23	0.47	0.82	0.29	1.39	0.08	0.97	0.93	0.36	0.67	0.9	0.39	6.91	1.44	3.39222	1.40556	-1.27	0.00574832	0.114529	down
POLR2H	3.95	0	8.62	0	2.89	0	0	14.1	0.46	4.41	2.63	2.32	0	0	0.64	0	2.29	0.2	3.33556	1.38778	-1.27	0.00635946	0.123197	down
RHOBTB1	6.28	0	0.39	0.82	0	0.05	3.08	14.17	0.73	0.53	0	0	0	6.42	0.35	2.25	1.02	0	2.83556	1.17444	-1.27	0.0115396	0.188743	down
MON2	4.68	2.11	1.75	8.91	1.16	0.51	0.26	4.77	0.5	1.05	0.15	2.01	1.22	0.74	0.96	0.23	1.22	2.65	2.73889	1.13667	-1.27	0.0132078	0.207421	down
FOS	135.41	535.82	598.95	400.38	215.69	95.1	166.83	147.17	74.21	65.92	117.76	416.44	74.89	76.91	11.44	60.44	112.22	52.79	263.284	109.868	-1.26	3.60E-129	5.17E-126	down
HLA-C	353.54	428.1	42.86	161.81	343.73	114.11	12.77	12.53	27.47	20.6	108.84	156	83.32	10.56	15.27	27.01	25.54	177.73	166.324	69.43	-1.26	2.92E-82	3.05E-79	down
ITGA3	94.12	136.37	76.77	141.93	47.3	30.38	34.06	114.95	16.95	20.26	14.01	54.55	41.38	16.38	5.48	56.16	39.12	41.77	76.9811	32.1233	-1.26	4.62E-39	2.52E-36	down
CCND1	86.86	114.09	50.35	160.67	99.22	22.18	15.49	91.77	13.28	14.55	20.79	35.61	41.63	37.07	8.07	16.41	51.4	47.3	72.6567	30.3144	-1.26	5.66E-37	2.92E-34	down
RPL36A-HNRNPH2	0	0	0	0	49.32	1.09	54.63	3.78	2.22	0	46.23	0	0	0	0	0	0	0	12.3378	5.13667	-1.26	1.57E-07	1.40E-05	down
FAM46A	5.05	10.81	9.09	16.13	7.3	5.69	12.76	12.13	21.56	2.11	0	2.8	13.85	0	5.37	2.35	4.34	11.05	11.1689	4.65222	-1.26	6.10E-07	4.81E-05	down
FOXF2	13.25	10.11	13.3	28.95	12.23	1.38	3.09	13.05	5	3.33	1.59	7.54	10.07	3.01	0.52	4.95	6	5.02	11.1511	4.67	-1.26	7.05E-07	5.50E-05	down
UBE4A	13.24	19.02	0	17.35	0	3.13	0	21.29	19.18	0	0	0	0	0	0	18.31	20.69	0	10.3567	4.33333	-1.26	1.72E-06	0.000123509	down
TPM4	6.77	8.43	10.03	31.29	5.74	0.94	5.91	4.83	0.93	3.86	9.36	5.62	1.25	1.63	0	2.53	5.61	1.51	8.31889	3.48556	-1.26	1.85E-05	0.00102197	down
AL136295.5	12.14	18.98	6.14	13.12	17.57	1.04	0.1	0.39	0.2	0.16	2.17	12.7	3.5	4.78	1	0.87	0	3.86	7.74222	3.22667	-1.26	3.31E-05	0.00169771	down
SNX2	11.35	3.13	3.73	0.3	0.2	1.17	20.6	28.43	0.31	1.38	4.19	6.77	0.77	8.37	2.1	0.41	2.06	2.76	7.69111	3.20111	-1.26	3.44E-05	0.00175434	down
CDO1	7.07	8.48	5.4	10.87	7.85	2.09	2.6	12.83	1.64	1.28	0.56	3.09	3.2	3.72	0.55	3.77	5.29	3.17	6.53667	2.73667	-1.26	0.000145561	0.00606805	down
PODXL	14.84	3.25	3.13	15.35	4.42	0	8.75	3.22	0	1.62	0.65	2.68	6.15	2.37	0	4.69	3.04	0.89	5.88444	2.45444	-1.26	0.00029909	0.0110539	down
SLC38A5	7.39	0.03	13.62	9.02	9.35	1.5	6.84	0.6	0.59	0.48	2.24	5.94	6.13	0.31	0	2.86	0.45	2.06	5.43778	2.27444	-1.26	0.000525319	0.0175121	down
YTHDC1	3.38	6.53	5.09	3.69	7.48	2.16	1.12	5.24	3.16	0.98	1.97	1.38	0.1	1.15	0.46	1.4	4.99	3.4	4.20556	1.75889	-1.26	0.00229095	0.0568595	down
FER	0	15.76	0.12	0.11	6.99	0.92	0.1	0	8.43	0.93	0	0	1.64	0.09	0.7	4.03	0.73	5.44	3.60333	1.50667	-1.26	0.00475055	0.0997035	down
AGBL5	5.61	2.09	6.06	12.78	0.06	0	1.51	1.35	2.11	4.21	0.31	0.85	0	2.44	0	0.83	0.02	4.5	3.50778	1.46222	-1.26	0.00521502	0.106582	down
ATAD1	2.16	0.82	0.9	1.2	0.87	9.67	0.91	0.86	13.46	0.54	1.22	0.75	0.85	0.88	1.82	1.82	0.62	4.38	3.42778	1.43111	-1.26	0.00582369	0.115643	down
NCK1	1.35	1.15	1.82	1	2.91	0.03	1.09	19.96	0.31	0.11	0.71	7.32	0.84	2.44	0	0.63	0.28	0.08	3.29111	1.37889	-1.26	0.0070704	0.132947	down
CMAS	3.17	5.96	0.37	8.44	0.31	0.05	8.15	0.16	0.09	0.49	0.77	0.1	0.36	0.4	6.62	0.86	1.39	0.18	2.96667	1.24111	-1.26	0.0104457	0.176126	down
CLSTN3	0.64	2.18	0.89	0.32	9.07	0.54	0.44	11.21	0	0.69	0.5	3.77	0.32	1.21	1.8	0.05	1.69	0.51	2.81	1.17111	-1.26	0.0123958	0.198882	down
HBB	4833.5	1127.31	1357.44	1272.22	288.69	1269.27	270.22	1182.67	2109.44	355.39	272.57	93.96	32.35	20.81	134.13	678.17	3801.62	360.07	1523.42	638.786	-1.25	0	0	down
RHOB	715.92	386.99	355.59	1030.88	482.32	113.26	81.95	425.29	74.48	161.08	175.77	279.86	285.53	69.46	33.48	133.14	251.18	154.99	407.409	171.61	-1.25	1.71E-195	3.88E-192	down
TMEM47	37.79	37.26	28.33	69.77	43.98	8.38	6.48	43.03	26.86	5.59	14.6	12.94	34.51	13.41	0	4.87	28.02	12.83	33.5422	14.0856	-1.25	9.38E-18	2.44E-15	down
ARHGEF17	1.28	2.17	9.41	48.24	24.87	6.53	8.77	6.97	4.41	1.37	1.28	28.56	0.15	9.75	3.03	1.38	1.14	0.57	12.5167	5.24778	-1.25	1.52E-07	1.36E-05	down
C5	0	8.06	0	5.71	11.48	9.19	3.7	1.38	36.8	0	0	2.68	8.19	0.73	18.62	0	0	1.96	8.48	3.57556	-1.25	1.72E-05	0.000957308	down
NXPH3	5.93	9.58	7.26	21.24	11.67	1.51	3.04	11.34	0.92	2.03	1.53	6.21	9.42	0.81	0.24	3.29	3.85	3.14	8.05444	3.39111	-1.25	2.73E-05	0.00143173	down
NBEA	0	7.21	12.68	9.15	7.5	5.39	0	12.25	6.89	0	0	0	0	5.86	3.89	0	8.42	7.56	6.78556	2.85889	-1.25	0.000119021	0.00509618	down
EXOC6B	10.63	9.45	6.25	5.53	3.93	2.02	7.26	9.74	4.66	1.1	1.62	7.45	3.02	2.42	3.47	1	2.46	2.4	6.60778	2.77111	-1.25	0.000137104	0.00575746	down
MAT2B	0	0	13.5	9.87	3.84	21.75	1.06	2.67	3.18	1.11	0.98	1.49	2.48	2.44	5.21	6.3	1.23	2.32	6.20778	2.61778	-1.25	0.000235346	0.00906027	down
AGAP1	9.07	0.17	6.81	11.31	12.8	0.77	0.58	10.4	0.59	3.5	3.61	0.05	0.52	0.29	0.27	3.94	5.98	3.84	5.83333	2.44444	-1.25	0.000336567	0.0121595	down
CD69	2.3	3.69	23.09	3.61	1.08	4.96	0.04	0.04	10.55	3.77	0.71	0.03	7.43	1.18	4.39	0.14	3.11	0.03	5.48444	2.31	-1.25	0.000539095	0.0178814	down
CFAP126	1.03	0.19	0	0.18	24.42	2.61	12.18	2.34	2.75	0.11	0	0.3	0	0.21	0	0.51	16.75	1.28	5.07778	2.12889	-1.25	0.000826832	0.0252784	down
SAMD12	3.39	0.02	3.34	8.32	9.65	3.02	2.5	2.41	6.43	1.51	0	2.86	0.14	1.5	1.52	0	4.83	4.08	4.34222	1.82667	-1.25	0.0020521	0.0523021	down
SLC25A25	5.73	1.7	1.29	10.22	3.4	0.78	0.71	3.44	3.05	1.61	0.36	0.8	2.12	1.72	1.4	0.12	3.36	1.22	3.36889	1.41222	-1.25	0.00645247	0.12442	down
TMEM74B	3.57	2.66	4.53	1.73	3.37	0.61	1.04	9.88	0.25	1.58	0.66	0.84	0.86	0.54	0.44	1.27	2.41	3.02	3.07111	1.29111	-1.25	0.00948841	0.164437	down
PCDHGA7	4.92	0.09	6.63	0.21	5.84	0.08	3.33	5.46	0.05	1.29	0.11	0.27	4.62	1.72	0.06	1.36	0.14	1.6	2.95667	1.24111	-1.25	0.0108144	0.180401	down
ARGLU1	6.72	3.6	1.43	3.98	2.37	0.9	1.13	2.55	1.91	0.91	0.63	0.64	2.07	0.94	0	3.07	1.45	0.64	2.73222	1.15	-1.25	0.0145246	0.221313	down
PHOSPHO1	4.91	3.01	0	6.68	3.23	0.69	0.91	2.57	0.16	1.83	2.95	0	0	0.25	0	0	3.22	1.08	2.46222	1.03667	-1.25	0.0203685	0.277725	down
MT1G	184.03	6.22	1.63	19.91	7.03	14.19	67.97	51.53	0.2	14.28	13.72	7.74	0	14.51	4.93	8.94	53.47	31.23	39.19	16.5356	-1.24	2.56E-20	7.51E-18	down
SHROOM4	1.73	5.47	29.36	5.66	62.31	5.39	23.57	3.73	4.88	9.99	11.07	2.24	12.54	4.76	0.65	7.44	3.12	8.2	15.7889	6.66778	-1.24	4.70E-09	5.47E-07	down
CSNK2A1	28.07	38.33	0	51.23	0.03	7.14	4.18	7.53	0	1.54	0	26.86	0	1.66	0	2.49	22.66	2.6	15.1678	6.42333	-1.24	1.02E-08	1.13E-06	down
LPCAT3	4.84	2.98	9.4	6.47	24.51	9.81	1.15	13.51	5.6	0.78	10.52	1.49	1.56	2.52	5.47	1.01	7.56	2.24	8.69667	3.68333	-1.24	1.45E-05	0.000827472	down
CTTNBP2NL	0.11	0.02	22.62	32.82	2.24	10.07	1.38	1.04	0.93	1.5	0.83	0.98	0.47	3.25	0.11	21.16	0.51	1.32	7.91444	3.34778	-1.24	3.46E-05	0.00176121	down
RSF1	3.78	19.11	4.8	5.75	4.39	1.77	7.64	18.04	2.1	0.02	1.41	2.69	4.17	13.07	1.44	1.3	2.49	1.9	7.48667	3.16556	-1.24	5.60E-05	0.00265862	down
ECHDC1	0	0	0.03	0	0	0.65	7.96	0	42.46	0	0	0	0	0	20.77	0.91	0	0	5.67778	2.40889	-1.24	0.000469218	0.0159793	down
PHACTR1	0.77	32.75	2.02	1.62	2.14	0.9	0.99	1.48	0.46	0.89	3.5	0.8	9.76	0.87	0.17	0.5	1.05	0.78	4.79222	2.03556	-1.24	0.00132748	0.0370313	down
PTH1R	8.45	8.68	0	11.98	5.63	0.33	0	5	0	0	0.42	5.74	0	3.13	0	3.56	4.12	0	4.45222	1.88556	-1.24	0.00191964	0.0495591	down
CABLES1	0.36	3.68	6.14	11.14	10.47	0.1	2.52	0.39	0.23	0.49	2.5	4.61	4.83	1.8	0.02	0.17	0.17	0.19	3.89222	1.64222	-1.24	0.00360671	0.0809047	down
C6	0	0	0	0.14	17.02	3.32	0.47	8.61	4.51	0	0.04	0	0	0.05	0.07	0	11.25	3.05	3.78556	1.60667	-1.24	0.0043026	0.0924528	down
TLE3	2.81	9.91	1.1	4.89	3.32	0.9	0.36	9.48	0	1.32	1.18	0.75	1.62	0.63	0	1.77	2.78	3.85	3.64111	1.54444	-1.24	0.00508493	0.104665	down
TMEM68	0	5.06	4.82	8.02	6.23	0.51	0.65	3.3	0.01	0.05	1.69	0.02	5.43	2.02	0.48	2.38	0.04	0.02	3.17778	1.34778	-1.24	0.00885693	0.156502	down
RAB4B-EGLN2	4.75	6.4	1.81	4.19	1.06	0	0	4.45	0	0	2.8	3.91	0	0	0	0	2.88	0	2.51778	1.06556	-1.24	0.0195695	0.270468	down
TIMP3	479.41	1401.24	189.9	2263.18	910.65	155.51	59.46	1529.98	124	37.3	65.85	456.16	735.3	388.25	26.78	122.17	837.42	362.34	790.37	336.841	-1.23	0	0	down
RPL26	0	713.39	53.69	0	268.48	135.83	289.62	132.83	204.1	0	162.46	0	0	162.48	58.56	172.13	82.93	129.38	199.771	85.3267	-1.23	1.78E-94	2.02E-91	down
RPS6	231.73	210.8	0	0	0	0	354.27	449.2	0	302.21	228.6	0	0	0	0	0	0	0	138.444	58.9789	-1.23	2.34E-66	1.95E-63	down
SH3BGRL2	30.41	28.5	19.91	45.78	29.54	1.89	13.51	41.81	20.84	8.54	3.15	6.59	33.78	4	1.95	6.82	21.47	12.37	25.7989	10.9633	-1.23	9.70E-14	1.92E-11	down
INMT	0.03	178.16	0.03	2.2	0.05	6.16	0.61	1.88	3.28	0.02	4.78	0.02	0.77	6.67	7.04	59.41	0.02	3.49	21.3778	9.13556	-1.23	1.56E-11	2.50E-09	down
SERTAD1	39.76	27.11	14.49	53.36	14.69	9.69	5.75	20.67	1.02	8.23	9.55	9.84	7.23	3.17	0.88	6.39	22.37	11.82	20.7267	8.83111	-1.23	2.80E-11	4.35E-09	down
CTCF	17.48	25.77	13.23	33.63	17.66	0.01	18.53	13.27	0.12	0.43	6.02	5.48	19.45	18.36	0.1	9.53	0	0.08	15.5222	6.60556	-1.23	8.06E-09	9.02E-07	down
OSGIN2	9.44	19.46	0.42	28.14	25.21	5.95	8.71	13.08	7.71	4.17	0.25	1.63	15.41	9.04	1.12	9.48	1.05	8.08	13.1244	5.58111	-1.23	1.12E-07	1.02E-05	down
NAPA	16.04	83.23	0.52	1.81	5.55	0.05	0.1	0.15	0.09	0.74	17.74	0.76	0.58	17.23	7.82	0.19	0.62	0.06	11.9489	5.08222	-1.23	4.14E-07	3.39E-05	down
ATRN	12.38	15.86	20.52	4.02	20.31	0	1.31	12.64	12.06	5.33	4.68	11.81	2.6	2.46	0.02	3.03	9.46	2.96	11.0111	4.70556	-1.23	1.31E-06	9.64E-05	down
CCDC102B	6.22	41.04	10.23	11.72	12.25	1.21	3.67	3.41	6.13	0.65	8.89	13.53	4.92	3.32	1.25	3.62	1.69	2.96	10.6533	4.53667	-1.23	1.80E-06	0.000128396	down
PDZD8	6.15	10.77	4.88	31.21	20.3	1.29	6.1	4.4	3.68	0.44	1.5	5.64	22.92	0.61	2.85	0.35	0.01	3.62	9.86444	4.21556	-1.23	4.66E-06	0.0003024	down
CDC73	2.12	3.64	12.56	1.97	13.27	1.39	0.12	2.23	25.69	6.17	1.63	1.02	1.95	2.17	11.31	1.01	0.36	1.27	6.99889	2.98778	-1.23	0.000112737	0.00487042	down
DLAT	2.33	15.05	8.78	16.79	1.96	2.16	5.29	2.44	1.99	0.52	0.97	4.13	2.52	2.29	1.81	3.29	3.16	5.53	6.31	2.69111	-1.23	0.000242835	0.00930447	down
TBC1D19	4.17	3.66	3.27	5.16	5.19	3.14	4.11	8.7	4.07	1.89	0	2.62	2.38	2.33	4.98	1.04	0.81	1.64	4.60778	1.96556	-1.23	0.00171688	0.0453054	down
EOGT	3.1	7.65	1.77	0.15	5.11	2.29	0.97	7.58	3.79	0.23	0.19	1.83	2.78	1.03	0	0.6	3.67	3.48	3.60111	1.53444	-1.23	0.00552793	0.111395	down
EIF2B2	2.1	2.5	2.45	13.52	2.46	0.38	3.09	1.49	0.13	1.06	0.66	1.56	2.66	1.93	0.85	0.56	0.98	1.7	3.12444	1.32889	-1.23	0.00963165	0.166244	down
CD93	301.53	236.66	100.22	356.61	165.08	39.81	59.48	201.99	49.07	75.13	30.63	69.66	138.9	26.11	8.86	54.28	179.44	63.17	167.828	71.7978	-1.22	1.93E-79	1.94E-76	down
PCDH1	65.64	58.88	44.79	69.84	53.84	6.19	15.33	32.83	5.72	5.12	12.41	36	26.82	10.03	2.49	20.81	24.27	13.83	39.2289	16.8644	-1.22	1.06E-19	3.03E-17	down
ARHGAP29	25.49	36.37	28.19	14.19	18.37	4.48	11.71	37.07	11.86	6.18	9.17	11.71	12.68	3.57	4.89	7.11	19.25	6.22	20.8589	8.97556	-1.22	3.66E-11	5.60E-09	down
KCTD20	17.4	29.58	5.7	37.54	14.89	9.47	11.76	16.99	9.53	1.01	6.48	11.89	3.7	3.07	6.52	7.11	4.38	21.39	16.9844	7.28333	-1.22	2.10E-09	2.57E-07	down
TBC1D17	16.83	15.85	12.14	17.04	20.59	2.32	2.7	6.17	1.47	1.46	9.36	5.38	6.94	3.81	0.01	6.14	2.67	4.99	10.5678	4.52889	-1.22	2.27E-06	0.000158259	down
SNX5	2.13	3.37	26.23	0.03	26.97	3.57	5.77	15.41	0.01	2.99	3.61	4.75	15.53	3.91	0.86	0.86	1.19	2.22	9.27667	3.99111	-1.22	1.02E-05	0.000604481	down
ERBB3	3.03	6.13	12.17	15.68	12.61	3.4	6.3	6.68	1.14	1.36	0	3.96	4.69	2.85	3.78	2.73	3.31	6.07	7.46	3.19444	-1.22	7.03E-05	0.00323388	down
PLEKHM2	0.07	21.74	10.04	10.69	7.79	8.1	3.58	1.3	2.32	3	0.1	2.73	4.59	1.15	2.17	4.08	4.12	6.15	7.29222	3.12111	-1.22	8.42E-05	0.0037843	down
WFS1	2	26.64	10.53	7.96	2.04	0.43	8.31	0.59	2.11	0.64	0.45	18.32	0	0.95	0.95	2.69	1.16	0.86	6.73444	2.89111	-1.22	0.000164554	0.00673429	down
SELENOT	3	9.46	17.7	2.28	13.77	4.19	1.9	4.07	3.46	4.02	2.9	3.14	1.5	5.12	0.56	0.79	3.63	4.1	6.64778	2.86222	-1.22	0.000188824	0.00754343	down
MAPK1	2.3	5.37	2.37	30.01	2.99	1.26	10.01	2.72	1.32	0.65	1.02	1.99	12.85	4.98	0.51	2.04	0.53	0.46	6.48333	2.78111	-1.22	0.000215757	0.00843024	down
ABCG2	7.07	2.19	6.28	3.82	5.99	4.98	1.8	17.81	7.51	2.39	0.05	3.98	3.95	0.17	0.15	0.23	11.85	1.93	6.38333	2.74444	-1.22	0.000248895	0.00950021	down
MANBAL	4.63	5.45	2.45	15.02	2.43	1.95	12.08	8.6	2.78	0.02	0.87	1.52	3.11	0	0.05	7.15	7.52	3.47	6.15444	2.63444	-1.22	0.000304011	0.0111954	down
RAB40A	3.69	7.28	8.04	6.49	7.18	1.13	2.84	8.17	1.93	1.14	1.07	3.08	4.53	1	0.54	2.36	3.5	2.79	5.19444	2.22333	-1.22	0.000905121	0.0272513	down
KANSL1	7.54	4.34	14.93	0.2	12.25	0.06	1.39	0.35	1.3	0.3	0.2	6.32	0.24	5.63	0	1.1	4.04	0.34	4.70667	2.01889	-1.22	0.00161872	0.043265	down
FAM126A	3.18	4.09	3.69	2.93	3.16	1.34	1.61	9.52	2.37	1.36	1.62	3.11	1.38	1.6	0.64	0.58	1.61	1.78	3.54333	1.52	-1.22	0.00623584	0.1215	down
FMO5	0.84	1.43	4.8	4.36	0.99	0.56	0.77	2	15.45	0.75	0	0	1.4	0.61	4.64	2.32	2.89	0.75	3.46667	1.48444	-1.22	0.00673063	0.128187	down
[truncated: 1,185 more rows]
